# Supplementary material for: Comparative Proteomics of Coxiella like Endosymbionts (CLEs) in the Symbiotic Organs of Rhipicephalus sanguineus Ticks
Source: Microbiol Spectr. 2022 Jan 12;10(1):e01673-21. doi: 10.1128/spectrum.01673-21 (PMC8754119; doi:10.1128/spectrum.01673-21)
Supplement: SUPPLEMENTAL FILE 1 — Supplemental material. Download SPECTRUM01673-21_Supp_2_seq8.xlsx, XLSX file, 0.3 MB [file spectrum01673-21_supp_2_seq8.xlsx]

## Sheet: Mt
Table S1: The complete dataset of proteins identified with PSMs and normalized protein data of CLE in Mt and Ov of Rhipicephalus sanguineus
											Peptide Spectral Matches										Normalized abundance index
Rank	Uniq Pep	Acc #	Gene	Num Unique	Peptide Count	% Cov	Best Expect Val	Protein MW	Species	Protein Name|Gene	Mt-1a	Mt-1b	Mt-1c	Mt-2a	Mt-2b	Mt-2c	Mt-3a	Mt-3b	Mt-3c		Mt-1a	Mt-1b	Mt-1c	Mt-2a	Mt-2b	Mt-2c	Mt-3a	Mt-3b	Mt-3c
[1000]		48		3	10	12.9	2.8e-10	36457.7	UNREADABLE	lcl|CP011126.1_prot_CleRT_00910_48 [gene=gshB] [protein=Glutathione synthetase] [protein_id=AKQ33177.1] [location=complement(93632..94591)]	4	2	2	0	1	1	0	0	1		1.67455e-08	8.93891e-09	1.15466e-08	0	8.48409e-09	8.16827e-09	0	0	7.2049e-09
[1002]		417		3	25	45.3	1.5e-09	7521.5	UNREADABLE	lcl|CP011126.1_prot_CleRT_07140_417 [gene=rpmF] [protein=50S ribosomal protein L32] [protein_id=AKQ33546.1] [location=749527..749721]	4	4	5	0	0	2	3	5	3		8.11674e-08	8.66562e-08	1.3992e-07	0	0	7.91854e-08	1.12703e-07	1.88799e-07	1.04769e-07
[1008]		753		4	5	10.2	8.2e-09	54059.6	UNREADABLE	lcl|CP011126.1_prot_CleRT_13190_753 [gene=CleRT_13190] [protein=hypothetical protein] [protein_id=AKQ33882.1] [location=1430417..1431808]	3	5	0	0	0	0	0	0	0		8.46983e-09	1.5071e-08	0	0	0	0	0	0	0
[1015]		779		3	19	23.9	5.2e-10	10199	UNREADABLE	lcl|CP011126.1_prot_CleRT_13500_779 [gene=rpsQ] [protein=30S ribosomal protein S17] [protein_id=AKQ33908.1] [location=complement(1456732..1456998)]	4	4	3	2	3	1	2	2	1		5.98589e-08	6.39067e-08	6.19125e-08	6.46334e-08	9.09825e-08	2.91986e-08	5.54105e-08	5.56937e-08	2.57549e-08
[1017]		418		3	14	7	8e-10	36901.1	UNREADABLE	lcl|CP011126.1_prot_CleRT_07150_418 [gene=plsX] [protein=Phosphate acyltransferase] [protein_id=AKQ33547.1] [location=749728..750753]	1	2	2	0	1	3	2	1	2		4.13606e-09	8.8315e-09	1.14079e-08	0	8.38214e-09	2.42104e-08	1.53148e-08	7.69652e-09	1.42366e-08
[1023]		465		3	7	24.7	3.9e-10	9078.3	UNREADABLE	lcl|CP011126.1_prot_CleRT_07880_465 [gene=bolA] [protein=BolA] [protein_id=AKQ33594.1] [location=836628..836873]	2	3	2	0	0	0	0	0	0		3.36242e-08	5.38469e-08	4.63704e-08	0	0	0	0	0	0
[1026]		700		3	5	26.3	5.7e-12	19171.2	UNREADABLE	lcl|CP011126.1_prot_CleRT_12260_700 [gene=rimM] [protein=Ribosome maturation factor RimM] [protein_id=AKQ33829.1] [location=1338285..1338788]	3	2	0	0	0	0	0	0	1		2.38835e-08	1.6999e-08	0	0	0	0	0	0	1.37015e-08
[1030]		37		2	15	18	2.1e-16	26874.5	UNREADABLE	lcl|CP011126.1_prot_CleRT_00680_37 [gene=deoC] [protein=Deoxyribose-phosphate aldolase] [protein_id=AKQ33166.1] [location=complement(72060..72797)]	2	3	2	0	1	1	4	2	1		1.13584e-08	1.81897e-08	1.56641e-08	0	1.15094e-08	1.1081e-08	4.20571e-08	2.1136e-08	9.7741e-09
[1031]		477		3	3	19.9	1.7e-14	20935	UNREADABLE	lcl|CP011126.1_prot_CleRT_08080_477 [gene=orn] [protein=Oligoribonuclease] [protein_id=AKQ33606.1] [location=complement(857654..858199)]	2	0	1	0	0	0	0	0	0		1.45809e-08	0	1.00541e-08	0	0	0	0	0	0
[1034]		260		3	27	19.8	2.5e-11	22641.5	UNREADABLE	lcl|CP011126.1_prot_CleRT_04470_260 [gene=ribE] [protein=Riboflavin synthase, alpha subunit] [protein_id=AKQ33389.1] [location=479887..480495]	1	3	3	0	4	2	7	4	4		6.74095e-09	2.15904e-08	2.78889e-08	0	5.46448e-08	2.63054e-08	8.73599e-08	5.01752e-08	4.64058e-08
[104]		519		17	112	27.8	5.1e-16	83220.5	UNREADABLE	lcl|CP011126.1_prot_CleRT_08900_519 [gene=vacB] [protein=Ribonuclease R] [protein_id=AKQ33648.1] [location=complement(948004..950166)]	22	23	10	7	11	15	9	12	18		4.03477e-08	4.50341e-08	2.52921e-08	2.77238e-08	4.08843e-08	5.3676e-08	3.05585e-08	4.09529e-08	5.68145e-08
[1042]		17		4	8	9.1	1.2e-11	70311.3	UNREADABLE	lcl|CP011126.1_prot_CleRT_00260_17 [gene=gidA] [protein=tRNA uridine 5-carboxymethylaminomethyl modification enzyme MnmG] [protein_id=AKQ33146.1] [location=27657..29537]	1	1	3	0	0	1	1	1	4		2.17071e-09	2.31749e-09	8.98072e-09	0	0	4.2354e-09	4.01878e-09	4.03933e-09	1.49435e-08
[1055]		211		3	9	28.2	4.7e-12	13544.8	UNREADABLE	lcl|CP011126.1_prot_CleRT_03770_211 [gene=rbfA] [protein=Ribosome-binding factor A] [protein_id=AKQ33340.1] [location=403870..404223]	1	2	1	0	0	1	2	2	2		1.12682e-08	2.40603e-08	1.55397e-08	0	0	2.1986e-08	4.17231e-08	4.19364e-08	3.8786e-08
[1057]		517		2	13	23	1.6e-15	14295.9	UNREADABLE	lcl|CP011126.1_prot_CleRT_08880_517 [gene=CleRT_08880] [protein=ATP/GTP hydrolase] [protein_id=AKQ33646.1] [location=complement(946060..946440)]	3	2	2	0	0	2	2	2	2		3.20284e-08	2.27962e-08	2.94465e-08	0	0	4.16618e-08	3.9531e-08	3.97331e-08	3.67482e-08
[1058]		165		2	30	27.8	1.1e-11	18241	UNREADABLE	lcl|CP011126.1_prot_CleRT_03120_165 [gene=secB] [protein=Protein-export protein SecB] [protein_id=AKQ33294.1] [location=336781..337257]	10	10	1	0	0	2	3	2	2		8.36715e-08	8.93296e-08	1.1539e-08	0	0	3.26513e-08	4.64721e-08	3.11398e-08	2.88004e-08
[1064]		245		3	56	19.6	4.6e-09	16839.1	UNREADABLE	lcl|CP011126.1_prot_CleRT_04240_245 [gene=fabZ] [protein=3-hydroxyacyl-[acyl-carrier-protein] dehydratase FabZ] [protein_id=AKQ33374.1] [location=450781..451227]	7	7	5	11	8	5	4	6	4		6.34462e-08	6.77365e-08	6.2498e-08	2.15307e-07	1.46949e-07	8.84241e-08	6.71213e-08	1.01197e-07	6.23962e-08
[1067]		9		3	6	8.3	1.7e-08	34764.7	UNREADABLE	lcl|CP011126.1_prot_CleRT_00170_9 [gene=glyQ] [protein=Glycine--tRNA ligase alpha subunit] [protein_id=AKQ33138.1] [location=18515..19423]	2	3	2	0	0	0	0	1	0		8.78047e-09	1.40613e-08	1.21089e-08	0	0	0	0	8.1695e-09	0
[107]		423		14	101	59	2.3e-18	43340.5	UNREADABLE	lcl|CP011126.1_prot_CleRT_07200_423 [gene=fabF] [protein=3-oxoacyl-[acyl-carrier-protein] synthase 2] [protein_id=AKQ33552.1] [location=753836..755074]	21	23	14	3	7	8	10	8	9		7.39523e-08	8.64725e-08	6.79906e-08	2.28145e-08	4.99572e-08	5.49687e-08	6.51967e-08	5.2424e-08	5.45464e-08
[108]		172		16	112	32.1	1.3e-14	67210.6	UNREADABLE	lcl|CP011126.1_prot_CleRT_03240_172 [gene=lepA] [protein=Elongation factor 4] [protein_id=AKQ33301.1] [location=347121..348944]	27	24	12	5	8	12	11	10	16		6.13129e-08	5.81858e-08	3.75801e-08	2.45198e-08	3.68168e-08	5.31695e-08	4.6246e-08	4.22568e-08	6.25316e-08
[1081]		120		2	22	14.4	8.7e-13	21155.4	UNREADABLE	lcl|CP011126.1_prot_CleRT_02200_120 [gene=dcd] [protein=Deoxycytidine triphosphate deaminase] [protein_id=AKQ33249.1] [location=234197..234763]	3	2	2	3	4	2	4	4	1		2.16434e-08	1.54047e-08	1.98987e-08	4.67395e-08	5.84835e-08	2.81532e-08	5.34267e-08	5.36998e-08	1.24164e-08
[1086]		21		2	14	10.6	3.1e-11	30006	UNREADABLE	lcl|CP011126.1_prot_CleRT_00330_21 [gene=atpB] [protein=ATP synthase F0, A subunit] [protein_id=AKQ33150.1] [location=36353..37147]	5	4	3	0	0	1	0	0	1		2.54324e-08	2.17218e-08	2.1044e-08	0	0	9.92456e-09	0	0	8.75405e-09
[1089]		835		3	3	13.4	1.4e-08	34999	UNREADABLE	lcl|CP011126.1_prot_CleRT_14370_835 [gene=rsmH] [protein=Ribosomal RNA small subunit methyltransferase H] [protein_id=AKQ33964.1] [location=complement(1570724..1571644)]	3	2	0	0	0	0	0	1	0		1.30825e-08	9.31147e-09	0	0	0	0	0	8.11481e-09	0
[109]		848		14	173	49.3	6.4e-20	47820	UNREADABLE	lcl|CP011126.1_prot_CleRT_14680_848 [gene=tolB] [protein=Protein TolB] [protein_id=AKQ33977.1] [location=complement(1599629..1600933)]	24	16	16	15	15	20	23	20	27		7.65998e-08	5.45198e-08	7.04248e-08	1.03387e-07	9.70233e-08	1.24549e-07	1.35906e-07	1.18783e-07	1.4831e-07
[1092]		825		3	7	11.2	2.3e-08	33458.4	UNREADABLE	lcl|CP011126.1_prot_CleRT_14270_825 [gene=murB] [protein=UDP-N-acetylenolpyruvoylglucosamine reductase] [protein_id=AKQ33954.1] [location=complement(1558634..1559545)]	4	3	0	0	0	0	0	0	0		1.82466e-08	1.46103e-08	0	0	0	0	0	0	0
[1097]		283		3	8	14.3	3.2e-10	32620.6	UNREADABLE	lcl|CP011126.1_prot_CleRT_04840_283 [gene=CleRT_04840] [protein=Agmatinase] [protein_id=AKQ33412.1] [location=521423..522304]	5	1	3	1	0	2	1	0	0		2.3394e-08	4.99519e-09	1.93573e-08	1.0104e-08	0	1.82582e-08	8.66219e-09	0	0
[1109]		99		3	41	9.5	1.4e-07	38261.4	UNREADABLE	lcl|CP011126.1_prot_CleRT_01960_99 [gene=arcB] [protein=Ornithine cyclodeaminase] [protein_id=AKQ33228.1] [location=207108..208124]	5	4	6	7	6	6	6	5	5		1.99451e-08	1.7035e-08	3.30069e-08	6.03006e-08	4.85048e-08	4.66992e-08	4.43108e-08	3.71145e-08	3.43262e-08
[1113]		19		3	4	9.3	1.1e-09	32403.5	UNREADABLE	lcl|CP011126.1_prot_CleRT_00290_19 [gene=parB] [protein=Chromosome partitioning protein] [protein_id=AKQ33148.1] [location=30859..31731]	1	1	1	0	2	0	0	0	1		4.71014e-09	5.02866e-09	6.49566e-09	0	1.90912e-08	0	0	0	8.10635e-09
[1114]		510		3	18	42.7	1.1e-10	11405.1	UNREADABLE	lcl|CP011126.1_prot_CleRT_08710_510 [gene=CleRT_08710] [protein=putative cytosolic protein] [protein_id=AKQ33639.1] [location=complement(930556..930846)]	2	1	2	1	2	1	3	4	1		2.67644e-08	1.42871e-08	3.69102e-08	2.88992e-08	5.42407e-08	2.61108e-08	7.43261e-08	9.96081e-08	2.30313e-08
[1116]		859		3	13	7.6	9.3e-11	49660.1	UNREADABLE	lcl|CP011126.1_prot_CleRT_14830_859 [gene=kdtA] [protein=3-deoxy-D-manno-octulosonic-acid transferase] [protein_id=AKQ33988.1] [location=1617568..1618881]	4	3	1	0	0	2	2	1	2		1.22936e-08	9.84368e-09	4.23845e-09	0	0	1.19934e-08	1.138e-08	5.71908e-09	1.05789e-08
[1119]		544		2	22	13.5	1.9e-12	12748.7	UNREADABLE	lcl|CP011126.1_prot_CleRT_09560_544 [gene=cyoD] [protein=Cytochrome O ubiquinol oxidase subunit IV] [protein_id=AKQ33673.1] [location=complement(1027474..1027809)]	3	3	2	2	2	2	2	2	2		3.59155e-08	3.83442e-08	3.30202e-08	5.17069e-08	4.85242e-08	4.67179e-08	4.43286e-08	4.45552e-08	4.1208e-08
[112]		449		16	156	51.6	6.9e-16	22316.9	UNREADABLE	lcl|CP011126.1_prot_CleRT_07630_449 [gene=lemA] [protein=LemA] [protein_id=AKQ33578.1] [location=809572..810150]	26	23	19	11	11	12	13	16	13		1.77814e-07	1.67934e-07	1.79199e-07	1.62459e-07	1.52459e-07	1.60128e-07	1.646e-07	2.0362e-07	1.53012e-07
[1127]		899		2	7	26.5	2.5e-11	13148.3	UNREADABLE	lcl|CP011126.1_prot_CleRT_15790_899 [gene=CleRT_15790] [protein=Uncharacterized protein] [protein_id=AKQ34028.1] [location=1718824..1719165]	3	2	1	0	0	1	0	0	2		3.48239e-08	2.47859e-08	1.60083e-08	0	0	2.2649e-08	0	0	3.99556e-08
[1140]		301		2	7	17	8.6e-13	23707.8	UNREADABLE	lcl|CP011126.1_prot_CleRT_05130_301 [gene=CleRT_05130] [protein=ABC transporter maintaining OM lipid asymmetry, periplasmic binding protein MlaC] [protein_id=AKQ33430.1] [location=545516..546136]	4	3	1	0	0	0	0	0	0		2.5751e-08	2.06193e-08	8.87818e-09	0	0	0	0	0	0
[1152]		547		3	16	11.2	1.5e-09	35897.7	UNREADABLE	lcl|CP011126.1_prot_CleRT_09590_547 [gene=cyoA] [protein=Cytochrome O ubiquinol oxidase subunit II] [protein_id=AKQ33676.1] [location=complement(1030438..1031376)]	3	3	2	1	2	1	2	2	2		1.2755e-08	1.36175e-08	1.17268e-08	9.18159e-09	1.72329e-08	8.29569e-09	1.57428e-08	1.58233e-08	1.46346e-08
[1158]		263		2	11	7.4	5.9e-14	42571.7	UNREADABLE	lcl|CP011126.1_prot_CleRT_04500_263 [gene=CleRT_04500] [protein=Riboflavin transporter] [protein_id=AKQ33392.1] [location=482140..483273]	3	2	1	2	2	1	0	0	0		1.07554e-08	7.65514e-09	4.94418e-09	1.54844e-08	1.45313e-08	6.99517e-09	0	0	0
[1162]		755		3	7	9.4	2.5e-09	41960.8	UNREADABLE	lcl|CP011126.1_prot_CleRT_13210_755 [gene=CleRT_13210] [protein=Pyridine nucleotide-disulfide oxidoreductase] [protein_id=AKQ33884.1] [location=complement(1432426..1433574)]	3	3	2	0	0	0	0	2	0		1.0912e-08	1.16499e-08	1.00323e-08	0	0	0	0	1.35369e-08	0
[1165]		515		2	6	5.8	6.2e-11	66679.7	UNREADABLE	lcl|CP011126.1_prot_CleRT_08850_515 [gene=mutL] [protein=DNA mismatch repair protein MutL] [protein_id=AKQ33644.1] [location=complement(941296..943044)]	2	2	1	0	0	0	0	0	1		4.57786e-09	4.88743e-09	3.15661e-09	0	0	0	0	0	3.93934e-09
[1166]		299		2	2	11.9	2.2e-13	28659.6	UNREADABLE	lcl|CP011126.1_prot_CleRT_05110_299 [gene=CleRT_05110] [protein=ABC transporter maintaining OM lipid asymmetry, inner membrane permease protein MlaE] [protein_id=AKQ33428.1] [location=544206..544988]	0	2	0	0	0	0	0	0	0		0	1.13711e-08	0	0	0	0	0	0	0
[117]		70		16	90	22.5	9.1e-15	100799	UNREADABLE	lcl|CP011126.1_prot_CleRT_01400_70 [gene=polA] [protein=DNA polymerase I] [protein_id=AKQ33199.1] [location=148028..150718]	14	13	10	5	5	13	12	11	14		2.11982e-08	2.10151e-08	2.08814e-08	1.63493e-08	1.53429e-08	3.84067e-08	3.36391e-08	3.09935e-08	3.64829e-08
[1171]		588		2	5	7.9	5.4e-10	34736.1	UNREADABLE	lcl|CP011126.1_prot_CleRT_10320_588 [gene=CleRT_10320] [protein=putative exported membrane associated protein] [protein_id=AKQ33717.1] [location=complement(1116204..1117151)]	2	1	1	0	0	0	1	0	0		8.7877e-09	4.69097e-09	6.05946e-09	0	0	0	8.13464e-09	0	0
[1172]		442		2	12	5.9	7.9e-11	26197.9	UNREADABLE	lcl|CP011126.1_prot_CleRT_07510_442 [gene=pyrF] [protein=Orotidine 5'-phosphate decarboxylase] [protein_id=AKQ33571.1] [location=789625..790341]	0	0	2	1	2	4	1	2	4		0	0	1.60686e-08	1.25811e-08	2.36134e-08	4.54687e-08	1.07858e-08	2.16819e-08	4.01061e-08
[1176]		54		4	13	12.5	6.1e-07	37459.1	UNREADABLE	lcl|CP011126.1_prot_CleRT_00990_54 [gene=CleRT_00990] [protein=Lysine 2,3-aminomutase] [protein_id=AKQ33183.1] [location=complement(101945..102931)]	2	1	2	1	2	3	2	1	4		8.1489e-09	4.34997e-09	1.1238e-08	8.79887e-09	1.65146e-08	2.38497e-08	1.50866e-08	7.58188e-09	2.80492e-08
[118]		486		17	83	44.5	1.7e-15	45966.7	UNREADABLE	lcl|CP011126.1_prot_CleRT_08270_486 [gene=icd] [protein=Isocitrate dehydrogenase] [protein_id=AKQ33615.1] [location=884031..885287]	19	17	20	4	8	6	11	11	11		6.30865e-08	6.02628e-08	9.15802e-08	2.86814e-08	5.38321e-08	3.88711e-08	6.7619e-08	6.79647e-08	6.28589e-08
[1187]		472		2	4	13.9	2.4e-10	20540.8	UNREADABLE	lcl|CP011126.1_prot_CleRT_08030_472 [gene=CleRT_08030] [protein=Bis(5'-adenosyl)-triphosphatase] [protein_id=AKQ33601.1] [location=852828..853370]	3	2	0	0	0	0	0	0	0		2.2291e-08	1.58656e-08	0	0	0	0	0	0	0
[1192]		535		3	4	11.7	6e-09	41556.6	UNREADABLE	lcl|CP011126.1_prot_CleRT_09220_535 [gene=trmU] [protein=tRNA-specific 2-thiouridylase MnmA] [protein_id=AKQ33664.1] [location=981639..982748]	3	0	1	0	0	0	0	0	0		1.10181e-08	0	5.06495e-09	0	0	0	0	0	0
[1193]		87		2	9	9.1	6.4e-10	16123.8	UNREADABLE	lcl|CP011126.1_prot_CleRT_01740_87 [gene=rplM] [protein=50S ribosomal protein L13] [protein_id=AKQ33216.1] [location=188506..188937]	2	6	2	0	0	0	0	0	1		1.89317e-08	6.06356e-08	2.61082e-08	0	0	0	0	0	1.62911e-08
[1198]		851		3	7	7.4	9.6e-10	45440.3	UNREADABLE	lcl|CP011126.1_prot_CleRT_14730_851 [gene=CleRT_14730] [protein=Ubiquinone biosynthesis hydroxylase, UbiH/UbiF/VisC/COQ6 family] [protein_id=AKQ33980.1] [location=complement(1608452..1609678)]	0	1	2	0	0	1	1	1	2		0	3.58594e-09	9.26411e-09	0	0	6.55357e-09	6.21839e-09	6.25018e-09	1.15613e-08
[1199]		422		2	89	26.5	8.1e-11	9232.2	UNREADABLE	lcl|CP011126.1_prot_CleRT_07190_422 [gene=acpP] [protein=Acyl carrier protein] [protein_id=AKQ33551.1] [location=753530..753781]	7	4	5	14	10	9	13	10	10		1.15723e-07	7.0599e-08	1.13993e-07	4.99813e-07	3.35034e-07	2.90306e-07	3.97885e-07	3.0763e-07	2.84519e-07
[120]		909		16	212	40.7	1.6e-16	57071.7	UNREADABLE	lcl|CP011126.1_prot_CleRT_15910_909 [gene=pckA] [protein=Phosphoenolpyruvate carboxykinase] [protein_id=AKQ34038.1] [location=complement(1729106..1730656)]	42	34	21	25	29	18	25	23	18		1.12319e-07	9.70738e-08	7.74486e-08	1.44379e-07	1.57171e-07	9.39228e-08	1.23777e-07	1.14457e-07	8.28455e-08
[1204]		619		3	6	4.8	2.2e-08	75416.1	UNREADABLE	lcl|CP011126.1_prot_CleRT_10760_619 [gene=CleRT_10760] [protein=Asparagine synthetase] [protein_id=AKQ33748.1] [location=complement(1164981..1166927)]	1	2	1	0	1	1	0	2	1		2.02377e-09	4.32125e-09	2.79094e-09	0	4.10138e-09	3.94871e-09	0	7.53182e-09	3.483e-09
[1205]		865		2	5	9.1	1.8e-11	40918.8	UNREADABLE	lcl|CP011126.1_prot_CleRT_15050_865 [gene=prfA] [protein=Peptide chain release factor 1] [protein_id=AKQ33994.1] [location=complement(1642002..1643090)]	1	1	1	0	0	1	0	0	1		3.72995e-09	3.98218e-09	5.14389e-09	0	0	7.27774e-09	0	0	6.4194e-09
[1206]		126		2	12	10.6	3.4e-12	27384.4	UNREADABLE	lcl|CP011126.1_prot_CleRT_02260_126 [gene=CleRT_02260] [protein=Peptidoglycan-specific endopeptidase, M23 family] [protein_id=AKQ33255.1] [location=240284..241024]	1	1	2	0	0	1	2	3	2		5.57343e-09	5.95032e-09	1.53724e-08	0	0	1.08747e-08	2.0637e-08	3.11137e-08	1.91842e-08
[1208]		440		3	12	18.8	2.1e-08	11145.7	UNREADABLE	lcl|CP011126.1_prot_CleRT_07490_440 [gene=CleRT_07490] [protein=putative membrane associated protein] [protein_id=AKQ33569.1] [location=788167..788457]	3	3	1	1	3	1	3	2	0		4.10809e-08	4.38589e-08	1.88846e-08	2.95718e-08	8.32546e-08	2.67185e-08	7.6056e-08	5.09632e-08	0
[1213]		857		2	10	20.8	7.4e-10	13837	UNREADABLE	lcl|CP011126.1_prot_CleRT_14810_857 [gene=CleRT_14810] [protein=Rhodanese-related sulfurtransferase] [protein_id=AKQ33986.1] [location=complement(1615114..1615491)]	2	2	0	1	1	0	1	2	1		2.20604e-08	2.35522e-08	0	2.382e-08	2.23539e-08	0	2.0421e-08	4.10508e-08	1.89835e-08
[1215]		516		2	5	6	4.9e-10	47287	UNREADABLE	lcl|CP011126.1_prot_CleRT_08870_516 [gene=CleRT_08870] [protein=N-acetylmuramoyl-L-alanine amidase] [protein_id=AKQ33645.1] [location=complement(944686..945939)]	1	3	1	0	0	0	0	0	1		3.22763e-09	1.03377e-08	4.45116e-09	0	0	0	0	0	5.55489e-09
[1219]		582		2	3	27.3	1.7e-09	13056.5	UNREADABLE	lcl|CP011126.1_prot_CleRT_10250_582 [gene=CleRT_10250] [protein=Thyroglobulin type-1 repeat domain protein] [protein_id=AKQ33711.1] [location=complement(1110047..1110379)]	3	2	0	0	0	0	0	0	0		3.50688e-08	2.49601e-08	0	0	0	0	0	0	0
[122]		261		16	162	44.5	6.3e-14	45201.3	UNREADABLE	lcl|CP011126.1_prot_CleRT_04480_261 [gene=ribAB] [protein=3,4-dihydroxy-2-butanone 4-phosphate synthase domain/GTP cyclohydrolase II domain protein] [protein_id=AKQ33390.1] [location=480479..481714]	35	31	22	12	8	15	13	13	15		1.1818e-07	1.11752e-07	1.02444e-07	8.75013e-08	5.47436e-08	9.88234e-08	8.12666e-08	8.1682e-08	8.71681e-08
[1222]		421		2	13	11.7	3.7e-11	26521.2	UNREADABLE	lcl|CP011126.1_prot_CleRT_07180_421 [gene=fabG] [protein=3-oxoacyl-[acyl-carrier protein] reductase] [protein_id=AKQ33550.1] [location=752710..753453]	5	5	4	0	0	1	2	4	2		2.87742e-08	3.072e-08	3.17455e-08	0	0	1.12286e-08	2.13087e-08	4.28352e-08	1.98086e-08
[1224]		737		2	13	18.1	1.2e-08	13961.4	UNREADABLE	lcl|CP011126.1_prot_CleRT_12970_737 [gene=CleRT_12970] [protein=Putative endoribonuclease L-PSP] [protein_id=AKQ33866.1] [location=complement(1413492..1413875)]	4	3	1	1	1	1	4	2	1		4.37278e-08	3.50136e-08	1.5076e-08	2.36078e-08	2.21547e-08	2.133e-08	8.09563e-08	4.06851e-08	1.88143e-08
[123]		187		18	198	48.3	1.8e-16	37108.1	UNREADABLE	lcl|CP011126.1_prot_CleRT_03510_187 [gene=mreB] [protein=Rod shape-determining protein] [protein_id=AKQ33316.1] [location=371976..373022]	27	25	20	25	24	16	19	20	16		1.11051e-07	1.09778e-07	1.13443e-07	2.22053e-07	2.00049e-07	1.28402e-07	1.44679e-07	1.53072e-07	1.13258e-07
[1230]		875		2	7	8.8	1.6e-10	31857.6	UNREADABLE	lcl|CP011126.1_prot_CleRT_15210_875 [gene=apaH] [protein=Bis(5'-nucleosyl)-tetraphosphatase, symmetrical] [protein_id=AKQ34004.1] [location=1656007..1656831]	1	0	1	0	0	2	1	1	2		4.79086e-09	0	6.60696e-09	0	0	1.86955e-08	8.86965e-09	8.91499e-09	1.64905e-08
[1234]		684		3	6	20.5	7.2e-08	12965.2	UNREADABLE	lcl|CP011126.1_prot_CleRT_11890_684 [gene=CleRT_11890] [protein=Outer membrane lipoprotein] [protein_id=AKQ33813.1] [location=1300683..1301021]	2	3	1	0	0	0	0	0	0		2.35438e-08	3.77039e-08	1.62344e-08	0	0	0	0	0	0
[1236]		723		2	4	5.3	9.9e-11	49602.7	UNREADABLE	lcl|CP011126.1_prot_CleRT_12610_723 [gene=CleRT_12610] [protein=Phosphate transporter] [protein_id=AKQ33852.1] [location=1371321..1372685]	1	1	0	0	0	0	1	1	0		3.07695e-09	3.28502e-09	0	0	0	0	5.69658e-09	5.7257e-09	0
[1237]		593		2	5	51.9	2.6e-11	9519.2	UNREADABLE	lcl|CP011126.1_prot_CleRT_10430_593 [gene=CleRT_10430] [protein=Tetratricopeptide repeat family protein] [protein_id=AKQ33722.1] [location=complement(1127376..1127615)]	2	2	0	0	0	0	1	0	0		3.20668e-08	3.42352e-08	0	0	0	0	2.96838e-08	0	0
[1247]		203		2	7	13.5	7.2e-09	18965.6	UNREADABLE	lcl|CP011126.1_prot_CleRT_03680_203 [gene=nuoI] [protein=NADH-quinone oxidoreductase subunit I] [protein_id=AKQ33332.1] [location=392080..392571]	1	1	1	0	0	1	2	1	1		8.04747e-09	8.59166e-09	1.10981e-08	0	0	1.57019e-08	2.97977e-08	1.4975e-08	1.385e-08
[125]		712		18	54	26.2	4.4e-13	107183	UNREADABLE	lcl|CP011126.1_prot_CleRT_12460_712 [gene=ileS] [protein=Isoleucine--tRNA ligase] [protein_id=AKQ33841.1] [location=complement(1355722..1358532)]	12	12	6	2	1	8	4	5	11		1.70876e-08	1.82431e-08	1.17825e-08	6.15017e-09	2.8858e-09	2.2227e-08	1.05451e-08	1.32488e-08	2.69577e-08
[1253]		912		2	6	8.9	2.3e-08	35649.6	UNREADABLE	lcl|CP011126.1_prot_CleRT_15940_912 [gene=pyrB] [protein=Aspartate carbamoyltransferase] [protein_id=AKQ34041.1] [location=1731790..1732740]	0	0	0	0	0	2	1	1	2		0	0	0	0	0	1.67069e-08	7.9262e-09	7.96672e-09	1.47364e-08
[127]		822		16	100	52.2	1.1e-13	44518.3	UNREADABLE	lcl|CP011126.1_prot_CleRT_14220_822 [gene=ftsA] [protein=Cell division protein ftsA] [protein_id=AKQ33951.1] [location=complement(1554051..1555283)]	26	17	16	3	6	16	8	7	12		8.91376e-08	6.22235e-08	7.56478e-08	2.22109e-08	4.16876e-08	1.07029e-07	5.07774e-08	4.46574e-08	7.08043e-08
[1274]		445		2	7	5.5	2.5e-08	56058	UNREADABLE	lcl|CP011126.1_prot_CleRT_07580_445 [gene=tppB] [protein=Di-/tripeptide transporter] [protein_id=AKQ33574.1] [location=798160..799683]	1	2	2	0	2	1	1	1	1		2.72263e-09	5.81348e-09	7.50944e-09	0	1.10354e-08	5.31229e-09	5.0406e-09	5.06636e-09	4.68575e-09
[1276]		607		2	9	9.9	4.1e-09	32917.4	UNREADABLE	lcl|CP011126.1_prot_CleRT_10600_607 [gene=galU] [protein=UTP--glucose-1-phosphate uridylyltransferase] [protein_id=AKQ33736.1] [location=complement(1145486..1146367)]	3	2	2	0	1	1	1	1	2		1.39098e-08	9.9003e-09	1.27885e-08	0	9.39656e-09	9.04677e-09	8.58408e-09	8.62797e-09	1.59596e-08
[1278]		65		2	23	20.2	7.2e-09	20948	UNREADABLE	lcl|CP011126.1_prot_CleRT_01270_65 [gene=efp] [protein=Elongation factor P] [protein_id=AKQ33194.1] [location=complement(132710..133276)]	3	2	2	5	5	2	0	2	2		2.18577e-08	1.55572e-08	2.00957e-08	7.86705e-08	7.38281e-08	2.8432e-08	0	2.71157e-08	2.50787e-08
[1279]		758		2	4	5.3	1.4e-08	51528.5	UNREADABLE	lcl|CP011126.1_prot_CleRT_13270_758 [gene=CleRT_13270] [protein=Transporter, MFS superfamily] [protein_id=AKQ33887.1] [location=1440320..1441726]	2	2	0	0	0	0	0	0	0		5.92391e-09	6.3245e-09	0	0	0	0	0	0	0
[1281]		858		3	3	4.7	1.2e-06	71291	UNREADABLE	lcl|CP011126.1_prot_CleRT_14820_858 [gene=parE] [protein=Topoisomerase IV subunit B] [protein_id=AKQ33987.1] [location=complement(1615505..1617421)]	1	1	0	1	1	1	0	0	0		2.14088e-09	2.28565e-09	0	4.62327e-09	4.3387e-09	4.17719e-09	0	0	0
[1282]		63		2	13	9	2.5e-11	31504.8	UNREADABLE	lcl|CP011126.1_prot_CleRT_01240_63 [gene=psd] [protein=Phosphatidylserine decarboxylase proenzyme] [protein_id=AKQ33192.1] [location=129999..130838]	3	1	2	0	0	3	1	0	3		1.45335e-08	5.1721e-09	1.33619e-08	0	0	2.83572e-08	8.96897e-09	0	2.50128e-08
[129]		100		17	103	53.5	2.7e-15	49340	UNREADABLE	lcl|CP011126.1_prot_CleRT_01970_100 [gene=accC] [protein=Biotin carboxylase] [protein_id=AKQ33229.1] [location=complement(208350..209693)]	21	18	15	4	10	12	10	13	14		6.496e-08	5.94453e-08	6.39893e-08	2.67205e-08	6.26895e-08	7.24272e-08	5.72691e-08	7.48304e-08	7.45326e-08
[1311]		487		2	14	38.3	3.6e-09	9253.7	UNREADABLE	lcl|CP011126.1_prot_CleRT_08290_487 [gene=infA] [protein=Translation initiation factor IF-1] [protein_id=AKQ33616.1] [location=complement(887750..887995)]	2	1	1	2	2	1	2	3	1		3.29868e-08	1.76087e-08	2.27457e-08	7.12359e-08	6.68511e-08	3.21813e-08	6.10709e-08	9.20746e-08	2.83858e-08
[1319]		669		2	11	10.5	6.5e-08	25007.3	UNREADABLE	lcl|CP011126.1_prot_CleRT_11670_669 [gene=lipB] [protein=Octanoyltransferase] [protein_id=AKQ33798.1] [location=1275360..1276022]	0	2	2	0	1	1	3	1	2		0	1.30319e-08	1.68336e-08	0	1.23688e-08	1.19084e-08	3.3898e-08	1.13571e-08	2.10078e-08
[1321]		747		2	3	33.3	2.1e-08	9199	UNREADABLE	lcl|CP011126.1_prot_CleRT_13090_747 [gene=rpmB] [protein=50S ribosomal protein L28] [protein_id=AKQ33876.1] [location=1424067..1424303]	2	3	0	0	1	0	1	0	1		3.3183e-08	5.31404e-08	0	0	3.36243e-08	0	3.0717e-08	0	2.85546e-08
[1325]		687		2	2	13.2	1.4e-08	18396.7	UNREADABLE	lcl|CP011126.1_prot_CleRT_11920_687 [gene=smpB] [protein=SsrA-binding protein] [protein_id=AKQ33816.1] [location=1301783..1302262]	2	0	0	0	0	0	0	0	0		1.65927e-08	0	0	0	0	0	0	0	0
[1330]		484		2	5	11.9	7.9e-11	32183.6	UNREADABLE	lcl|CP011126.1_prot_CleRT_08190_484 [gene=dapA] [protein=Dihydrodipicolinate synthase] [protein_id=AKQ33613.1] [location=875914..876795]	1	2	0	1	0	0	0	0	1		4.74233e-09	1.0126e-08	0	1.02412e-08	0	0	0	0	8.16174e-09
[1334]		715		1	49	26.1	3.3e-14	9861.6	UNREADABLE	lcl|CP011126.1_prot_CleRT_12500_715 [gene=rpsT] [protein=30S ribosomal protein S20] [protein_id=AKQ33844.1] [location=1361905..1362171]	6	5	3	4	9	2	4	7	1		9.28603e-08	8.26164e-08	6.40308e-08	1.33689e-07	2.82286e-07	6.03951e-08	1.14613e-07	2.01597e-07	2.6636e-08
[1341]		686		2	13	6.2	1.2e-08	16800.7	UNREADABLE	lcl|CP011126.1_prot_CleRT_11910_686 [gene=CleRT_11910] [protein=Oligoketide cyclase/lipid transport protein] [protein_id=AKQ33815.1] [location=complement(1301316..1301756)]	1	1	2	1	1	3	0	0	4		9.08445e-09	9.69877e-09	2.50563e-08	1.96181e-08	1.84106e-08	5.31757e-08	0	0	6.25388e-08
[1342]		911		1	6	13.2	5.5e-14	17065.9	UNREADABLE	lcl|CP011126.1_prot_CleRT_15930_911 [gene=CleRT_15930] [protein=Putative Holliday junction resolvase] [protein_id=AKQ34040.1] [location=1731342..1731797]	1	0	1	0	0	2	0	2	2		8.94328e-09	0	1.23335e-08	0	0	3.48996e-08	0	3.32839e-08	3.07835e-08
[1343]		707		1	2	5.1	5.6e-14	40024.6	UNREADABLE	lcl|CP011126.1_prot_CleRT_12330_707 [gene=prfB] [protein=Peptide chain release factor 2] [protein_id=AKQ33836.1] [location=complement(1344330..1345394)]	2	1	0	0	0	0	0	0	0		7.62657e-09	4.07115e-09	0	0	0	0	0	0	0
[135]		227		16	159	51.2	2.3e-16	42229.3	UNREADABLE	lcl|CP011126.1_prot_CleRT_04020_227 [gene=sucC] [protein=Succinyl-CoA ligase [ADP-forming] subunit beta] [protein_id=AKQ33356.1] [location=426648..427817]	32	25	17	12	16	15	23	17	18		1.15654e-07	9.64651e-08	8.47325e-08	9.36595e-08	1.17193e-07	1.05778e-07	1.53898e-07	1.14332e-07	1.11963e-07
[1350]		833		2	5	5.6	1.5e-08	60720.8	UNREADABLE	lcl|CP011126.1_prot_CleRT_14350_833 [gene=ftsI] [protein=Division specific D,D-transpeptidase] [protein_id=AKQ33962.1] [location=complement(1568709..1570364)]	2	2	1	0	0	0	0	0	0		5.02711e-09	5.36706e-09	3.46639e-09	0	0	0	0	0	0
[1360]		206		3	8	3.8	7.5e-07	72719.2	UNREADABLE	lcl|CP011126.1_prot_CleRT_03710_206 [gene=nuoL] [protein=NADH-quinone oxidoreductase subunit L] [protein_id=AKQ33335.1] [location=393506..395461]	2	3	0	0	0	1	0	0	3		4.19766e-09	6.72227e-09	0	0	0	4.09515e-09	0	0	1.08365e-08
[1368]		317		3	6	14.8	5e-06	19582.1	UNREADABLE	lcl|CP011126.1_prot_CleRT_05410_317 [gene=infC] [protein=Translation initiation factor IF-3] [protein_id=AKQ33446.1] [location=573450..573959]	3	4	3	1	3	1	0	2	2		2.33823e-08	3.32847e-08	3.22461e-08	1.68316e-08	4.73867e-08	1.52076e-08	0	2.90071e-08	2.6828e-08
[138]		821		15	88	46.9	8.5e-16	41111	UNREADABLE	lcl|CP011126.1_prot_CleRT_14210_821 [gene=ftsZ] [protein=Cell division protein FtsZ] [protein_id=AKQ33950.1] [location=complement(1552880..1554040)]	20	16	13	7	5	10	8	8	9		7.42503e-08	6.3417e-08	6.6558e-08	5.61209e-08	3.76189e-08	7.24371e-08	5.49859e-08	5.5267e-08	5.75045e-08
[1392]		88		1	16	7.9	5.9e-13	15511.8	UNREADABLE	lcl|CP011126.1_prot_CleRT_01750_88 [gene=rpsI] [protein=30S ribosomal protein S9] [protein_id=AKQ33217.1] [location=188953..189372]	2	2	2	2	2	1	2	2	1		1.96786e-08	2.10093e-08	2.71383e-08	4.24964e-08	3.98806e-08	1.9198e-08	3.64324e-08	3.66186e-08	1.69338e-08
[1393]		509		2	2	5.4	1.2e-08	47422.2	UNREADABLE	lcl|CP011126.1_prot_CleRT_08690_509 [gene=CleRT_08690] [protein=Phage integrase family protein] [protein_id=AKQ33638.1] [location=925580..926797]	1	0	1	0	0	0	0	0	0		3.21843e-09	0	4.43847e-09	0	0	0	0	0	0
[1395]		889		2	8	33.3	5.9e-10	9524.1	UNREADABLE	lcl|CP011126.1_prot_CleRT_15490_889 [gene=CleRT_15490] [protein=Uncharacterized protein] [protein_id=AKQ34018.1] [location=complement(1683691..1683936)]	3	5	1	1	1	1	1	1	1		4.80755e-08	8.55441e-08	2.20999e-08	3.46067e-08	3.24766e-08	3.12677e-08	2.96685e-08	2.98202e-08	2.75799e-08
[14]		790		35	1327	69.5	2.2e-20	43248.9	UNREADABLE	lcl|CP011126.1_prot_CleRT_13610_790 [gene=tuf1] [protein=Elongation factor Tu] [protein_id=AKQ33919.1] [location=complement(1461759..1462952)]	194	159	172	100	100	111	102	105	130		6.84625e-07	5.99054e-07	8.37083e-07	7.62095e-07	7.15186e-07	7.64306e-07	6.66415e-07	6.89522e-07	7.8956e-07
[141]		574		14	108	48.3	1.9e-19	37371.3	UNREADABLE	lcl|CP011126.1_prot_CleRT_10080_574 [gene=recA] [protein=Protein RecA] [protein_id=AKQ33703.1] [location=complement(1094035..1095069)]	16	16	12	10	8	13	15	14	10		6.53443e-08	6.97631e-08	6.75862e-08	8.81955e-08	6.62134e-08	1.03592e-07	1.13416e-07	1.06396e-07	7.02876e-08
[1413]		585		2	8	5	2.1e-08	46691.5	UNREADABLE	lcl|CP011126.1_prot_CleRT_10290_585 [gene=folC] [protein=Folylpolyglutamate synthase] [protein_id=AKQ33714.1] [location=complement(1113170..1114426)]	1	1	1	0	0	2	0	1	2		3.2688e-09	3.48984e-09	4.50793e-09	0	0	1.27559e-08	0	6.0827e-09	1.12515e-08
[1419]		61		2	2	9.3	2.5e-07	43603.7	UNREADABLE	lcl|CP011126.1_prot_CleRT_01220_61 [gene=CleRT_01220] [protein=Uncharacterized protein] [protein_id=AKQ33190.1] [location=127622..128785]	2	1	0	0	0	0	0	0	0		7.00056e-09	3.73698e-09	0	0	0	0	0	0	0
[142]		693		15	187	29.6	1e-16	50725.2	UNREADABLE	lcl|CP011126.1_prot_CleRT_12140_693 [gene=lpdA] [protein=Dihydrolipoyl dehydrogenase] [protein_id=AKQ33822.1] [location=complement(1325133..1326545)]	28	24	24	25	22	19	20	23	23		8.42482e-08	7.70959e-08	9.9587e-08	1.62443e-07	1.34151e-07	1.11545e-07	1.1141e-07	1.28777e-07	1.19103e-07
[1420]		886		1	8	5.6	2e-12	28337	UNREADABLE	lcl|CP011126.1_prot_CleRT_15440_886 [gene=ubiE] [protein=Ubiquinone/menaquinone biosynthesis methyltransferase ubiE] [protein_id=AKQ34015.1] [location=1678558..1679307]	2	2	1	0	1	2	1	1	1		1.07721e-08	1.15006e-08	7.42782e-09	0	1.09154e-08	2.10182e-08	9.97162e-09	1.00226e-08	9.26965e-09
[1423]		239		2	3	8	2.8e-08	37680.6	UNREADABLE	lcl|CP011126.1_prot_CleRT_04150_239 [gene=CleRT_04150] [protein=Mevalonate kinase] [protein_id=AKQ33368.1] [location=complement(439966..440985)]	1	2	0	0	0	0	0	0	0		4.0505e-09	8.6488e-09	0	0	0	0	0	0	0
[143]		771		14	97	67.3	2.4e-13	17724.5	UNREADABLE	lcl|CP011126.1_prot_CleRT_13420_771 [gene=rpsE] [protein=30S ribosomal protein S5] [protein_id=AKQ33900.1] [location=complement(1453345..1453851)]	28	27	15	1	1	7	8	6	6		2.41107e-07	2.48218e-07	1.78128e-07	1.85956e-08	1.7451e-08	1.1761e-07	1.27537e-07	9.61416e-08	8.8919e-08
[1431]		464		2	2	23.4	9.2e-11	12723.5	UNREADABLE	lcl|CP011126.1_prot_CleRT_07870_464 [gene=CleRT_07870] [protein=Ferredoxin] [protein_id=AKQ33593.1] [location=complement(836177..836512)]	0	0	0	0	0	0	1	0	1		0	0	0	0	0	0	2.22082e-08	0	2.06448e-08
[1436]		127		1	1	31.5	4.6e-12	8718.1	UNREADABLE	lcl|CP011126.1_prot_CleRT_02290_127 [gene=CleRT_02290] [protein=Uncharacterized protein] [protein_id=AKQ33256.1] [location=242905..243126]	1	0	0	0	0	0	0	0	0		1.75067e-08	0	0	0	0	0	0	0	0
[144]		306		17	162	57.4	1.2e-13	29047.9	UNREADABLE	lcl|CP011126.1_prot_CleRT_05220_306 [gene=comL] [protein=Outer membrane protein assembly factor BamD] [protein_id=AKQ33435.1] [location=554594..555364]	20	22	25	19	14	13	18	16	17		1.05085e-07	1.2341e-07	1.81151e-07	2.15587e-07	1.49076e-07	1.33275e-07	1.75096e-07	1.56437e-07	1.53727e-07
[1440]		416		1	2	5.6	9.6e-12	34195.8	UNREADABLE	lcl|CP011126.1_prot_CleRT_07100_416 [gene=rluC] [protein=Pseudouridine synthase] [protein_id=AKQ33545.1] [location=744318..745238]	1	2	0	0	0	0	0	0	0		4.46327e-09	9.53018e-09	0	0	0	0	0	0	0
[1441]		630		1	5	10.4	1.1e-11	15267.8	UNREADABLE	lcl|CP011126.1_prot_CleRT_10960_630 [gene=CleRT_10960] [protein=Uncharacterized protein] [protein_id=AKQ33759.1] [location=complement(1195693..1196097)]	2	2	0	0	0	1	0	0	0		1.99931e-08	2.13451e-08	0	0	0	1.95049e-08	0	0	0
[1442]		11		1	6	13.2	1.1e-11	15645.4	UNREADABLE	lcl|CP011126.1_prot_CleRT_00200_11 [gene=CleRT_00200] [protein=Universal stress protein A] [protein_id=AKQ33140.1] [location=complement(22503..22937)]	3	2	0	0	0	0	0	0	0		2.92658e-08	2.08299e-08	0	0	0	0	0	0	0
[1443]		482		1	15	9.2	2.4e-13	7159.5	UNREADABLE	lcl|CP011126.1_prot_CleRT_08160_482 [gene=CleRT_08160] [protein=hypothetical protein] [protein_id=AKQ33611.1] [location=872920..873117]	11	5	0	0	0	0	0	0	0		2.34496e-07	1.13797e-07	0	0	0	0	0	0	0
[1446]		186		1	7	20.2	1.2e-11	11180.6	UNREADABLE	lcl|CP011126.1_prot_CleRT_03500_186 [gene=gatC] [protein=Aspartyl/glutamyl-tRNA(Asn/Gln) amidotransferase subunit C] [protein_id=AKQ33315.1] [location=complement(371507..371806)]	1	2	0	0	0	0	3	1	0		1.36509e-08	2.9148e-08	0	0	0	0	7.58186e-08	2.54021e-08	0
[1454]		493		2	3	4.3	1e-07	71198.8	UNREADABLE	lcl|CP011126.1_prot_CleRT_08370_493 [gene=uvrC] [protein=UvrABC system protein C] [protein_id=AKQ33622.1] [location=896114..897982]	1	1	1	0	0	0	0	0	0		2.14365e-09	2.28861e-09	2.95626e-09	0	0	0	0	0	0
[147]		62		14	67	36.5	2.1e-14	42277.3	UNREADABLE	lcl|CP011126.1_prot_CleRT_01230_62 [gene=cca] [protein=CCA-adding enzyme] [protein_id=AKQ33191.1] [location=complement(128786..129898)]	18	14	14	1	3	7	10	8	10		6.49817e-08	5.39591e-08	6.97005e-08	7.7961e-09	2.19487e-08	4.93072e-08	6.68363e-08	5.37424e-08	6.21312e-08
[1484]		119		2	2	11.7	9.8e-08	32870.9	UNREADABLE	lcl|CP011126.1_prot_CleRT_02190_119 [gene=CleRT_02190] [protein=ATP-binding protein] [protein_id=AKQ33248.1] [location=233274..234197]	0	0	0	0	0	1	0	1	0		0	0	0	0	0	9.05957e-09	0	8.64017e-09	0
[1485]		807		2	4	7.2	1.8e-07	37171.2	UNREADABLE	lcl|CP011126.1_prot_CleRT_13870_807 [gene=coaA] [protein=Pantothenate kinase] [protein_id=AKQ33936.1] [location=complement(1499148..1500104)]	0	1	1	0	0	1	0	1	0		0	4.38366e-09	5.6625e-09	0	0	8.01148e-09	0	7.6406e-09	0
[1489]		72		2	8	3.6	1.3e-06	67293.3	UNREADABLE	lcl|CP011126.1_prot_CleRT_01460_72 [gene=glmS] [protein=Glutamine--fructose-6-phosphate aminotransferase] [protein_id=AKQ33201.1] [location=complement(156453..158282)]	2	2	1	0	0	2	0	0	3		4.53612e-09	4.84286e-09	3.12783e-09	0	0	8.8507e-09	0	0	1.17103e-08
[1492]		182		2	3	4.9	6.2e-07	47276.4	UNREADABLE	lcl|CP011126.1_prot_CleRT_03350_182 [gene=CleRT_03350] [protein=Transporter, MFS superfamily] [protein_id=AKQ33311.1] [location=complement(357891..359180)]	1	2	0	0	1	1	0	0	1		3.22836e-09	6.89334e-09	0	0	6.54259e-09	6.29905e-09	0	0	5.55613e-09
[1495]		49		1	3	3.5	5.8e-11	48134.8	UNREADABLE	lcl|CP011126.1_prot_CleRT_00920_49 [gene=gshA] [protein=Glutamate--cysteine ligase] [protein_id=AKQ33178.1] [location=complement(94608..95891)]	1	0	1	0	0	1	0	0	0		3.17079e-09	0	4.37276e-09	0	0	6.18672e-09	0	0	0
[1496]		458		2	10	10.9	3e-08	19889.6	UNREADABLE	lcl|CP011126.1_prot_CleRT_07740_458 [gene=CleRT_07740] [protein=Rare lipoprotein B] [protein_id=AKQ33587.1] [location=complement(820189..820713)]	4	3	4	1	1	0	2	2	0		3.06945e-08	2.45776e-08	4.23301e-08	1.65714e-08	1.55514e-08	0	2.84134e-08	2.85587e-08	0
[15]		605		39	483	51.8	7e-21	77706.8	UNREADABLE	lcl|CP011126.1_prot_CleRT_10570_605 [gene=pnp] [protein=Polyribonucleotide nucleotidyltransferase] [protein_id=AKQ33734.1] [location=complement(1141938..1144055)]	81	76	60	53	53	42	48	48	45		1.59093e-07	1.59367e-07	1.6252e-07	2.24803e-07	2.10965e-07	1.60957e-07	1.74543e-07	1.75435e-07	1.52114e-07
[150]		132		15	95	42.1	3.5e-15	51708.2	UNREADABLE	lcl|CP011126.1_prot_CleRT_02380_132 [gene=hldE] [protein=Bifunctional protein HldE] [protein_id=AKQ33261.1] [location=250785..252221]	17	21	9	10	12	10	15	16	9		5.01783e-08	6.61765e-08	3.66352e-08	6.37419e-08	7.17821e-08	5.75917e-08	8.19693e-08	8.78809e-08	4.57194e-08
[1510]		207		1	9	2.2	1.5e-10	56221	UNREADABLE	lcl|CP011126.1_prot_CleRT_03720_207 [gene=nuoM] [protein=NADH-quinone oxidoreductase subunit M] [protein_id=AKQ33336.1] [location=395466..396986]	2	2	1	0	1	1	0	1	1		5.42947e-09	5.79663e-09	3.74383e-09	0	5.50169e-09	5.29689e-09	0	5.05168e-09	4.67217e-09
[1515]		854		1	3	30	2.7e-10	8281.7	UNREADABLE	lcl|CP011126.1_prot_CleRT_14760_854 [gene=CleRT_14760] [protein=Uncharacterized protein] [protein_id=AKQ33983.1] [location=1612930..1613142]	2	1	0	0	0	0	0	0	0		3.68584e-08	1.96754e-08	0	0	0	0	0	0	0
[152]		727		18	52	28.7	5.8e-12	101037	UNREADABLE	lcl|CP011126.1_prot_CleRT_12710_727 [gene=pepN] [protein=Aminopeptidase N] [protein_id=AKQ33856.1] [location=complement(1381325..1383958)]	12	11	4	4	5	4	4	7	8		1.8127e-08	1.77401e-08	8.33286e-09	1.30486e-08	1.53068e-08	1.17896e-08	1.11866e-08	1.96766e-08	2.07982e-08
[1527]		530		1	4	3.1	4.2e-10	71589.2	UNREADABLE	lcl|CP011126.1_prot_CleRT_09130_530 [gene=CleRT_09130] [protein=Oligopeptide transporter] [protein_id=AKQ33659.1] [location=complement(969981..971984)]	2	2	0	0	0	0	0	0	0		4.26392e-09	4.55225e-09	0	0	0	0	0	0	0
[1531]		625		2	2	5.6	4.3e-08	42166.4	UNREADABLE	lcl|CP011126.1_prot_CleRT_10860_625 [gene=CleRT_10860] [protein=Putative permease] [protein_id=AKQ33754.1] [location=complement(1181313..1182437)]	0	0	2	0	0	0	0	0	1		0	0	9.9834e-09	0	0	0	0	0	6.22946e-09
[154]		133		12	103	39.1	1.8e-17	37563.1	UNREADABLE	lcl|CP011126.1_prot_CleRT_02390_133 [gene=hldD] [protein=ADP-L-glycero-D-manno-heptose-6-epimerase] [protein_id=AKQ33262.1] [location=252218..253201]	15	11	17	12	11	10	12	12	12		6.09475e-08	4.77172e-08	9.52582e-08	1.05294e-07	9.05786e-08	7.92789e-08	9.02691e-08	9.07306e-08	8.39145e-08
[1558]		617		1	2	3.7	1.1e-09	41198.8	UNREADABLE	lcl|CP011126.1_prot_CleRT_10730_617 [gene=CleRT_10730] [protein=UDP-N-acetylglucosamine 2-epimerase] [protein_id=AKQ33746.1] [location=complement(1161825..1162895)]	1	1	0	0	0	0	0	0	0		3.7046e-09	3.95512e-09	0	0	0	0	0	0	0
[1566]		564		1	8	7.2	1.7e-09	26966.8	UNREADABLE	lcl|CP011126.1_prot_CleRT_09930_564 [gene=bioH] [protein=Carboxylesterase] [protein_id=AKQ33693.1] [location=complement(1068756..1069463)]	2	2	1	2	1	0	1	0	0		1.13195e-08	1.20849e-08	7.80523e-09	2.44447e-08	1.147e-08	0	1.04783e-08	0	0
[1569]		748		1	9	18.6	1.7e-09	8052.6	UNREADABLE	lcl|CP011126.1_prot_CleRT_13100_748 [gene=rpmG] [protein=LSU ribosomal protein L33P] [protein_id=AKQ33877.1] [location=1424324..1424536]	2	3	2	0	1	1	0	0	2		3.7907e-08	6.07056e-08	5.22768e-08	0	3.84112e-08	3.69814e-08	0	0	6.52396e-08
[1573]		426		1	1	5.8	1.8e-09	29039.7	UNREADABLE	lcl|CP011126.1_prot_CleRT_07240_426 [gene=CleRT_07240] [protein=DNase, TatD family] [protein_id=AKQ33555.1] [location=757801..758574]	0	0	0	0	0	0	0	0	1		0	0	0	0	0	0	0	0	9.04534e-09
[1575]		44		1	2	6	1.5e-09	20974.4	UNREADABLE	lcl|CP011126.1_prot_CleRT_00790_44 [gene=aroK] [protein=Shikimate kinase] [protein_id=AKQ33173.1] [location=complement(83988..84539)]	0	1	1	0	0	0	0	0	0		0	7.76881e-09	1.00352e-08	0	0	0	0	0	0
[1579]		291		1	3	14.6	2.2e-09	9953.5	UNREADABLE	lcl|CP011126.1_prot_CleRT_05020_291 [gene=ptsH] [protein=Phosphocarrier protein HPr] [protein_id=AKQ33420.1] [location=complement(538866..539135)]	2	0	0	1	1	0	1	0	0		3.06676e-08	0	0	3.31138e-08	3.10755e-08	0	2.83886e-08	0	0
[1586]		514		1	3	3.9	2.5e-09	35645.4	UNREADABLE	lcl|CP011126.1_prot_CleRT_08840_514 [gene=miaA] [protein=tRNA dimethylallyltransferase] [protein_id=AKQ33643.1] [location=complement(940368..941294)]	2	1	0	0	0	0	0	0	1		8.56353e-09	4.57131e-09	0	0	0	0	0	0	7.36909e-09
[159]		170		13	123	55.7	1.9e-16	35658.2	UNREADABLE	lcl|CP011126.1_prot_CleRT_03200_170 [gene=accA] [protein=Acetyl-coenzyme A carboxylase carboxyl transferase subunit alpha] [protein_id=AKQ33299.1] [location=343070..344020]	22	18	17	11	12	10	13	15	12		9.4165e-08	8.2254e-08	1.00347e-07	1.01676e-07	1.04092e-07	8.35141e-08	1.03016e-07	1.19472e-07	8.83973e-08
[1594]		745		2	4	4.6	4.6e-06	52393.7	UNREADABLE	lcl|CP011126.1_prot_CleRT_13060_745 [gene=CleRT_13060] [protein=Phosphomannomutase] [protein_id=AKQ33874.1] [location=complement(1421188..1422612)]	0	0	1	0	0	1	1	1	0		0	0	4.01732e-09	0	0	5.68382e-09	5.39312e-09	5.42069e-09	0
[160]		847		11	158	51.5	7e-22	21897.9	UNREADABLE	lcl|CP011126.1_prot_CleRT_14670_847 [gene=CleRT_14670] [protein=Peptidoglycan-associated lipoprotein] [protein_id=AKQ33976.1] [location=complement(1599009..1599599)]	26	27	22	14	10	10	9	12	13		1.81216e-07	2.00912e-07	2.11463e-07	2.10722e-07	1.41251e-07	1.35993e-07	1.16134e-07	1.55637e-07	1.5594e-07
[1614]		728		1	19	9.8	7.9e-09	11381.2	UNREADABLE	lcl|CP011126.1_prot_CleRT_12720_728 [gene=fis] [protein=DNA-binding protein Fis] [protein_id=AKQ33857.1] [location=1384228..1384536]	2	1	3	3	3	2	2	2	2		2.68206e-08	1.43171e-08	5.54815e-08	8.68796e-08	8.15319e-08	5.23313e-08	4.96548e-08	4.99087e-08	4.61593e-08
[1616]		583		1	3	5.6	3.5e-09	26229.4	UNREADABLE	lcl|CP011126.1_prot_CleRT_10270_583 [gene=dedE] [protein=Colicin V production protein] [protein_id=AKQ33712.1] [location=complement(1111732..1112430)]	1	0	0	0	1	1	0	0	1		5.81886e-09	0	0	0	1.17925e-08	1.13535e-08	0	0	1.00145e-08
[1638]		296		1	1	6.7	1.6e-08	18322.2	UNREADABLE	lcl|CP011126.1_prot_CleRT_05080_296 [gene=CleRT_05080] [protein=3-deoxy-manno-octulosonate-8-phosphatase] [protein_id=AKQ33425.1] [location=complement(541870..542367)]	0	0	0	0	0	0	0	0	1		0	0	0	0	0	0	0	0	1.43364e-08
[164]		521		15	157	43.2	8.6e-14	30101.6	UNREADABLE	lcl|CP011126.1_prot_CleRT_08950_521 [gene=lepB1] [protein=Signal peptidase I] [protein_id=AKQ33650.1] [location=complement(954538..955317)]	22	18	26	16	24	20	17	15	19		1.11547e-07	9.74377e-08	1.81802e-07	1.75192e-07	2.46613e-07	1.97861e-07	1.5958e-07	1.41526e-07	1.65799e-07
[1642]		513		1	2	8.9	4.6e-09	13085.1	UNREADABLE	lcl|CP011126.1_prot_CleRT_08810_513 [gene=CleRT_08810] [protein=putative cytosolic protein] [protein_id=AKQ33642.1] [location=complement(938660..938998)]	1	1	0	0	0	0	0	0	0		1.1664e-08	1.24528e-08	0	0	0	0	0	0	0
[1655]		237		1	1	2.7	7.2e-09	58130.6	UNREADABLE	lcl|CP011126.1_prot_CleRT_04130_237 [gene=CleRT_04130] [protein=Diphosphomevalonate decarboxylase/isopentenyl-diphosphate delta-isomerase] [protein_id=AKQ33366.1] [location=complement(437501..439042)]	0	1	0	1	0	0	0	0	0		0	2.8031e-09	0	5.66996e-09	0	0	0	0	0
[1656]		570		1	11	16.7	3e-08	8092.3	UNREADABLE	lcl|CP011126.1_prot_CleRT_10040_570 [gene=csrA2] [protein=Carbon storage regulator] [protein_id=AKQ33699.1] [location=complement(1089338..1089556)]	1	1	0	2	2	2	3	1	2		1.88605e-08	2.01359e-08	0	8.14596e-08	7.64456e-08	7.35999e-08	1.04754e-07	3.50964e-08	6.49195e-08
[1670]		3		1	1	6.8	4.7e-08	44170.8	UNREADABLE	lcl|CP011126.1_prot_CleRT_00030_3 [gene=recF] [protein=DNA replication and repair protein RecF] [protein_id=AKQ33132.1] [location=2520..3668]	1	0	0	0	0	0	0	0	1		3.45534e-09	0	0	0	0	0	0	0	5.94678e-09
[1679]		156		1	2	4.6	7.1e-08	30107.8	UNREADABLE	lcl|CP011126.1_prot_CleRT_03020_156 [gene=lgt] [protein=Prolipoprotein diacylglyceryl transferase] [protein_id=AKQ33285.1] [location=325616..326401]	0	0	0	0	0	1	0	0	1		0	0	0	0	0	9.891e-09	0	0	8.72445e-09
[169]		706		15	101	36.6	4e-14	58644.8	UNREADABLE	lcl|CP011126.1_prot_CleRT_12320_706 [gene=lysS] [protein=Lysine--tRNA ligase] [protein_id=AKQ33835.1] [location=complement(1342753..1344264)]	21	20	15	9	12	11	10	10	13		5.46532e-08	5.55705e-08	5.38365e-08	5.05822e-08	6.32916e-08	5.58576e-08	4.81826e-08	4.84289e-08	5.82279e-08
[1691]		1		1	3	6	3.4e-09	51073.2	UNREADABLE	lcl|CP011126.1_prot_CleRT_00010_1 [gene=dnaA] [protein=Chromosomal replication initiator protein DnaA] [protein_id=AKQ33130.1] [location=26..1375]	0	1	0	0	0	0	1	1	0		0	3.19044e-09	0	0	0	0	5.53256e-09	5.56085e-09	0
[1695]		302		1	1	16.5	1.3e-07	10027	UNREADABLE	lcl|CP011126.1_prot_CleRT_05140_302 [gene=CleRT_05140] [protein=Putative STAS domain protein MlaB] [protein_id=AKQ33431.1] [location=546136..546411]	0	1	0	0	0	0	0	0	0		0	1.62507e-08	0	0	0	0	0	0	0
[1703]		608		1	3	2.2	1.7e-07	62856.6	UNREADABLE	lcl|CP011126.1_prot_CleRT_10610_608 [gene=pgi] [protein=Glucose-6-phosphate isomerase] [protein_id=AKQ33737.1] [location=complement(1146364..1148022)]	0	0	0	0	0	1	0	1	1		0	0	0	0	0	4.73771e-09	0	4.51838e-09	4.17894e-09
[171]		885		15	206	30.5	5.5e-17	52449.8	UNREADABLE	lcl|CP011126.1_prot_CleRT_15410_885 [gene=hslU] [protein=ATP-dependent protease ATPase subunit HslU] [protein_id=AKQ34014.1] [location=1674295..1675695]	34	34	27	26	21	16	19	16	15		9.89376e-08	1.05628e-07	1.08351e-07	1.63386e-07	1.23843e-07	9.08438e-08	1.0236e-07	8.66383e-08	7.51216e-08
[1717]		557		1	5	8	2.9e-07	20158.6	UNREADABLE	lcl|CP011126.1_prot_CleRT_09850_557 [gene=def1] [protein=Peptide deformylase] [protein_id=AKQ33686.1] [location=1061280..1061810]	3	1	0	0	0	1	0	0	1		2.27137e-08	8.0832e-09	0	0	0	1.47727e-08	0	0	1.30304e-08
[1719]		318		1	8	17.2	3.2e-07	7432.9	UNREADABLE	lcl|CP011126.1_prot_CleRT_05420_318 [gene=rpmI] [protein=50S ribosomal protein L35] [protein_id=AKQ33447.1] [location=573940..574134]	5	6	0	0	0	0	0	0	0		1.02669e-07	1.31534e-07	0	0	0	0	0	0	0
[172]		691		11	524	49.6	4.1e-17	13943.8	UNREADABLE	lcl|CP011126.1_prot_CleRT_12090_691 [gene=CleRT_12090] [protein=DNA-binding protein BpH2] [protein_id=AKQ33820.1] [location=complement(1321170..1321547)]	48	46	43	96	89	32	48	36	39		5.25395e-07	5.37552e-07	6.49086e-07	2.26921e-06	1.97425e-06	6.83421e-07	9.72701e-07	7.33256e-07	7.34684e-07
[1728]		176		1	2	6.9	1.4e-07	26806.5	UNREADABLE	lcl|CP011126.1_prot_CleRT_03280_176 [gene=recO] [protein=DNA repair protein RecO] [protein_id=AKQ33305.1] [location=351293..351988]	1	1	0	0	0	0	0	0	0		5.69359e-09	6.0786e-09	0	0	0	0	0	0	0
[173]		123		11	216	40.3	4.1e-20	45931	UNREADABLE	lcl|CP011126.1_prot_CleRT_02230_123 [gene=eno] [protein=Enolase] [protein_id=AKQ33252.1] [location=237778..239052]	20	20	18	31	33	23	24	21	25		6.64584e-08	7.09525e-08	8.24863e-08	2.22454e-07	2.2223e-07	1.49122e-07	1.47647e-07	1.29852e-07	1.42972e-07
[1733]		581		1	5	13	4.2e-07	8966.4	UNREADABLE	lcl|CP011126.1_prot_CleRT_10220_581 [gene=rpmE] [protein=50S ribosomal protein L31] [protein_id=AKQ33710.1] [location=1108395..1108628]	2	3	1	0	0	0	0	0	1		3.40438e-08	5.45189e-08	2.34745e-08	0	0	0	0	0	2.92954e-08
[174]		200		13	42	39.7	1.6e-17	46822.3	UNREADABLE	lcl|CP011126.1_prot_CleRT_03650_200 [gene=nuoF] [protein=NADH-quinone oxidoreductase subunit F] [protein_id=AKQ33329.1] [location=387348..388619]	16	16	7	1	3	3	3	3	4		5.21547e-08	5.56815e-08	3.14674e-08	7.03934e-09	1.98181e-08	1.90804e-08	1.81046e-08	1.81971e-08	2.24401e-08
[1743]		160		1	2	2.3	2.5e-07	58532.5	UNREADABLE	lcl|CP011126.1_prot_CleRT_03070_160 [gene=gpmI] [protein=2,3-bisphosphoglycerate-independent phosphoglycerate mutase] [protein_id=AKQ33289.1] [location=complement(331438..333033)]	1	1	0	0	0	0	0	0	0		2.60753e-09	2.78386e-09	0	0	0	0	0	0	0
[1744]		512		1	2	3.1	3.3e-08	43444.3	UNREADABLE	lcl|CP011126.1_prot_CleRT_08790_512 [gene=CleRT_08790] [protein=Mechanosensitive ion channel] [protein_id=AKQ33641.1] [location=complement(936391..937551)]	0	0	0	0	0	1	0	0	1		0	0	0	0	0	6.85467e-09	0	0	6.04623e-09
[1766]		204		1	3	5	2.1e-07	22736.1	UNREADABLE	lcl|CP011126.1_prot_CleRT_03690_204 [gene=nuoJ] [protein=NADH-quinone oxidoreductase subunit J] [protein_id=AKQ33333.1] [location=392591..393196]	0	0	1	0	0	0	0	0	2		0	0	9.25761e-09	0	0	0	0	0	2.31063e-08
[177]		198		13	82	32.6	1e-15	48051.7	UNREADABLE	lcl|CP011126.1_prot_CleRT_03630_198 [gene=nuoD] [protein=NADH-quinone oxidoreductase subunit D] [protein_id=AKQ33327.1] [location=385578..386831]	16	20	15	3	4	10	6	8	10		5.08203e-08	6.78211e-08	6.57049e-08	2.05777e-08	2.57481e-08	6.19741e-08	3.52827e-08	4.72841e-08	5.46649e-08
[179]		806		14	59	33	1.1e-11	58141.2	UNREADABLE	lcl|CP011126.1_prot_CleRT_13840_806 [gene=gltX2] [protein=Glutamate--tRNA ligase 2] [protein_id=AKQ33935.1] [location=complement(1496621..1498132)]	12	12	9	3	2	6	5	5	10		3.15009e-08	3.36311e-08	3.25817e-08	1.70068e-08	1.064e-08	3.07317e-08	2.43e-08	2.44242e-08	4.51786e-08
[1790]		527		1	11	8.7	4.7e-08	12008.1	UNREADABLE	lcl|CP011126.1_prot_CleRT_09080_527 [gene=cbpM] [protein=Chaperone modulatory protein CbpM] [protein_id=AKQ33656.1] [location=966558..966872]	1	3	1	0	1	1	2	2	1		1.27102e-08	4.0709e-08	1.75283e-08	0	2.57585e-08	2.47996e-08	4.70625e-08	4.73031e-08	2.18747e-08
[1792]		897		1	1	4.1	2.6e-07	35003.5	UNREADABLE	lcl|CP011126.1_prot_CleRT_15760_897 [gene=CleRT_15760] [protein=Acyltransferase family protein] [protein_id=AKQ34026.1] [location=1716250..1717140]	1	1	0	1	0	0	0	1	0		4.36028e-09	4.65514e-09	0	9.41614e-09	0	0	0	8.11377e-09	0
[1794]		456		1	3	5.6	1.5e-06	24723.7	UNREADABLE	lcl|CP011126.1_prot_CleRT_07720_456 [gene=nadD] [protein=putative nicotinate-nucleotide adenylyltransferase] [protein_id=AKQ33585.1] [location=complement(818477..819118)]	0	0	1	0	0	1	0	0	1		0	0	8.51337e-09	0	0	1.2045e-08	0	0	1.06244e-08
[1799]		696		2	4	4.6	1.5e-06	42941.3	UNREADABLE	lcl|CP011126.1_prot_CleRT_12180_696 [gene=rosB] [protein=Potassium/proton antiporter] [protein_id=AKQ33825.1] [location=complement(1331555..1332721)]	0	0	0	0	0	1	0	1	2		0	0	0	0	0	6.93496e-09	0	6.61392e-09	1.22341e-08
[180]		571		12	84	52.1	2.7e-16	44470.6	UNREADABLE	lcl|CP011126.1_prot_CleRT_10050_571 [gene=lysC] [protein=Aspartokinase] [protein_id=AKQ33700.1] [location=complement(1089698..1090927)]	19	19	11	5	5	8	8	7	10		6.52089e-08	6.96185e-08	5.20637e-08	3.7058e-08	3.47769e-08	5.35718e-08	5.08319e-08	4.47053e-08	5.90669e-08
[1807]		824		1	7	5.7	1e-07	28554.7	UNREADABLE	lcl|CP011126.1_prot_CleRT_14260_824 [gene=ftsQ] [protein=Cell division protein FtsQ] [protein_id=AKQ33953.1] [location=complement(1557910..1558653)]	1	1	1	0	0	2	0	0	2		5.34501e-09	5.70645e-09	7.37119e-09	0	0	2.0858e-08	0	0	1.8398e-08
[181]		483		14	48	43.4	1.7e-13	47910.4	UNREADABLE	lcl|CP011126.1_prot_CleRT_08170_483 [gene=CleRT_08170] [protein=RmuC family protein] [protein_id=AKQ33612.1] [location=complement(873274..874533)]	18	16	8	0	1	3	2	1	4		5.73415e-08	5.44169e-08	3.51459e-08	0	6.45601e-09	1.86471e-08	1.17956e-08	5.92795e-09	2.19304e-08
[182]		232		14	134	46.6	7.2e-16	31826	UNREADABLE	lcl|CP011126.1_prot_CleRT_04080_232 [gene=tsf] [protein=Elongation factor Ts] [protein_id=AKQ33361.1] [location=433584..434474]	33	29	27	15	18	15	14	14	10		1.58255e-07	1.48477e-07	1.78565e-07	1.55344e-07	1.74938e-07	1.40355e-07	1.24298e-07	1.24934e-07	8.25344e-08
[183]		541		14	86	35.1	7.4e-15	54534.1	UNREADABLE	lcl|CP011126.1_prot_CleRT_09470_541 [gene=CleRT_09470] [protein=Nicotinate phosphoribosyltransferase] [protein_id=AKQ33670.1] [location=1016211..1017647]	12	9	14	7	9	12	10	7	11		3.35845e-08	2.68917e-08	5.4035e-08	4.23072e-08	5.10468e-08	6.55288e-08	5.18145e-08	3.64556e-08	5.29836e-08
[1836]		553		1	1	3.6	8.9e-07	39435.5	UNREADABLE	lcl|CP011126.1_prot_CleRT_09780_553 [gene=CleRT_09780] [protein=Phospho-2-dehydro-3-deoxyheptonate aldolase] [protein_id=AKQ33682.1] [location=1055215..1056294]	0	1	0	0	0	0	0	0	0		0	4.13196e-09	0	0	0	0	0	0	0
[1845]		844		1	5	2.9	1.2e-06	45089.9	UNREADABLE	lcl|CP011126.1_prot_CleRT_14610_844 [gene=CleRT_14610] [protein=Cardiolipin synthetase] [protein_id=AKQ33973.1] [location=1592129..1593280]	1	1	1	0	0	1	0	0	1		3.38491e-09	3.6138e-09	4.66805e-09	0	0	6.6045e-09	0	0	5.82556e-09
[185]		681		13	93	57.8	5.2e-16	23314.4	UNREADABLE	lcl|CP011126.1_prot_CleRT_11850_681 [gene=grpE] [protein=Protein GrpE] [protein_id=AKQ33810.1] [location=complement(1296775..1297389)]	24	17	8	7	6	7	6	6	8		1.57113e-07	1.18814e-07	7.22239e-08	9.89597e-08	7.96015e-08	8.94114e-08	7.27188e-08	7.30905e-08	9.01328e-08
[1851]		801		1	1	8.7	7e-07	14209.1	UNREADABLE	lcl|CP011126.1_prot_CleRT_13720_801 [gene=secE] [protein=Protein translocase subunit] [protein_id=AKQ33930.1] [location=complement(1477780..1478163)]	1	0	0	0	0	0	0	0	0		1.07414e-08	0	0	0	0	0	0	0	0
[1855]		8		1	3	8	3.2e-07	30767.3	UNREADABLE	lcl|CP011126.1_prot_CleRT_00160_8 [gene=com1] [protein=Outer membrane protein] [protein_id=AKQ33137.1] [location=17542..18372]	0	0	0	0	1	0	1	1	0		0	0	0	0	1.00532e-08	0	9.18396e-09	9.23091e-09	0
[1858]		740		1	1	4.8	7.8e-06	24113.9	UNREADABLE	lcl|CP011126.1_prot_CleRT_13000_740 [gene=gmk] [protein=Guanylate kinase] [protein_id=AKQ33869.1] [location=complement(1416399..1417028)]	1	0	0	0	0	0	0	0	0		6.32934e-09	0	0	0	0	0	0	0	0
[1862]		91		1	9	4	1.6e-07	24505.9	UNREADABLE	lcl|CP011126.1_prot_CleRT_01780_91 [gene=CleRT_01780] [protein=Peptidase, M50 family protein] [protein_id=AKQ33220.1] [location=190462..191136]	2	3	0	1	0	1	2	1	0		1.24562e-08	1.99478e-08	0	1.34497e-08	0	1.2152e-08	2.3061e-08	1.15895e-08	0
[187]		622		14	48	40.3	3.8e-14	52912.3	UNREADABLE	lcl|CP011126.1_prot_CleRT_10790_622 [gene=purB] [protein=Adenylosuccinate lyase] [protein_id=AKQ33751.1] [location=1170038..1171423]	7	6	9	3	5	7	5	5	5		2.01915e-08	1.84773e-08	3.58015e-08	1.86874e-08	2.92286e-08	3.93968e-08	2.67013e-08	2.68378e-08	2.48216e-08
[1878]		305		1	5	4	1e-06	36062.4	UNREADABLE	lcl|CP011126.1_prot_CleRT_05210_305 [gene=rluD] [protein=Pseudouridine synthase] [protein_id=AKQ33434.1] [location=complement(553468..554433)]	1	2	1	0	0	1	0	0	1		4.23225e-09	9.0369e-09	5.83661e-09	0	0	8.25781e-09	0	0	7.28388e-09
[188]		536		13	836	59.9	3.1e-15	17702.2	UNREADABLE	lcl|CP011126.1_prot_CleRT_09330_536 [gene=CleRT_09330] [protein=Small heat shock protein] [protein_id=AKQ33665.1] [location=997052..997510]	102	96	77	102	86	55	49	55	62		8.79425e-07	8.83665e-07	9.15542e-07	1.89914e-06	1.50268e-06	9.25241e-07	7.82147e-07	8.82408e-07	9.19987e-07
[1884]		444		1	1	2.2	2.5e-06	50638.4	UNREADABLE	lcl|CP011126.1_prot_CleRT_07560_444 [gene=CleRT_07560] [protein=Protease ecfE] [protein_id=AKQ33573.1] [location=795079..796449]	0	0	0	0	0	1	0	0	0		0	0	0	0	0	5.88084e-09	0	0	0
[1893]		830		1	2	2.2	4.4e-07	39750.1	UNREADABLE	lcl|CP011126.1_prot_CleRT_14320_830 [gene=mraY] [protein=Phospho-N-acetylmuramoyl-pentapeptide-transferase] [protein_id=AKQ33959.1] [location=complement(1564602..1565687)]	0	0	0	0	0	1	0	0	1		0	0	0	0	0	7.49171e-09	0	0	6.60813e-09
[1894]		633		1	2	8.9	1.9e-07	12445.3	UNREADABLE	lcl|CP011126.1_prot_CleRT_10990_633 [gene=CleRT_10990] [protein=Adenosine 5'-monophosphoramidase] [protein_id=AKQ33762.1] [location=1198835..1199173]	1	1	0	0	0	0	0	0	0		1.22637e-08	1.3093e-08	0	0	0	0	0	0	0
[19]		481		41	246	31.5	1.5e-20	186998	UNREADABLE	lcl|CP011126.1_prot_CleRT_08140_481 [gene=CleRT_08140] [protein=NAD-specific glutamate dehydrogenase] [protein_id=AKQ33610.1] [location=867107..871960]	55	52	33	20	27	25	30	27	27		4.48902e-08	4.53117e-08	3.71443e-08	3.52515e-08	4.46602e-08	3.98127e-08	4.53319e-08	4.10072e-08	3.79266e-08
[190]		316		14	71	25.3	5.1e-13	73849.1	UNREADABLE	lcl|CP011126.1_prot_CleRT_05400_316 [gene=thrS] [protein=Threonine--tRNA ligase] [protein_id=AKQ33445.1] [location=571447..573390]	18	11	9	4	6	6	8	6	10		3.72009e-08	2.42712e-08	2.56515e-08	1.78525e-08	2.51305e-08	2.4195e-08	3.06101e-08	2.30749e-08	3.5569e-08
[1900]		455		1	4	9	5.7e-06	12521.6	UNREADABLE	lcl|CP011126.1_prot_CleRT_07700_455 [gene=CleRT_07700] [protein=Iojap protein family] [protein_id=AKQ33584.1] [location=complement(817452..817787)]	2	1	0	0	1	1	1	1	1		2.43779e-08	1.30132e-08	0	0	2.47021e-08	2.37826e-08	2.25663e-08	2.26816e-08	2.09777e-08
[1904]		425		1	3	2.8	1.4e-06	36600.3	UNREADABLE	lcl|CP011126.1_prot_CleRT_07230_425 [gene=holB] [protein=DNA polymerase III, delta' subunit] [protein_id=AKQ33554.1] [location=756833..757807]	1	1	1	0	0	0	0	0	0		4.17005e-09	4.45204e-09	5.75083e-09	0	0	0	0	0	0
[1905]		52		1	2	5.6	9.9e-07	24396	UNREADABLE	lcl|CP011126.1_prot_CleRT_00950_52 [gene=coq7] [protein=2-nonaprenyl-3-methyl-6-methoxy-1,4-benzoquinol hydroxylase] [protein_id=AKQ33181.1] [location=complement(97648..98295)]	1	1	0	0	0	0	0	0	0		6.25615e-09	6.67921e-09	0	0	0	0	0	0	0
[1913]		910		1	6	4.9	3.2e-06	20629.9	UNREADABLE	lcl|CP011126.1_prot_CleRT_15920_910 [gene=CleRT_15920] [protein=UPF0301 domain protein] [protein_id=AKQ34039.1] [location=1730761..1731312]	2	2	2	0	0	2	0	1	2		1.47965e-08	1.57971e-08	2.04055e-08	0	0	2.88704e-08	0	1.37669e-08	2.54654e-08
[1928]		149		1	1	6.6	6.4e-07	18174.1	UNREADABLE	lcl|CP011126.1_prot_CleRT_02900_149 [gene=ruvC] [protein=Crossover junction endodeoxyribonuclease RuvC] [protein_id=AKQ33278.1] [location=complement(308512..309015)]	1	0	0	0	0	0	0	0	0		8.39795e-09	0	0	0	0	0	0	0	0
[193]		868		12	69	59.4	2.5e-17	30411.2	UNREADABLE	lcl|CP011126.1_prot_CleRT_15090_868 [gene=dapF] [protein=Diaminopimelate epimerase] [protein_id=AKQ33997.1] [location=complement(1644744..1645574)]	14	15	8	1	2	7	8	10	5		7.0262e-08	8.03714e-08	5.53696e-08	1.0838e-08	2.03419e-08	6.85463e-08	7.4332e-08	9.339e-08	4.31871e-08
[195]		177		11	84	52.9	6.2e-14	26302.5	UNREADABLE	lcl|CP011126.1_prot_CleRT_03290_177 [gene=pdxJ] [protein=Pyridoxine 5'-phosphate synthase] [protein_id=AKQ33306.1] [location=352018..352740]	17	20	6	3	3	8	10	11	9		9.86457e-08	1.23902e-07	4.80141e-08	3.75931e-08	3.52792e-08	9.05758e-08	1.07429e-07	1.18776e-07	8.98799e-08
[196]		450		13	56	28	1.7e-13	39469.8	UNREADABLE	lcl|CP011126.1_prot_CleRT_07640_450 [gene=htpX] [protein=Endopeptidase] [protein_id=AKQ33579.1] [location=810159..811199]	13	18	16	5	9	4	3	5	7		5.02695e-08	7.43107e-08	8.53238e-08	4.17532e-08	7.05297e-08	3.01797e-08	2.14771e-08	3.59782e-08	4.65854e-08
[1962]		731		1	1	3.3	2.3e-05	28257.4	UNREADABLE	lcl|CP011126.1_prot_CleRT_12890_731 [gene=CleRT_12890] [protein=Putative methyltransferase] [protein_id=AKQ33860.1] [location=complement(1403344..1404075)]	0	1	0	0	0	0	0	0	0		0	5.76649e-09	0	0	0	0	0	0	0
[1963]		741		1	1	5.4	2.2e-06	26216.2	UNREADABLE	lcl|CP011126.1_prot_CleRT_13020_741 [gene=rph] [protein=Ribonuclease PH] [protein_id=AKQ33870.1] [location=1418082..1418801]	0	0	0	0	0	0	0	1	0		0	0	0	0	0	0	0	1.08334e-08	0
[197]		257		12	108	47.2	1.3e-15	40351.8	UNREADABLE	lcl|CP011126.1_prot_CleRT_04430_257 [gene=CleRT_04430] [protein=Pyruvate dehydrogenase E1 component alpha subunit] [protein_id=AKQ33386.1] [location=complement(475462..476544)]	21	22	8	6	7	11	11	10	13		7.94296e-08	8.8839e-08	4.17294e-08	4.90087e-08	5.36574e-08	8.118e-08	7.70281e-08	7.03835e-08	8.46248e-08
[1975]		549		1	3	3	6.5e-06	37880.4	UNREADABLE	lcl|CP011126.1_prot_CleRT_09690_549 [gene=pyrD] [protein=Dihydroorotate dehydrogenase (quinone)] [protein_id=AKQ33678.1] [location=complement(1045476..1046492)]	1	1	0	0	1	0	1	0	0		4.02913e-09	4.30159e-09	0	0	8.16544e-09	0	7.45942e-09	0	0
[198]		122		12	64	44.9	1.1e-17	31105.3	UNREADABLE	lcl|CP011126.1_prot_CleRT_02220_122 [gene=kdsA] [protein=2-dehydro-3-deoxyphosphooctonate aldolase] [protein_id=AKQ33251.1] [location=236826..237683]	15	13	9	6	6	5	7	7	6		7.36009e-08	6.81009e-08	6.09008e-08	6.35772e-08	5.96638e-08	4.78691e-08	6.35892e-08	6.39142e-08	5.0668e-08
[2001]		826		1	2	2.6	4.9e-06	50891.2	UNREADABLE	lcl|CP011126.1_prot_CleRT_14280_826 [gene=murC] [protein=UDP-N-acetylmuramate--L-alanine ligase] [protein_id=AKQ33955.1] [location=complement(1559560..1560972)]	0	0	0	0	1	1	0	0	1		0	0	0	0	6.07787e-09	5.85163e-09	0	0	5.16148e-09
[201]		526		12	110	38.3	1.2e-16	36083	UNREADABLE	lcl|CP011126.1_prot_CleRT_09070_526 [gene=cbpA] [protein=Curved DNA-binding protein] [protein_id=AKQ33655.1] [location=965611..966561]	13	18	7	11	12	8	16	15	15		5.49879e-08	8.12856e-08	4.08329e-08	1.00479e-07	1.02866e-07	6.60247e-08	1.25296e-07	1.18065e-07	1.09196e-07
[2027]		158		1	3	2.7	1.1e-05	30847.6	UNREADABLE	lcl|CP011126.1_prot_CleRT_03040_158 [gene=thyA] [protein=Thymidylate synthase] [protein_id=AKQ33287.1] [location=326804..327598]	1	1	0	0	0	1	0	0	1		4.94772e-09	5.28229e-09	0	0	0	9.65379e-09	0	0	8.51522e-09
[2037]		274		1	1	1.3	4.8e-06	79307.1	UNREADABLE	lcl|CP011126.1_prot_CleRT_04630_274 [gene=CleRT_04630] [protein=hypothetical protein] [protein_id=AKQ33403.1] [location=complement(497296..499329)]	0	0	0	0	0	0	0	0	1		0	0	0	0	0	0	0	0	3.31211e-09
[204]		432		14	39	24	3.9e-15	78379	UNREADABLE	lcl|CP011126.1_prot_CleRT_07400_432 [gene=uvrB] [protein=UvrABC system protein B] [protein_id=AKQ33561.1] [location=775323..777359]	7	8	8	3	1	6	2	3	7		1.36309e-08	1.66316e-08	2.14835e-08	1.26155e-08	3.94634e-09	2.27966e-08	7.21024e-09	1.08706e-08	2.34593e-08
[205]		522		10	47	38.1	1.9e-17	14956.7	UNREADABLE	lcl|CP011126.1_prot_CleRT_08960_522 [gene=CleRT_08960] [protein=putative exported protein] [protein_id=AKQ33651.1] [location=complement(955333..955752)]	15	14	9	3	2	2	2	2	2		1.53067e-07	1.52523e-07	1.26655e-07	6.61104e-08	4.13608e-08	3.98211e-08	3.77845e-08	3.79777e-08	3.51246e-08
[206]		797		13	193	66.3	5e-17	19102.5	UNREADABLE	lcl|CP011126.1_prot_CleRT_13680_797 [gene=rplJ] [protein=50S ribosomal protein L10] [protein_id=AKQ33926.1] [location=complement(1475233..1475760)]	34	38	17	18	14	14	14	12	15		2.71653e-07	3.24143e-07	1.87315e-07	3.10575e-07	2.2669e-07	2.18251e-07	2.07089e-07	1.78412e-07	2.06262e-07
[2062]		729		1	1	7.7	1e-05	26874.2	UNREADABLE	lcl|CP011126.1_prot_CleRT_12870_729 [gene=dnaQ] [protein=DNA polymerase III, epsilon chain] [protein_id=AKQ33858.1] [location=complement(1402174..1402881)]	0	1	0	0	0	0	0	0	1		0	6.06329e-09	0	0	0	0	0	0	9.77421e-09
[2066]		319		1	3	6.7	3.1e-06	13603.3	UNREADABLE	lcl|CP011126.1_prot_CleRT_05430_319 [gene=rplT] [protein=50S ribosomal protein L20] [protein_id=AKQ33448.1] [location=574170..574529]	1	2	1	0	0	0	0	0	0		1.12197e-08	2.39568e-08	1.54729e-08	0	0	0	0	0	0
[2081]		554		1	1	4.4	8.6e-06	27787.7	UNREADABLE	lcl|CP011126.1_prot_CleRT_09820_554 [gene=rlmB] [protein=23S rRNA (guanosine-2'-O-)-methyltransferase RlmB] [protein_id=AKQ33683.1] [location=complement(1058683..1059438)]	0	0	0	0	0	0	0	0	1		0	0	0	0	0	0	0	0	9.45289e-09
[209]		643		13	73	34	3.5e-15	53121.4	UNREADABLE	lcl|CP011126.1_prot_CleRT_11190_643 [gene=guaB] [protein=Inosine-5'-monophosphate dehydrogenase] [protein_id=AKQ33772.1] [location=complement(1223876..1225351)]	17	20	8	5	5	5	5	6	7		4.88434e-08	6.13486e-08	3.16983e-08	3.10231e-08	2.91135e-08	2.80298e-08	2.65962e-08	3.20786e-08	3.46135e-08
[2092]		310		1	1	5.6	1.8e-05	22417	UNREADABLE	lcl|CP011126.1_prot_CleRT_05330_310 [gene=CleRT_05330] [protein=Glutamine amidotransferase of anthranilate synthase] [protein_id=AKQ33439.1] [location=complement(566393..566986)]	0	0	1	0	0	0	0	0	0		0	0	9.38939e-09	0	0	0	0	0	0
[2099]		882		1	1	2.8	1.5e-05	40324.3	UNREADABLE	lcl|CP011126.1_prot_CleRT_15330_882 [gene=CleRT_15330] [protein=ADP-heptose--LPS heptosyltransferase] [protein_id=AKQ34011.1] [location=complement(1665495..1666559)]	0	1	0	0	0	0	0	0	0		0	4.04089e-09	0	0	0	0	0	0	0
[21]		648		41	243	53.6	3.6e-17	71452	UNREADABLE	lcl|CP011126.1_prot_CleRT_11300_648 [gene=ftsH] [protein=ATP-dependent zinc metalloprotease FtsH] [protein_id=AKQ33777.1] [location=complement(1237130..1239073)]	57	46	41	19	26	21	29	22	19		1.21755e-07	1.04903e-07	1.20777e-07	8.76443e-08	1.12552e-07	8.75234e-08	1.14684e-07	8.74465e-08	6.98484e-08
[210]		871		15	77	46.3	3.5e-12	36565.6	UNREADABLE	lcl|CP011126.1_prot_CleRT_15140_871 [gene=CleRT_15140] [protein=Peptidyl-prolyl cis-trans isomerase] [protein_id=AKQ34000.1] [location=1650682..1651650]	17	12	11	6	7	11	7	5	11		7.09582e-08	5.34752e-08	6.33191e-08	5.40833e-08	5.92133e-08	8.95858e-08	5.40935e-08	3.88357e-08	7.902e-08
[211]		231		14	33	32.7	1.5e-11	36170.5	UNREADABLE	lcl|CP011126.1_prot_CleRT_04070_231 [gene=rpsB] [protein=30S ribosomal protein S2] [protein_id=AKQ33360.1] [location=432617..433573]	17	12	15	0	0	0	2	0	3		7.17333e-08	5.40593e-08	8.72874e-08	0	0	0	1.56241e-08	0	2.17863e-08
[2127]		98		1	4	16.4	1.3e-06	6209.5	UNREADABLE	lcl|CP011126.1_prot_CleRT_01950_98 [gene=CleRT_01950] [protein=Ribbon-helix-helix protein] [protein_id=AKQ33227.1] [location=206567..206734]	0	0	1	0	0	0	0	0	1		0	0	3.38968e-08	0	0	0	0	0	4.2302e-08
[213]		77		12	93	34.7	1.7e-13	53717	UNREADABLE	lcl|CP011126.1_prot_CleRT_01510_77 [gene=pyk] [protein=Pyruvate kinase] [protein_id=AKQ33206.1] [location=163175..164638]	14	17	9	7	13	6	12	10	9		3.97779e-08	5.15681e-08	3.52651e-08	4.29507e-08	7.48559e-08	3.32628e-08	6.31232e-08	5.28716e-08	4.40096e-08
[2133]		218		1	1	3.2	1.6e-05	34289.9	UNREADABLE	lcl|CP011126.1_prot_CleRT_03900_218 [gene=thiL] [protein=Thiamine-monophosphate kinase] [protein_id=AKQ33347.1] [location=414153..415103]	0	0	1	0	0	0	0	0	0		0	0	6.13831e-09	0	0	0	0	0	0
[2154]		36		1	1	6.4	9e-06	19987	UNREADABLE	lcl|CP011126.1_prot_CleRT_00660_36 [gene=CleRT_00660] [protein=putative cytosolic protein] [protein_id=AKQ33165.1] [location=68555..69070]	0	1	0	0	0	0	0	0	0		0	8.1526e-09	0	0	0	0	0	0	0
[216]		267		12	47	28.3	4.6e-19	57222.1	UNREADABLE	lcl|CP011126.1_prot_CleRT_04540_267 [gene=dnaZX] [protein=DNA polymerase III subunit gamma/tau] [protein_id=AKQ33396.1] [location=complement(484729..486267)]	11	7	6	3	1	7	5	5	4		2.93397e-08	1.99333e-08	2.207e-08	1.72799e-08	5.40543e-09	3.64295e-08	2.46903e-08	2.48165e-08	1.83617e-08
[2186]		150		1	1	5.3	2.1e-05	27004.5	UNREADABLE	lcl|CP011126.1_prot_CleRT_02910_150 [gene=CleRT_02910] [protein=putative transcriptional regulatory protein] [protein_id=AKQ33279.1] [location=complement(309020..309757)]	0	0	1	0	0	0	0	0	0		0	0	7.79433e-09	0	0	0	0	0	0
[22]		845		39	377	47.1	6.9e-18	96890.3	UNREADABLE	lcl|CP011126.1_prot_CleRT_14630_845 [gene=clpB] [protein=ATP-dependent chaperone ClpB] [protein_id=AKQ33974.1] [location=complement(1594155..1596734)]	48	53	54	31	39	36	33	36	40		7.56114e-08	8.91332e-08	1.17308e-07	1.05455e-07	1.24503e-07	1.10647e-07	9.62394e-08	1.05525e-07	1.08442e-07
[221]		103		13	342	65.6	3.4e-16	10502.2	UNREADABLE	lcl|CP011126.1_prot_CleRT_02020_103 [gene=groS] [protein=10 kDa chaperonin] [protein_id=AKQ33232.1] [location=216904..217194]	34	27	61	16	14	31	33	35	37		4.94111e-07	4.18916e-07	1.22254e-06	5.02139e-07	4.12327e-07	8.79024e-07	8.87878e-07	9.46502e-07	9.25419e-07
[2216]		298		1	1	2.7	1.3e-05	29018.1	UNREADABLE	lcl|CP011126.1_prot_CleRT_05100_298 [gene=CleRT_05100] [protein=ABC transporter maintaining OM lipid asymmetry, ATP-binding protein MlaF] [protein_id=AKQ33427.1] [location=543421..544209]	2	0	0	0	0	0	0	0	0		1.05193e-08	0	0	0	0	0	0	0	0
[222]		479		13	51	14.8	5.8e-13	128534	UNREADABLE	lcl|CP011126.1_prot_CleRT_08100_479 [gene=CleRT_08100] [protein=ATP-dependent nuclease subunit A] [protein_id=AKQ33608.1] [location=complement(859203..862553)]	13	10	7	1	2	6	3	1	13		1.54365e-08	1.26772e-08	1.14629e-08	2.56428e-09	4.81287e-09	1.39012e-08	6.59509e-09	2.2096e-09	2.65669e-08
[224]		550		12	45	40.1	2.5e-18	42769.3	UNREADABLE	lcl|CP011126.1_prot_CleRT_09710_550 [gene=CleRT_09710] [protein=Isovaleryl-CoA dehydrogenase] [protein_id=AKQ33679.1] [location=1047357..1048520]	6	6	8	7	4	7	9	9	6		2.14114e-08	2.28593e-08	3.93707e-08	5.39449e-08	2.89282e-08	4.874e-08	5.94607e-08	5.97646e-08	3.68499e-08
[2243]		612		1	1	2.5	2.6e-05	44543.3	UNREADABLE	lcl|CP011126.1_prot_CleRT_10670_612 [gene=CleRT_10670] [protein=Alpha-D-QuiNAc alpha-1,3-galactosyltransferase] [protein_id=AKQ33741.1] [location=complement(1153396..1154586)]	0	0	0	0	0	0	0	0	0		0	0	0	0	0	0	0	0	0
[225]		837		12	67	34.3	1.2e-14	43883.8	UNREADABLE	lcl|CP011126.1_prot_CleRT_14410_837 [gene=kbl] [protein=2-amino-3-ketobutyrate coenzyme A ligase] [protein_id=AKQ33966.1] [location=complement(1574162..1575352)]	8	11	15	4	6	7	4	6	10		2.78235e-08	4.08444e-08	7.19452e-08	3.00428e-08	4.22904e-08	4.75021e-08	2.57558e-08	3.88312e-08	5.98567e-08
[227]		626		13	54	17.2	1.1e-15	107226	UNREADABLE	lcl|CP011126.1_prot_CleRT_10870_626 [gene=valS] [protein=Valine--tRNA ligase] [protein_id=AKQ33755.1] [location=1182512..1185277]	13	13	6	3	3	6	5	7	7		1.85041e-08	1.97554e-08	1.17778e-08	9.22155e-09	8.65394e-09	1.66636e-08	1.31761e-08	1.85409e-08	1.7148e-08
[229]		184		12	50	28.7	4e-18	53806.1	UNREADABLE	lcl|CP011126.1_prot_CleRT_03480_184 [gene=gatB] [protein=Aspartyl/glutamyl-tRNA(Asn/Gln) amidotransferase subunit B] [protein_id=AKQ33313.1] [location=complement(368600..370033)]	10	10	8	2	6	5	5	8	9		2.83658e-08	3.02839e-08	3.12949e-08	1.22513e-08	3.44917e-08	2.76731e-08	2.62578e-08	4.22272e-08	4.39368e-08
[232]		525		12	70	44.6	2.1e-15	39642.2	UNREADABLE	lcl|CP011126.1_prot_CleRT_09020_525 [gene=ald] [protein=Alanine dehydrogenase] [protein_id=AKQ33654.1] [location=complement(960142..961254)]	20	14	14	5	4	5	4	5	7		7.70014e-08	5.75459e-08	7.43336e-08	4.15716e-08	3.12102e-08	3.75605e-08	2.85116e-08	3.58217e-08	4.63828e-08
[233]		874		8	118	37	2.1e-19	34977.4	UNREADABLE	lcl|CP011126.1_prot_CleRT_15200_874 [gene=sppA] [protein=Signal peptide peptidase SppA, 36K type] [protein_id=AKQ34003.1] [location=1655059..1655994]	22	22	11	8	13	10	14	11	13		9.59978e-08	1.02489e-07	6.61942e-08	7.53853e-08	1.14961e-07	8.51396e-08	1.13099e-07	8.9318e-08	9.76277e-08
[235]		710		12	95	45.9	6.4e-12	29360.1	UNREADABLE	lcl|CP011126.1_prot_CleRT_12370_710 [gene=panC] [protein=Pantothenate synthetase] [protein_id=AKQ33839.1] [location=1348146..1348913]	18	15	18	11	12	7	8	8	8		9.3571e-08	8.32487e-08	1.29042e-07	1.23487e-07	1.26421e-07	7.10002e-08	7.69931e-08	7.73867e-08	7.15731e-08
[236]		128		12	38	42.8	1.4e-13	39152.9	UNREADABLE	lcl|CP011126.1_prot_CleRT_02300_128 [gene=rfaF] [protein=ADP-heptose--LPS heptosyltransferase II] [protein_id=AKQ33257.1] [location=243130..244170]	10	8	7	1	2	2	3	5	3		3.89818e-08	3.32943e-08	3.76313e-08	8.41822e-09	1.58001e-08	1.5212e-08	2.16509e-08	3.62694e-08	2.01268e-08
[238]		220		11	85	28	6.4e-14	48359.2	UNREADABLE	lcl|CP011126.1_prot_CleRT_03950_220 [gene=gltA] [protein=Citrate synthase] [protein_id=AKQ33349.1] [location=complement(417708..418994)]	16	16	13	8	8	8	6	10	9		5.04972e-08	5.39119e-08	5.65821e-08	5.4525e-08	5.11688e-08	4.92641e-08	3.50584e-08	5.87293e-08	4.88856e-08
[239]		578		12	96	52.6	6.8e-12	24799.5	UNREADABLE	lcl|CP011126.1_prot_CleRT_10150_578 [gene=scpB] [protein=Segregation and condensation protein B] [protein_id=AKQ33707.1] [location=complement(1102703..1103350)]	14	13	9	4	10	14	13	11	13		8.61611e-08	8.5417e-08	7.63861e-08	5.3162e-08	1.24724e-07	1.68114e-07	1.48122e-07	1.25975e-07	1.37695e-07
[240]		893		11	61	35.3	7.7e-14	40765	UNREADABLE	lcl|CP011126.1_prot_CleRT_15640_893 [gene=trpS] [protein=Tryptophanyl-tRNA synthetase] [protein_id=AKQ34022.1] [location=complement(1702335..1703408)]	12	10	8	3	4	5	7	7	6		4.49283e-08	3.99721e-08	4.13064e-08	2.42559e-08	3.03506e-08	3.6526e-08	4.8521e-08	4.87691e-08	3.86617e-08
[241-1]	5	520		6	14	14.1	2.8e-10	50251.5	UNREADABLE	lcl|CP011126.1_prot_CleRT_08940_520 [gene=fumC] [protein=Fumarate hydratase class II] [protein_id=AKQ33649.1] [location=953146..954531]	5	4	0	1	1	2	3	2	1		1.51861e-08	1.29704e-08	0	6.55897e-09	6.15524e-09	1.18522e-08	1.68691e-08	1.13036e-08	5.22719e-09
[242]		81		11	76	31.9	1.7e-16	48582.3	UNREADABLE	lcl|CP011126.1_prot_CleRT_01650_81 [gene=CleRT_01650] [protein=ABC transporter ATP-binding protein] [protein_id=AKQ33210.1] [location=177919..179217]	17	17	7	5	7	11	10	6	11		5.34068e-08	5.70184e-08	3.03274e-08	3.39216e-08	4.45671e-08	6.7427e-08	5.81623e-08	3.50758e-08	5.94746e-08
[243]		589		10	55	38	2.1e-21	43492.9	UNREADABLE	lcl|CP011126.1_prot_CleRT_10360_589 [gene=coaBC] [protein=Phosphopantothenoylcysteine decarboxylase/phosphopantothenate--cysteine ligase] [protein_id=AKQ33718.1] [location=complement(1118617..1119819)]	8	8	9	2	6	6	5	6	7		2.80736e-08	2.9972e-08	4.35551e-08	1.51564e-08	4.26704e-08	4.10821e-08	3.24841e-08	3.91802e-08	4.22763e-08
[247]		286		13	44	46.4	2.3e-11	46680.3	UNREADABLE	lcl|CP011126.1_prot_CleRT_04960_286 [gene=clpX] [protein=ATP-dependent Clp protease ATP-binding subunit ClpX] [protein_id=AKQ33415.1] [location=531748..533010]	13	10	5	0	4	3	4	5	6		4.25046e-08	3.49068e-08	2.25451e-08	0	2.65046e-08	1.91385e-08	2.42128e-08	3.04208e-08	3.37625e-08
[249]		185		11	67	24.4	1.5e-15	52692.8	UNREADABLE	lcl|CP011126.1_prot_CleRT_03490_185 [gene=gatA] [protein=Glutamyl-tRNA(Gln) amidotransferase subunit A] [protein_id=AKQ33314.1] [location=complement(370041..371495)]	9	10	7	5	5	6	11	10	8		2.60686e-08	3.09238e-08	2.79616e-08	3.12754e-08	2.93503e-08	3.39093e-08	5.89876e-08	5.38992e-08	3.98801e-08
[25]		572		35	227	38.6	3.7e-15	99611.3	UNREADABLE	lcl|CP011126.1_prot_CleRT_10060_572 [gene=alaS] [protein=Alanine--tRNA ligase] [protein_id=AKQ33701.1] [location=complement(1090974..1093604)]	41	36	39	22	28	23	21	22	20		6.28205e-08	5.88895e-08	8.24083e-08	7.27945e-08	8.69448e-08	6.87604e-08	5.95703e-08	6.27261e-08	5.27398e-08
[254]		627		12	46	38.3	9.7e-18	42394	UNREADABLE	lcl|CP011126.1_prot_CleRT_10880_627 [gene=CleRT_10880] [protein=Beta-lactamase family protein] [protein_id=AKQ33756.1] [location=complement(1185305..1186444)]	10	9	4	2	2	5	7	6	5		3.60016e-08	3.45925e-08	1.98596e-08	1.55493e-08	1.45922e-08	3.51225e-08	4.66566e-08	4.01958e-08	3.09801e-08
[256]		562		10	105	56.2	1.4e-15	25669.4	UNREADABLE	lcl|CP011126.1_prot_CleRT_09910_562 [gene=bioD] [protein=ATP-dependent dethiobiotin synthetase BioD] [protein_id=AKQ33691.1] [location=complement(1067319..1068020)]	28	21	10	8	7	8	10	9	6		1.66482e-07	1.33305e-07	8.19972e-08	1.02721e-07	8.43484e-08	9.28097e-08	1.10079e-07	9.95774e-08	6.13978e-08
[258]		436		12	41	36.7	7.8e-14	40723	UNREADABLE	lcl|CP011126.1_prot_CleRT_07450_436 [gene=serC] [protein=Phosphoserine aminotransferase] [protein_id=AKQ33565.1] [location=783077..784159]	10	12	4	0	3	4	4	4	6		3.74789e-08	4.80159e-08	2.06745e-08	0	2.27864e-08	2.92509e-08	2.77549e-08	2.78968e-08	3.87016e-08
[26]		439		33	392	50.5	1.9e-21	62267.3	UNREADABLE	lcl|CP011126.1_prot_CleRT_07480_439 [gene=rpsA] [protein=30S ribosomal protein S1] [protein_id=AKQ33568.1] [location=786291..787940]	56	57	54	27	49	40	46	41	43		1.37263e-07	1.49162e-07	1.82536e-07	1.42918e-07	2.43405e-07	1.91302e-07	2.08746e-07	1.87007e-07	1.81395e-07
[260]		107		10	85	28.9	3e-18	50912.1	UNREADABLE	lcl|CP011126.1_prot_CleRT_02060_107 [gene=gcvPA] [protein=putative glycine dehydrogenase [decarboxylating] subunit 1] [protein_id=AKQ33236.1] [location=220484..221866]	17	15	11	9	8	10	10	8	8		5.09629e-08	4.80081e-08	4.54765e-08	5.82648e-08	4.8603e-08	5.84922e-08	5.55007e-08	4.46275e-08	4.12749e-08
[261]		228		10	112	37.2	4e-15	29988.8	UNREADABLE	lcl|CP011126.1_prot_CleRT_04030_228 [gene=sucD] [protein=Succinyl-CoA ligase [ADP-forming] subunit alpha] [protein_id=AKQ33357.1] [location=427817..428689]	13	13	13	5	5	7	8	8	11		6.61623e-08	7.06363e-08	9.12429e-08	5.49535e-08	5.1571e-08	6.95118e-08	7.5379e-08	7.57643e-08	9.63498e-08
[263]		256		10	70	42.6	3.4e-15	35671.9	UNREADABLE	lcl|CP011126.1_prot_CleRT_04420_256 [gene=CleRT_04420] [protein=Pyruvate dehydrogenase E1 component beta subunit] [protein_id=AKQ33385.1] [location=complement(474485..475465)]	14	15	10	8	6	4	7	8	7		5.99001e-08	6.85187e-08	5.9005e-08	7.39177e-08	5.20259e-08	3.33928e-08	5.54487e-08	6.36939e-08	5.15453e-08
[264]		785		10	63	46	6.5e-18	30413.4	UNREADABLE	lcl|CP011126.1_prot_CleRT_13560_785 [gene=rplB] [protein=50S ribosomal protein L2] [protein_id=AKQ33914.1] [location=complement(1458959..1459783)]	23	21	15	1	4	2	6	2	3		1.15422e-07	1.12512e-07	1.0381e-07	1.08373e-08	4.06808e-08	1.95832e-08	5.5745e-08	1.86767e-08	2.59104e-08
[265]		776		14	53	63.7	2.3e-09	20482.3	UNREADABLE	lcl|CP011126.1_prot_CleRT_13470_776 [gene=rplE] [protein=50S ribosomal protein L5] [protein_id=AKQ33905.1] [location=complement(1455469..1456008)]	15	17	17	1	3	9	7	5	10		1.11773e-07	1.35243e-07	1.74697e-07	1.60918e-08	4.5304e-08	1.30853e-07	9.65692e-08	6.93306e-08	1.28244e-07
[266]		811		9	30	25.2	1.1e-19	49219.1	UNREADABLE	lcl|CP011126.1_prot_CleRT_13920_811 [gene=sda] [protein=L-serine dehydratase] [protein_id=AKQ33940.1] [location=1507242..1508615]	8	8	7	0	1	2	3	2	2		2.48075e-08	2.6485e-08	2.9935e-08	0	6.28435e-09	1.21008e-08	1.72229e-08	1.15407e-08	1.06737e-08
[267]		466		8	70	49	3e-17	11521.2	UNREADABLE	lcl|CP011126.1_prot_CleRT_07890_466 [gene=CleRT_07890] [protein=Glutaredoxin] [protein_id=AKQ33595.1] [location=837006..837314]	7	8	13	5	5	6	11	8	8		9.27313e-08	1.13145e-07	2.37498e-07	1.4304e-07	1.34235e-07	1.55086e-07	2.69783e-07	1.97209e-07	1.82394e-07
[268]		891		9	59	32.6	1.1e-16	43582	UNREADABLE	lcl|CP011126.1_prot_CleRT_15550_891 [gene=metK] [protein=S-adenosylmethionine synthase] [protein_id=AKQ34020.1] [location=1688592..1689782]	10	13	8	6	4	4	4	7	6		3.50202e-08	4.86049e-08	3.86365e-08	4.53762e-08	2.83888e-08	2.7332e-08	2.59342e-08	4.56168e-08	3.61627e-08
[269]		58		11	91	32.6	2.2e-12	35160.6	UNREADABLE	lcl|CP011126.1_prot_CleRT_01190_58 [gene=prs] [protein=Ribose-phosphate pyrophosphokinase] [protein_id=AKQ33187.1] [location=complement(124137..125096)]	12	7	13	11	10	10	9	8	10		5.20896e-08	3.24404e-08	7.78219e-08	1.03115e-07	8.79707e-08	8.4696e-08	7.23279e-08	6.46201e-08	7.47069e-08
[27]		252		32	250	37.5	3.5e-16	116750	UNREADABLE	lcl|CP011126.1_prot_CleRT_04340_252 [gene=putA] [protein=Proline dehydrogenase] [protein_id=AKQ33381.1] [location=459941..463084]	50	50	27	18	18	23	24	22	22		6.53638e-08	6.97839e-08	4.86766e-08	5.08157e-08	4.76879e-08	5.86663e-08	5.80861e-08	5.35178e-08	4.94972e-08
[271]		567		13	57	33	1.3e-11	50077.4	UNREADABLE	lcl|CP011126.1_prot_CleRT_09960_567 [gene=bioA] [protein=Adenosylmethionine-8-amino-7-oxononanoate aminotransferase] [protein_id=AKQ33696.1] [location=1071662..1073002]	22	16	12	0	2	6	3	5	9		6.70513e-08	5.20621e-08	5.04376e-08	0	1.23533e-08	3.56803e-08	1.69277e-08	2.83571e-08	4.72082e-08
[275]		792		12	214	46.9	1e-13	21573.1	UNREADABLE	lcl|CP011126.1_prot_CleRT_13630_792 [gene=rpsG] [protein=30S ribosomal protein S7] [protein_id=AKQ33921.1] [location=complement(1465081..1465665)]	31	26	28	31	25	27	20	17	27		2.19318e-07	1.96383e-07	2.73187e-07	4.73624e-07	3.58444e-07	3.7271e-07	2.61961e-07	2.23805e-07	3.28752e-07
[276]		559		9	49	28.2	3.6e-14	49269.3	UNREADABLE	lcl|CP011126.1_prot_CleRT_09870_559 [gene=purA] [protein=Adenylosuccinate synthetase] [protein_id=AKQ33688.1] [location=complement(1062773..1064107)]	12	13	6	0	2	4	7	5	9		3.71733e-08	4.29943e-08	2.56324e-08	0	1.25559e-08	2.4177e-08	4.01459e-08	2.88222e-08	4.79825e-08
[277]		764		12	166	42.7	1.2e-10	23903.1	UNREADABLE	lcl|CP011126.1_prot_CleRT_13350_764 [gene=rpsD] [protein=30S ribosomal protein S4] [protein_id=AKQ33893.1] [location=complement(1449686..1450306)]	16	16	32	25	19	17	18	16	19		1.02163e-07	1.09071e-07	2.8178e-07	3.44723e-07	2.45863e-07	2.11794e-07	2.12783e-07	1.90108e-07	2.08793e-07
[278]		679		9	55	38.5	5.6e-16	40939.7	UNREADABLE	lcl|CP011126.1_prot_CleRT_11830_679 [gene=dnaJ] [protein=Chaperone protein DnaJ] [protein_id=AKQ33808.1] [location=complement(1293003..1294127)]	14	10	9	4	2	4	5	7	5		5.21927e-08	3.98015e-08	4.62714e-08	3.22033e-08	1.51105e-08	2.90961e-08	3.451e-08	4.8561e-08	3.20806e-08
[28]		154		30	264	37	1.6e-17	106877	UNREADABLE	lcl|CP011126.1_prot_CleRT_02990_154 [gene=nrdA] [protein=Ribonucleoside-diphosphate reductase] [protein_id=AKQ33283.1] [location=complement(319629..322451)]	53	50	43	22	22	19	26	32	25		7.56864e-08	7.62307e-08	8.46837e-08	6.78458e-08	6.36697e-08	5.29406e-08	6.87399e-08	8.50355e-08	6.14431e-08
[281]		760		11	35	37	6e-13	44450.2	UNREADABLE	lcl|CP011126.1_prot_CleRT_13290_760 [gene=CleRT_13290] [protein=Short-chain alcohol dehydrogenase] [protein_id=AKQ33889.1] [location=complement(1442679..1443872)]	6	9	4	1	1	5	1	3	8		2.06017e-08	3.29923e-08	1.89409e-08	7.41499e-09	6.95858e-09	3.34977e-08	6.3569e-09	1.91682e-08	4.72752e-08
[282]		492		10	36	33.5	1.1e-14	48823.4	UNREADABLE	lcl|CP011126.1_prot_CleRT_08350_492 [gene=serS] [protein=Serine--tRNA ligase] [protein_id=AKQ33621.1] [location=894147..895421]	10	7	6	0	1	5	4	4	7		3.12607e-08	2.33622e-08	2.58665e-08	0	6.33529e-09	3.04973e-08	2.315e-08	2.32684e-08	3.76606e-08
[283]		328		9	58	46.4	4.9e-15	28314.5	UNREADABLE	lcl|CP011126.1_prot_CleRT_05610_328 [gene=kdsB] [protein=3-deoxy-manno-octulosonate cytidylyltransferase] [protein_id=AKQ33457.1] [location=590103..590855]	13	12	4	3	5	3	7	9	3		7.00746e-08	6.90584e-08	2.97349e-08	3.49218e-08	5.46205e-08	3.15523e-08	6.98568e-08	9.0275e-08	2.7831e-08
[286]		284		12	39	32.6	8.7e-12	49429.1	UNREADABLE	lcl|CP011126.1_prot_CleRT_04940_284 [gene=tig] [protein=Trigger factor] [protein_id=AKQ33413.1] [location=529786..531102]	8	10	6	1	1	5	3	6	4		2.47021e-08	3.29656e-08	2.55496e-08	6.66809e-09	6.25765e-09	3.01236e-08	1.71498e-08	3.44749e-08	2.12566e-08
[287]		431		10	50	32.2	2.7e-13	43214	UNREADABLE	lcl|CP011126.1_prot_CleRT_07390_431 [gene=aspC] [protein=Aspartate aminotransferase] [protein_id=AKQ33560.1] [location=complement(774032..775216)]	14	11	2	1	1	5	7	7	3		4.94458e-08	4.14775e-08	9.74138e-09	7.62711e-09	7.15764e-09	3.4456e-08	4.57713e-08	4.60053e-08	1.82353e-08
[289]		102		11	33	19.6	9.3e-15	98309.3	UNREADABLE	lcl|CP011126.1_prot_CleRT_02010_102 [gene=acnA] [protein=Aconitate hydratase 1] [protein_id=AKQ33231.1] [location=complement(213947..216625)]	8	6	6	1	0	3	3	3	5		1.242e-08	9.9449e-09	1.28461e-08	3.35266e-09	0	9.08753e-09	8.62276e-09	8.66684e-09	1.33596e-08
[293]		110		10	51	40.2	8e-16	26001.3	UNREADABLE	lcl|CP011126.1_prot_CleRT_02090_110 [gene=dapB] [protein=Dihydrodipicolinate reductase] [protein_id=AKQ33239.1] [location=complement(223753..224478)]	16	12	7	5	6	7	11	9	9		9.39185e-08	7.52021e-08	5.66654e-08	6.3381e-08	7.13757e-08	8.01719e-08	1.19541e-07	9.83063e-08	9.09211e-08
[294]		565		12	159	36.9	4.9e-12	43481	UNREADABLE	lcl|CP011126.1_prot_CleRT_09940_565 [gene=bioF] [protein=8-amino-7-oxononanoate synthase] [protein_id=AKQ33694.1] [location=complement(1069457..1070614)]	28	22	20	22	19	21	25	21	20		9.82844e-08	8.24455e-08	9.68156e-08	1.66766e-07	1.3516e-07	1.43827e-07	1.62465e-07	1.37168e-07	1.20822e-07
[297]		244		11	59	42.5	2.1e-13	38048.4	UNREADABLE	lcl|CP011126.1_prot_CleRT_04230_244 [gene=lpxD] [protein=UDP-3-O-acylglucosamine N-acyltransferase] [protein_id=AKQ33373.1] [location=449754..450809]	12	14	8	6	7	4	6	8	5		4.81361e-08	5.99564e-08	4.42556e-08	5.19756e-08	5.69057e-08	3.13071e-08	4.45589e-08	5.97156e-08	3.45184e-08
[298]		294		9	38	53.8	3.6e-19	27070.6	UNREADABLE	lcl|CP011126.1_prot_CleRT_05050_294 [gene=CleRT_05050] [protein=LPS ABC transporter ATP-binding protein] [protein_id=AKQ33423.1] [location=complement(540059..540781)]	8	6	5	4	3	2	6	7	2		4.51043e-08	3.61158e-08	3.88765e-08	4.8702e-08	3.42782e-08	2.20015e-08	6.26286e-08	7.34402e-08	1.94066e-08
[30]		225		33	220	34.4	8.1e-18	106954	UNREADABLE	lcl|CP011126.1_prot_CleRT_04000_225 [gene=sucA] [protein=2-oxoglutarate dehydrogenase E1 component] [protein_id=AKQ33354.1] [location=422546..425359]	52	43	38	17	22	24	19	18	24		7.42049e-08	6.55112e-08	7.47828e-08	5.23885e-08	6.36238e-08	6.68242e-08	5.01968e-08	4.7798e-08	5.89429e-08
[300]		798		10	96	30.4	1e-11	24639.8	UNREADABLE	lcl|CP011126.1_prot_CleRT_13690_798 [gene=rplA] [protein=50S ribosomal protein L1] [protein_id=AKQ33927.1] [location=complement(1476035..1476727)]	24	16	13	8	4	6	10	12	5		1.48662e-07	1.0581e-07	1.11051e-07	1.07013e-07	5.02131e-08	7.25159e-08	1.14679e-07	1.38318e-07	5.33028e-08
[302]		725		9	66	47.7	2.5e-13	27541.9	UNREADABLE	lcl|CP011126.1_prot_CleRT_12670_725 [gene=ubiG] [protein=3-demethylubiquinone-9 3-methyltransferase] [protein_id=AKQ33854.1] [location=1377645..1378370]	14	13	10	1	6	7	7	6	10		7.75819e-08	7.69119e-08	7.64225e-08	1.19671e-08	6.73832e-08	7.56874e-08	7.18164e-08	6.18716e-08	9.53725e-08
[31]		242		30	414	45.2	2.7e-17	90301.7	UNREADABLE	lcl|CP011126.1_prot_CleRT_04210_242 [gene=yaeT] [protein=Outer membrane protein assembly factor BamA] [protein_id=AKQ33371.1] [location=446761..449166]	61	62	40	44	50	38	42	37	44		1.031e-07	1.11877e-07	9.3235e-08	1.60598e-07	1.71265e-07	1.25316e-07	1.31423e-07	1.1637e-07	1.27989e-07
[310]		311		9	21	25.7	1.5e-16	54088.5	UNREADABLE	lcl|CP011126.1_prot_CleRT_05340_311 [gene=CleRT_05340] [protein=Para-aminobenzoate synthase, subunit I] [protein_id=AKQ33440.1] [location=567093..568505]	7	7	2	1	1	4	1	0	2		1.97524e-08	2.10881e-08	7.78287e-09	6.09368e-09	5.7186e-09	2.20229e-08	5.22414e-09	0	9.71275e-09
[311]		518		9	73	24.9	2.9e-15	51967.2	UNREADABLE	lcl|CP011126.1_prot_CleRT_08890_518 [gene=CleRT_08890] [protein=Putative carbohydrate kinase] [protein_id=AKQ33647.1] [location=complement(946501..947970)]	15	14	11	3	6	9	4	5	10		4.40543e-08	4.38978e-08	4.45531e-08	1.90273e-08	3.57122e-08	5.15742e-08	2.17495e-08	2.73259e-08	5.05461e-08
[312]		246		9	62	34.8	2e-15	29948.3	UNREADABLE	lcl|CP011126.1_prot_CleRT_04250_246 [gene=lpxA] [protein=Acyl-[acyl-carrier-protein]--UDP-N-acetylglucosamine O-acyltransferase] [protein_id=AKQ33375.1] [location=451220..452032]	21	17	5	3	5	3	6	7	6		1.07022e-07	9.24955e-08	3.51409e-08	3.30167e-08	5.16407e-08	2.9831e-08	5.66107e-08	6.63835e-08	5.26255e-08
[313]		191		10	51	30	3.7e-12	50993.5	UNREADABLE	lcl|CP011126.1_prot_CleRT_03550_191 [gene=tldD] [protein=Protease TldD] [protein_id=AKQ33320.1] [location=378044..379477]	8	9	5	4	4	4	4	7	7		2.39443e-08	2.87589e-08	2.06381e-08	2.58541e-08	2.42627e-08	2.33596e-08	2.21648e-08	3.89868e-08	3.60579e-08
[316]		561		9	53	33.3	9e-14	45394.2	UNREADABLE	lcl|CP011126.1_prot_CleRT_09890_561 [gene=lolC] [protein=Lipoprotein releasing system transmembrane protein] [protein_id=AKQ33690.1] [location=complement(1064969..1066213)]	10	10	9	2	2	8	5	4	5		3.36222e-08	3.58958e-08	4.17308e-08	1.45216e-08	1.36277e-08	5.24818e-08	3.11235e-08	2.50261e-08	2.89326e-08
[320]		698		9	65	26.7	9.2e-15	48599.7	UNREADABLE	lcl|CP011126.1_prot_CleRT_12240_698 [gene=ffh] [protein=Signal recognition particle protein] [protein_id=AKQ33827.1] [location=1336322..1337641]	16	13	6	6	6	4	8	6	5		5.02473e-08	4.35867e-08	2.59856e-08	4.06913e-08	3.81867e-08	2.45101e-08	4.65132e-08	3.50632e-08	2.70242e-08
[322]		901		10	92	27.6	1.2e-13	45581.8	UNREADABLE	lcl|CP011126.1_prot_CleRT_15820_901 [gene=hemY] [protein=Protoporphyrinogen IX and coproporphyrinogen III oxidase HemY] [protein_id=AKQ34030.1] [location=1720900..1722078]	15	12	12	5	8	11	10	11	12		5.02257e-08	4.28977e-08	5.54121e-08	3.61545e-08	5.42866e-08	7.18655e-08	6.19909e-08	6.85386e-08	6.91523e-08
[324]		437		9	42	35.6	1.8e-15	46322.1	UNREADABLE	lcl|CP011126.1_prot_CleRT_07460_437 [gene=aroA] [protein=3-phosphoshikimate 1-carboxyvinyltransferase] [protein_id=AKQ33566.1] [location=784164..785462]	11	9	5	4	4	3	4	5	6		3.62435e-08	3.16591e-08	2.27194e-08	2.84614e-08	2.67095e-08	1.92865e-08	2.44001e-08	3.0656e-08	3.40236e-08
[325]		243		9	121	29.1	3.5e-17	18748.8	UNREADABLE	lcl|CP011126.1_prot_CleRT_04220_243 [gene=ompH] [protein=Outer membrane protein] [protein_id=AKQ33372.1] [location=449245..449742]	17	16	16	16	15	12	15	16	12		1.38389e-07	1.39056e-07	1.79623e-07	2.81275e-07	2.47464e-07	1.90602e-07	2.26067e-07	2.42371e-07	1.68122e-07
[326]		796		8	69	36.2	4.5e-16	13478.7	UNREADABLE	lcl|CP011126.1_prot_CleRT_13670_796 [gene=rplL] [protein=50S ribosomal protein L7/L12] [protein_id=AKQ33925.1] [location=complement(1474814..1475197)]	27	23	2	0	0	0	4	2	0		3.05733e-07	2.78051e-07	3.12318e-08	0	0	0	8.38555e-08	4.21421e-08	0
[33]		258		27	340	66.9	8.1e-19	40094.3	UNREADABLE	lcl|CP011126.1_prot_CleRT_04440_258 [gene=CleRT_04440] [protein=Glu/Leu/Phe/Val dehydrogenase] [protein_id=AKQ33387.1] [location=complement(476541..477641)]	58	55	41	39	31	27	29	29	38		2.20786e-07	2.23524e-07	2.15237e-07	3.20602e-07	2.39152e-07	2.0054e-07	2.04378e-07	2.05423e-07	2.48953e-07
[330]		179		11	49	21.8	3.1e-10	54034.4	UNREADABLE	lcl|CP011126.1_prot_CleRT_03310_179 [gene=gltX] [protein=Glutamate--tRNA ligase] [protein_id=AKQ33308.1] [location=353763..355169]	14	12	5	0	3	8	5	5	5		3.95443e-08	3.61872e-08	1.94767e-08	0	1.7173e-08	4.40899e-08	2.61468e-08	2.62805e-08	2.43062e-08
[331]		192		8	146	67	5.4e-15	10014.5	UNREADABLE	lcl|CP011126.1_prot_CleRT_03560_192 [gene=hupB] [protein=DNA-binding protein HU] [protein_id=AKQ33321.1] [location=379805..380089]	13	13	14	17	12	13	13	14	16		1.98125e-07	2.11523e-07	2.94248e-07	5.59505e-07	3.70635e-07	3.86575e-07	3.66804e-07	3.97039e-07	4.1967e-07
[332]		800		9	116	54.5	4.3e-21	20749.2	UNREADABLE	lcl|CP011126.1_prot_CleRT_13710_800 [gene=nusG] [protein=Transcription antitermination protein nusG] [protein_id=AKQ33929.1] [location=complement(1477240..1477776)]	24	19	12	9	13	11	10	11	13		1.76537e-07	1.49209e-07	1.21729e-07	1.42964e-07	1.93792e-07	1.57874e-07	1.36181e-07	1.50565e-07	1.64573e-07
[335]		76		8	101	34.8	1.4e-14	42092.8	UNREADABLE	lcl|CP011126.1_prot_CleRT_01500_76 [gene=pgk] [protein=Phosphoglycerate kinase] [protein_id=AKQ33205.1] [location=162013..163188]	15	13	10	11	8	10	12	11	10		5.43888e-08	5.03245e-08	5.00043e-08	8.61329e-08	5.87863e-08	7.07476e-08	8.05551e-08	7.42196e-08	6.24036e-08
[336]		224		8	29	29.8	3.5e-19	27665.5	UNREADABLE	lcl|CP011126.1_prot_CleRT_03990_224 [gene=sdhB] [protein=Succinate dehydrogenase iron-sulfur protein] [protein_id=AKQ33353.1] [location=421750..422478]	8	4	8	3	1	2	3	3	3		4.41344e-08	2.35595e-08	6.08648e-08	3.5741e-08	1.11804e-08	2.15284e-08	3.06409e-08	3.07976e-08	2.84839e-08
[339]		269		8	122	30.5	1.1e-16	30311	UNREADABLE	lcl|CP011126.1_prot_CleRT_04560_269 [gene=dapD] [protein=2,3,4,5-tetrahydropyridine-2,6-dicarboxylate N-succinyltransferase] [protein_id=AKQ33398.1] [location=complement(487957..488775)]	13	11	12	19	15	13	20	19	16		6.5459e-08	5.91339e-08	8.3329e-08	2.06604e-07	1.53068e-07	1.27721e-07	1.86444e-07	1.78028e-07	1.38655e-07
[34]		209		26	330	57.7	8.9e-18	55451	UNREADABLE	lcl|CP011126.1_prot_CleRT_03750_209 [gene=nusA] [protein=N utilization substance protein A] [protein_id=AKQ33338.1] [location=399944..401437]	60	51	41	32	28	19	38	33	27		1.65146e-07	1.49867e-07	1.55629e-07	1.90206e-07	1.56186e-07	1.02038e-07	1.93639e-07	1.6902e-07	1.279e-07
[343]		139		10	26	18.6	1.6e-11	64629.3	UNREADABLE	lcl|CP011126.1_prot_CleRT_02750_139 [gene=dnaG] [protein=DNA primase] [protein_id=AKQ33268.1] [location=complement(293599..295299)]	4	6	5	2	0	3	3	3	5		9.44619e-09	1.51274e-08	1.62838e-08	1.01996e-08	0	1.38233e-08	1.31163e-08	1.31833e-08	2.03216e-08
[345]		595		7	31	20.1	6.8e-19	51514.3	UNREADABLE	lcl|CP011126.1_prot_CleRT_10450_595 [gene=dnaB] [protein=Replicative DNA helicase] [protein_id=AKQ33724.1] [location=complement(1128687..1130075)]	5	3	4	1	1	4	3	5	5		1.48139e-08	9.48937e-09	1.63436e-08	6.39818e-09	6.00436e-09	2.31234e-08	1.64556e-08	2.75662e-08	2.54953e-08
[346]		259		12	27	41.8	2.3e-19	39414.9	UNREADABLE	lcl|CP011126.1_prot_CleRT_04460_259 [gene=ribD] [protein=Diaminohydroxyphosphoribosylaminopyrimidine deaminase] [protein_id=AKQ33388.1] [location=478464..479528]	10	8	6	1	1	3	3	4	3		3.87227e-08	3.3073e-08	3.2041e-08	8.36227e-09	7.84755e-09	2.26663e-08	2.1507e-08	2.88226e-08	1.9993e-08
[347]		654		9	62	57	2.6e-14	26910.4	UNREADABLE	lcl|CP011126.1_prot_CleRT_11360_654 [gene=sufC] [protein=FeS assembly ATPase SufC] [protein_id=AKQ33783.1] [location=complement(1243672..1244406)]	11	11	7	5	7	6	5	6	6		6.23877e-08	6.66065e-08	5.47511e-08	6.12399e-08	8.04585e-08	6.63973e-08	5.25012e-08	6.33235e-08	5.85664e-08
[35]		818		31	90	35.5	5.4e-17	104090	UNREADABLE	lcl|CP011126.1_prot_CleRT_14180_818 [gene=secA] [protein=Protein translocase subunit SecA] [protein_id=AKQ33947.1] [location=complement(1546638..1549379)]	27	18	19	4	7	2	8	8	5		3.95898e-08	2.8178e-08	3.84204e-08	1.26659e-08	2.08011e-08	5.72193e-09	2.17171e-08	2.18282e-08	1.26177e-08
[353]		429		10	50	24.4	5e-14	64664.7	UNREADABLE	lcl|CP011126.1_prot_CleRT_07280_429 [gene=recJ] [protein=Single-stranded-DNA-specific exonuclease] [protein_id=AKQ33558.1] [location=762336..764069]	10	12	11	3	4	5	5	5	9		2.36025e-08	3.02383e-08	3.58047e-08	1.52911e-08	1.91332e-08	2.30262e-08	2.18485e-08	2.19602e-08	3.65588e-08
[354]		15		8	63	14.1	2.4e-13	65146.9	UNREADABLE	lcl|CP011126.1_prot_CleRT_00240_15 [gene=yidC] [protein=Membrane protein insertase YidC] [protein_id=AKQ33144.1] [location=24085..25791]	13	11	7	7	6	6	8	7	7		3.04562e-08	2.75133e-08	2.26162e-08	3.54151e-08	2.84873e-08	2.74269e-08	3.46989e-08	3.05167e-08	2.82242e-08
[355]		628		8	25	9.6	3e-14	111115	UNREADABLE	lcl|CP011126.1_prot_CleRT_10890_628 [gene=CleRT_10890] [protein=Acriflavin resistance plasma membrane protein] [protein_id=AKQ33757.1] [location=complement(1186517..1189582)]	6	5	3	1	2	3	2	1	3		8.2415e-09	7.33234e-09	5.68284e-09	2.96629e-09	5.56741e-09	8.04025e-09	5.08602e-09	2.55601e-09	7.09198e-09
[358]		846		8	88	33.4	4.3e-16	33955.5	UNREADABLE	lcl|CP011126.1_prot_CleRT_14660_846 [gene=ygbF] [protein=Tol-pal system protein YbgF] [protein_id=AKQ33975.1] [location=complement(1598089..1599006)]	14	13	7	8	6	5	7	10	7		6.2928e-08	6.23846e-08	4.33913e-08	7.76541e-08	5.46557e-08	4.3851e-08	5.82515e-08	8.36419e-08	5.41508e-08
[361]		883		9	30	20.9	3.8e-14	66128.4	UNREADABLE	lcl|CP011126.1_prot_CleRT_15370_883 [gene=argS] [protein=Arginine--tRNA ligase] [protein_id=AKQ34012.1] [location=1669968..1671722]	8	8	4	0	3	3	3	2	4		1.84641e-08	1.97127e-08	1.27317e-08	0	1.40323e-08	1.35099e-08	1.2819e-08	8.58966e-09	1.58887e-08
[365]		199		8	52	61.1	2.2e-16	19525.7	UNREADABLE	lcl|CP011126.1_prot_CleRT_03640_199 [gene=nuoE] [protein=NADH-quinone oxidoreductase subunit E] [protein_id=AKQ33328.1] [location=386831..387358]	9	9	6	5	5	6	2	4	7		7.03497e-08	7.51069e-08	6.46785e-08	8.4401e-08	7.92059e-08	9.1509e-08	2.8943e-08	5.81818e-08	9.41691e-08
[367]		694		8	72	26.2	8.8e-15	48350.3	UNREADABLE	lcl|CP011126.1_prot_CleRT_12150_694 [gene=CleRT_12150] [protein=Dihydrolipoamide acetyltransferase component of pyruvate dehydrogenase complex] [protein_id=AKQ33823.1] [location=complement(1326628..1327947)]	22	15	7	7	10	6	10	6	3		6.94464e-08	5.05517e-08	3.04729e-08	4.77181e-08	6.39728e-08	3.69548e-08	5.84414e-08	3.52441e-08	1.62982e-08
[368]		105		8	43	25.8	9.1e-18	40916.3	UNREADABLE	lcl|CP011126.1_prot_CleRT_02040_105 [gene=gvcT] [protein=Aminomethyltransferase] [protein_id=AKQ33234.1] [location=218998..220083]	17	11	12	1	2	2	4	4	4		6.34131e-08	4.38067e-08	6.17305e-08	8.05542e-09	1.51192e-08	1.45564e-08	2.76238e-08	2.7765e-08	2.56792e-08
[369]		773		9	39	59.6	1.2e-12	19348.7	UNREADABLE	lcl|CP011126.1_prot_CleRT_13440_773 [gene=rplF] [protein=50S ribosomal protein L6] [protein_id=AKQ33902.1] [location=complement(1454213..1454749)]	9	7	10	0	4	4	3	4	5		7.09932e-08	5.89509e-08	1.08784e-07	0	6.39444e-08	6.15641e-08	4.38116e-08	5.87141e-08	6.7879e-08
[37]		226		30	255	45.9	9.5e-16	45716.9	UNREADABLE	lcl|CP011126.1_prot_CleRT_04010_226 [gene=sucB] [protein=Dihydrolipoyllysine-residue succinyltransferase] [protein_id=AKQ33355.1] [location=425361..426578]	57	52	52	16	12	21	14	14	25		1.90294e-07	1.85341e-07	2.3941e-07	1.15353e-07	8.11893e-08	1.36792e-07	8.65308e-08	8.69732e-08	1.43642e-07
[374]		752		11	45	25.8	1.8e-10	52023.7	UNREADABLE	lcl|CP011126.1_prot_CleRT_13140_752 [gene=pcnB] [protein=Poly(A) polymerase] [protein_id=AKQ33881.1] [location=complement(1425932..1427248)]	11	9	14	2	4	7	2	3	6		3.22714e-08	2.81894e-08	5.66424e-08	1.26711e-08	2.37823e-08	4.00697e-08	1.0863e-08	1.63777e-08	3.02947e-08
[375]		663		10	27	24	4e-11	51083.2	UNREADABLE	lcl|CP011126.1_prot_CleRT_11540_663 [gene=hisS] [protein=Histidine--tRNA ligase] [protein_id=AKQ33792.1] [location=complement(1261225..1262550)]	8	8	6	1	1	3	2	0	2		2.39022e-08	2.55185e-08	2.47223e-08	6.45218e-09	6.05503e-09	1.74889e-08	1.1063e-08	0	1.02842e-08
[376]		613		9	22	19.7	3.4e-11	73344.9	UNREADABLE	lcl|CP011126.1_prot_CleRT_10680_613 [gene=asnB1] [protein=Asparagine synthetase] [protein_id=AKQ33742.1] [location=complement(1154544..1156454)]	2	3	7	0	0	4	0	2	6		4.16185e-09	6.66492e-09	2.00883e-08	0	0	1.62409e-08	0	7.74451e-09	2.14881e-08
[378]		673		6	27	28.7	4.9e-18	46373.4	UNREADABLE	lcl|CP011126.1_prot_CleRT_11730_673 [gene=CleRT_11730] [protein=Pyrophosphate--fructose 6-phosphate 1-phosphotransferase] [protein_id=AKQ33802.1] [location=1281937..1283202]	6	8	4	0	0	1	1	3	5		1.97473e-08	2.81103e-08	1.81554e-08	0	0	6.42171e-09	6.09327e-09	1.83733e-08	2.83216e-08
[38]		459		29	133	39	1.9e-16	94406	UNREADABLE	lcl|CP011126.1_prot_CleRT_07750_459 [gene=leuS] [protein=Leucine--tRNA ligase] [protein_id=AKQ33588.1] [location=complement(820719..823181)]	31	28	23	5	7	16	14	8	19		5.01174e-08	4.83284e-08	5.12794e-08	1.74564e-08	2.29347e-08	5.04707e-08	4.19033e-08	2.40671e-08	5.28654e-08
[380]		586		8	46	33	4.9e-17	32209.7	UNREADABLE	lcl|CP011126.1_prot_CleRT_10300_586 [gene=accD] [protein=Acetyl-coenzyme A carboxylase carboxyl transferase subunit beta] [protein_id=AKQ33715.1] [location=complement(1114519..1115394)]	14	13	9	3	3	4	5	5	5		6.63388e-08	6.57659e-08	5.88127e-08	3.06986e-08	2.8809e-08	3.69822e-08	4.38634e-08	4.40877e-08	4.07756e-08
[385]		197		9	48	41.3	7.9e-11	26132.1	UNREADABLE	lcl|CP011126.1_prot_CleRT_03620_197 [gene=nuoC] [protein=NADH-quinone oxidoreductase subunit C] [protein_id=AKQ33326.1] [location=384906..385577]	11	7	8	5	3	4	3	3	6		6.42458e-08	4.36483e-08	6.44363e-08	6.30638e-08	3.55092e-08	4.55832e-08	3.24389e-08	3.26048e-08	6.03107e-08
[388]		57		7	122	46.8	1.1e-16	24383.2	UNREADABLE	lcl|CP011126.1_prot_CleRT_01170_57 [gene=rplY] [protein=50S ribosomal protein L25] [protein_id=AKQ33186.1] [location=complement(122057..122719)]	19	17	8	13	11	12	14	18	10		1.18929e-07	1.13606e-07	6.9058e-08	1.75726e-07	1.39539e-07	1.46558e-07	1.6224e-07	2.0966e-07	1.07727e-07
[389]		634		10	44	48.1	1.3e-12	21073.7	UNREADABLE	lcl|CP011126.1_prot_CleRT_11000_634 [gene=folE] [protein=GTP cyclohydrolase 1] [protein_id=AKQ33763.1] [location=1199239..1199796]	11	12	5	5	11	3	7	7	3		7.96669e-08	9.27864e-08	4.99395e-08	7.82012e-08	1.61453e-07	4.23935e-08	9.38592e-08	9.4339e-08	3.73936e-08
[390]		89		8	80	38.6	3.9e-14	24293.2	UNREADABLE	lcl|CP011126.1_prot_CleRT_01760_89 [gene=sspA] [protein=Stringent starvation protein A] [protein_id=AKQ33218.1] [location=189394..190026]	11	12	11	10	9	10	5	6	9		6.91089e-08	8.04897e-08	9.53066e-08	1.35675e-07	1.14591e-07	1.22584e-07	5.81574e-08	7.01456e-08	9.73139e-08
[391]		10		9	35	15.1	8.8e-13	78456	UNREADABLE	lcl|CP011126.1_prot_CleRT_00180_10 [gene=glyS] [protein=Glycine--tRNA ligase beta subunit] [protein_id=AKQ33139.1] [location=19423..21492]	9	8	7	2	3	3	4	4	3		1.75082e-08	1.66153e-08	1.87796e-08	8.40211e-09	1.18274e-08	1.13871e-08	1.44063e-08	1.448e-08	1.00441e-08
[39-1]	14	25		16	187	32.6	5.7e-14	57135.1	UNREADABLE	lcl|CP011126.1_prot_CleRT_00370_25 [gene=atpA] [protein=ATP synthase F1, alpha subunit] [protein_id=AKQ33154.1] [location=38570..40117]	28	26	20	5	8	15	13	15	17		7.47965e-08	7.41505e-08	7.36787e-08	2.88437e-08	4.33093e-08	7.81821e-08	6.42924e-08	7.45628e-08	7.81561e-08
[395]		689		10	58	69.3	3.4e-13	17313.3	UNREADABLE	lcl|CP011126.1_prot_CleRT_12050_689 [gene=CleRT_12050] [protein=Antioxidant, AhpC/TSA family] [protein_id=AKQ33818.1] [location=complement(1318847..1319308)]	19	15	11	2	5	6	9	11	10		1.67494e-07	1.41174e-07	1.3373e-07	3.80745e-08	8.93273e-08	1.03203e-07	1.46887e-07	1.80446e-07	1.51718e-07
[396]		655		9	29	26.2	3.7e-12	53553.2	UNREADABLE	lcl|CP011126.1_prot_CleRT_11370_655 [gene=CleRT_11370] [protein=FeS assembly protein SufB] [protein_id=AKQ33784.1] [location=complement(1244439..1245881)]	7	8	4	1	2	4	2	2	3		1.99498e-08	2.43416e-08	1.57213e-08	6.15459e-09	1.15515e-08	2.2243e-08	1.05527e-08	1.06067e-08	1.47148e-08
[397]		288		8	18	27.5	3.3e-16	49229.1	UNREADABLE	lcl|CP011126.1_prot_CleRT_04980_288 [gene=pmbA] [protein=PmbA protein] [protein_id=AKQ33417.1] [location=535493..536815]	6	4	2	0	0	3	1	0	3		1.86018e-08	1.32398e-08	8.55112e-09	0	0	1.81476e-08	5.73981e-09	0	1.60072e-08
[398]		766		10	87	53.8	4.9e-09	13418.9	UNREADABLE	lcl|CP011126.1_prot_CleRT_13370_766 [gene=rpsM] [protein=Ribosomal protein S13] [protein_id=AKQ33895.1] [location=complement(1450714..1451073)]	16	10	16	11	9	14	9	8	8		1.81982e-07	1.2143e-07	2.50968e-07	2.70184e-07	2.07453e-07	3.10692e-07	1.89516e-07	1.6932e-07	1.56599e-07
[399]		738		9	31	15.7	3e-13	80195.3	UNREADABLE	lcl|CP011126.1_prot_CleRT_12980_738 [gene=spoT] [protein=GTP pyrophosphokinase] [protein_id=AKQ33867.1] [location=complement(1413900..1416023)]	7	8	3	1	3	4	1	3	5		1.33222e-08	1.62549e-08	7.87385e-09	4.10994e-09	1.15709e-08	1.48536e-08	3.52347e-09	1.06244e-08	1.63771e-08
[4]		795		77	975	60.9	3.4e-18	153543	UNREADABLE	lcl|CP011126.1_prot_CleRT_13660_795 [gene=rpoB] [protein=DNA-directed RNA polymerase subunit beta] [protein_id=AKQ33924.1] [location=complement(1470513..1474634)]	161	162	124	94	110	87	101	90	87		1.60038e-07	1.71921e-07	1.69984e-07	2.01782e-07	2.21594e-07	1.68737e-07	1.85871e-07	1.66474e-07	1.48836e-07
[40]		435		26	139	37.1	2.8e-22	94668.5	UNREADABLE	lcl|CP011126.1_prot_CleRT_07440_435 [gene=gyrA] [protein=DNA gyrase subunit A] [protein_id=AKQ33564.1] [location=780503..783046]	28	23	23	10	9	17	14	15	17		4.51418e-08	3.95882e-08	5.11372e-08	3.4816e-08	2.94057e-08	5.34765e-08	4.17871e-08	4.50007e-08	4.71694e-08
[403]		576		8	20	15	1.1e-13	97953.6	UNREADABLE	lcl|CP011126.1_prot_CleRT_10100_576 [gene=mutS] [protein=DNA mismatch repair protein MutS] [protein_id=AKQ33705.1] [location=1095766..1098342]	5	6	2	0	0	3	1	1	3		7.79069e-09	9.98102e-09	4.29759e-09	0	0	9.12053e-09	2.88469e-09	2.89944e-09	8.04485e-09
[405]		159		8	30	27.1	4.7e-20	51188.5	UNREADABLE	lcl|CP011126.1_prot_CleRT_03050_159 [gene=cptA] [protein=Carboxy-terminal processing protease] [protein_id=AKQ33288.1] [location=complement(329085..330482)]	4	6	6	0	0	2	6	6	3		1.19265e-08	1.90995e-08	2.46714e-08	0	0	1.16353e-08	3.31206e-08	3.32899e-08	1.53945e-08
[407]		639		10	14	11.8	2.3e-10	127787	UNREADABLE	lcl|CP011126.1_prot_CleRT_11120_639 [gene=dnaE] [protein=DNA polymerase III alpha subunit] [protein_id=AKQ33768.1] [location=complement(1212734..1216147)]	7	8	1	0	0	3	0	1	2		8.36057e-09	1.02011e-08	1.64713e-09	0	0	6.99121e-09	0	2.22252e-09	4.11111e-09
[408]		499		8	63	40.7	1e-13	24987.3	UNREADABLE	lcl|CP011126.1_prot_CleRT_08470_499 [gene=CleRT_08470] [protein=O-methyltransferase] [protein_id=AKQ33628.1] [location=complement(907134..907799)]	9	9	8	3	4	7	6	7	8		5.4973e-08	5.86904e-08	6.73885e-08	3.95718e-08	4.95148e-08	8.34253e-08	6.78502e-08	7.95633e-08	8.40984e-08
[41]		734		26	152	42.9	1.2e-20	72973.9	UNREADABLE	lcl|CP011126.1_prot_CleRT_12940_734 [gene=htpG] [protein=Chaperone protein HtpG] [protein_id=AKQ33863.1] [location=complement(1408299..1410194)]	31	33	21	7	13	16	18	17	19		6.48366e-08	7.36869e-08	6.05713e-08	3.16166e-08	5.51023e-08	6.52938e-08	6.96987e-08	6.6163e-08	6.83917e-08
[410]		112		7	110	21.9	3.1e-13	21875.2	UNREADABLE	lcl|CP011126.1_prot_CleRT_02110_112 [gene=CleRT_02110] [protein=Thioredoxin peroxidase] [protein_id=AKQ33241.1] [location=225386..225991]	15	12	19	6	9	9	10	10	7		1.04656e-07	8.93867e-08	1.82817e-07	9.04032e-08	1.27258e-07	1.22521e-07	1.29172e-07	1.29832e-07	8.40549e-08
[411]		434		9	32	22.3	2.3e-12	50081.4	UNREADABLE	lcl|CP011126.1_prot_CleRT_07430_434 [gene=mtaD] [protein=5-methylthioadenosine/S-adenosylhomocysteine deaminase] [protein_id=AKQ33563.1] [location=complement(778963..780312)]	12	10	5	0	0	4	1	1	5		3.65705e-08	3.25362e-08	2.1014e-08	0	0	2.3785e-08	5.64213e-09	5.67097e-09	2.62247e-08
[412]		778		8	60	51.6	5.8e-14	13447	UNREADABLE	lcl|CP011126.1_prot_CleRT_13490_778 [gene=rplN] [protein=50S ribosomal protein L14] [protein_id=AKQ33907.1] [location=complement(1456353..1456721)]	16	10	14	8	4	5	4	2	6		1.81602e-07	1.21177e-07	2.19138e-07	1.96087e-07	9.20087e-08	1.1073e-07	8.40532e-08	4.22414e-08	1.17204e-07
[414]		675		8	61	44.1	7.1e-15	20778.9	UNREADABLE	lcl|CP011126.1_prot_CleRT_11780_675 [gene=CleRT_11780] [protein=Thiol-disulfide isomerase and thioredoxin] [protein_id=AKQ33804.1] [location=1286253..1286813]	9	7	6	8	6	6	9	7	5		6.61068e-08	5.48933e-08	6.07776e-08	1.26897e-07	8.93147e-08	8.599e-08	1.22388e-07	9.56774e-08	6.32069e-08
[419]		840		8	27	16.7	2.6e-14	52643.8	UNREADABLE	lcl|CP011126.1_prot_CleRT_14480_840 [gene=CleRT_14480] [protein=Peptidase, M20/M25/M40 family] [protein_id=AKQ33969.1] [location=1582116..1583558]	11	9	7	1	2	4	3	4	5		3.18913e-08	2.78573e-08	2.79876e-08	6.26091e-09	1.17511e-08	2.26273e-08	1.61025e-08	2.15798e-08	2.49482e-08
[420]		787		9	59	36.6	7.4e-12	22715.7	UNREADABLE	lcl|CP011126.1_prot_CleRT_13580_787 [gene=rplD] [protein=50S ribosomal protein L4] [protein_id=AKQ33916.1] [location=complement(1460088..1460705)]	14	11	11	4	2	6	3	3	9		9.4065e-08	7.89061e-08	1.01925e-07	5.80388e-08	2.72332e-08	7.86583e-08	3.73177e-08	3.75084e-08	1.04072e-07
[421]		262		7	85	30.9	1.3e-12	16472.3	UNREADABLE	lcl|CP011126.1_prot_CleRT_04490_262 [gene=ribH] [protein=6,7-dimethyl-8-ribityllumazine synthase] [protein_id=AKQ33391.1] [location=481698..482147]	28	22	15	0	0	1	3	3	1		2.59436e-07	2.17627e-07	1.91669e-07	0	0	1.80786e-08	5.1462e-08	5.17251e-08	1.59464e-08
[432]		783		6	58	45.9	9.9e-22	12166.2	UNREADABLE	lcl|CP011126.1_prot_CleRT_13540_783 [gene=rplV] [protein=50S ribosomal protein L22] [protein_id=AKQ33912.1] [location=complement(1458323..1458658)]	11	8	8	9	4	4	5	3	4		1.37995e-07	1.07147e-07	1.38404e-07	2.43821e-07	1.01695e-07	9.79094e-08	1.16127e-07	7.00326e-08	8.63619e-08
[433]		531		7	34	39.9	5.6e-14	30679.4	UNREADABLE	lcl|CP011126.1_prot_CleRT_09150_531 [gene=suhB] [protein=Myo-inositol-1(Or 4)-monophosphatase] [protein_id=AKQ33660.1] [location=972944..973765]	4	8	6	1	1	4	1	5	6		1.98994e-08	4.249e-08	4.11642e-08	1.07433e-08	1.0082e-08	3.88269e-08	9.21027e-09	4.62868e-08	5.13714e-08
[434]		53		7	33	12.9	1.7e-16	83804.5	UNREADABLE	lcl|CP011126.1_prot_CleRT_00970_53 [gene=parC] [protein=DNA topoisomerase IV, A subunit] [protein_id=AKQ33182.1] [location=99138..101381]	7	6	5	1	1	4	2	4	6		1.27484e-08	1.16662e-08	1.25579e-08	3.93294e-09	3.69085e-09	1.42139e-08	6.74345e-09	1.35558e-08	1.88062e-08
[435]		601		8	55	18.8	1.1e-12	60741.6	UNREADABLE	lcl|CP011126.1_prot_CleRT_10510_601 [gene=nadE] [protein=Glutamine-dependent NAD(+) synthetase] [protein_id=AKQ33730.1] [location=1133377..1135008]	8	8	5	6	7	10	7	8	8		2.01016e-08	2.14609e-08	1.7326e-08	3.25574e-08	3.56456e-08	4.90267e-08	3.25635e-08	3.74057e-08	3.45956e-08
[436]		430		6	173	41.4	1.3e-18	12471.1	UNREADABLE	lcl|CP011126.1_prot_CleRT_07300_430 [gene=CleRT_07300] [protein=Uncharacterized protein] [protein_id=AKQ33559.1] [location=764467..764802]	21	17	15	22	15	15	13	12	18		2.57004e-07	2.2212e-07	2.53164e-07	5.81437e-07	3.72032e-07	3.58184e-07	2.94549e-07	2.73282e-07	3.79127e-07
[437]		610		7	24	21.2	1.2e-16	47845.1	UNREADABLE	lcl|CP011126.1_prot_CleRT_10650_610 [gene=CleRT_10650] [protein=UDP-N-acetyl-D-galactosamine 6-dehydrogenase] [protein_id=AKQ33739.1] [location=1151142..1152431]	6	6	5	0	2	2	1	0	2		1.91399e-08	2.04342e-08	2.19962e-08	0	1.29297e-08	1.24484e-08	5.90584e-09	0	1.09802e-08
[439]		446		8	19	8.9	4e-11	134660	UNREADABLE	lcl|CP011126.1_prot_CleRT_07590_446 [gene=smc] [protein=Chromosome partition protein Smc] [protein_id=AKQ33575.1] [location=799790..803302]	7	8	2	0	0	2	2	1	2		7.9339e-09	9.68047e-09	3.12613e-09	0	0	4.42295e-09	4.19674e-09	2.1091e-09	3.9013e-09
[442]		759		7	97	51.3	1.4e-18	17364.2	UNREADABLE	lcl|CP011126.1_prot_CleRT_13280_759 [gene=ssb] [protein=Single-stranded DNA-binding protein] [protein_id=AKQ33888.1] [location=1441754..1442218]	6	6	8	14	13	14	15	17	15		5.27379e-08	5.63041e-08	9.69729e-08	2.6574e-07	2.3157e-07	2.401e-07	2.44093e-07	2.78053e-07	2.2691e-07
[444]		79		8	81	42.1	9.6e-12	22735.3	UNREADABLE	lcl|CP011126.1_prot_CleRT_01630_79 [gene=engB] [protein=putative GTP-binding protein EngB] [protein_id=AKQ33208.1] [location=175206..175814]	8	8	10	9	8	9	14	16	11		5.37051e-08	5.73368e-08	9.25794e-08	1.30475e-07	1.08839e-07	1.17886e-07	1.73999e-07	1.99873e-07	1.27089e-07
[447]		248		8	63	29	9.8e-18	36004	UNREADABLE	lcl|CP011126.1_prot_CleRT_04290_248 [gene=CleRT_04290] [protein=NAD-dependent oxidoreductase] [protein_id=AKQ33377.1] [location=complement(455557..456531)]	8	7	6	6	9	8	13	11	8		3.39129e-08	3.16804e-08	3.50764e-08	5.49269e-08	7.7319e-08	6.61696e-08	1.02026e-07	8.67713e-08	5.83655e-08
[449]		788		8	70	32.7	2.5e-14	23490.5	UNREADABLE	lcl|CP011126.1_prot_CleRT_13590_788 [gene=rplC] [protein=50S ribosomal protein L3] [protein_id=AKQ33917.1] [location=complement(1460705..1461358)]	11	15	8	9	8	6	10	8	9		7.14705e-08	1.0405e-07	7.16824e-08	1.2628e-07	1.0534e-07	7.60638e-08	1.20289e-07	9.67234e-08	1.00639e-07
[45]		4		27	119	39.8	8.9e-18	90242.7	UNREADABLE	lcl|CP011126.1_prot_CleRT_00050_4 [gene=gyrB] [protein=DNA gyrase subunit B] [protein_id=AKQ33133.1] [location=4653..7073]	28	25	16	8	8	11	12	12	16		4.73557e-08	4.51411e-08	3.73184e-08	2.92188e-08	2.74203e-08	3.62994e-08	3.75741e-08	3.77662e-08	4.6572e-08
[450]		67		8	28	30.7	2.6e-13	41455.6	UNREADABLE	lcl|CP011126.1_prot_CleRT_01320_67 [gene=pdxB] [protein=Erythronate-4-phosphate dehydrogenase] [protein_id=AKQ33196.1] [location=complement(137979..139085)]	5	7	6	2	1	3	3	3	5		1.84083e-08	2.75143e-08	3.04637e-08	1.59012e-08	7.46124e-09	2.15505e-08	2.04483e-08	2.05528e-08	3.16814e-08
[451]		716		6	32	27.6	1.1e-17	37560.7	UNREADABLE	lcl|CP011126.1_prot_CleRT_12510_716 [gene=obg] [protein=GTPase obg] [protein_id=AKQ33845.1] [location=complement(1362223..1363245)]	7	3	4	2	5	3	5	5	3		2.8444e-08	1.30146e-08	2.24151e-08	1.75501e-08	4.11747e-08	2.37852e-08	3.76145e-08	3.78068e-08	2.098e-08
[452]		894		8	29	16.8	8.8e-16	83426.4	UNREADABLE	lcl|CP011126.1_prot_CleRT_15650_894 [gene=uvrD] [protein=DNA helicase II] [protein_id=AKQ34023.1] [location=1703465..1705648]	8	6	5	1	1	5	2	2	5		1.46357e-08	1.1719e-08	1.26148e-08	3.95076e-09	3.70758e-09	1.78478e-08	6.77401e-09	6.80864e-09	1.57429e-08
[454]		809		9	27	11.9	2e-10	104844	UNREADABLE	lcl|CP011126.1_prot_CleRT_13890_809 [gene=CleRT_13890] [protein=putative outer membrane protein] [protein_id=AKQ33938.1] [location=1501962..1504805]	5	4	5	0	0	5	2	2	5		7.27867e-09	6.2167e-09	1.00379e-08	0	0	1.42019e-08	5.39021e-09	5.41776e-09	1.25269e-08
[457]		38		6	23	33.7	2.6e-14	30121.1	UNREADABLE	lcl|CP011126.1_prot_CleRT_00690_38 [gene=xapA] [protein=Purine nucleoside phosphorylase] [protein_id=AKQ33167.1] [location=complement(72794..73615)]	7	5	6	0	1	2	2	1	3		3.54694e-08	2.70485e-08	4.19272e-08	0	1.02689e-08	1.97733e-08	1.8762e-08	9.42895e-09	2.61618e-08
[458]		672		6	28	35.5	6.8e-15	19121.9	UNREADABLE	lcl|CP011126.1_prot_CleRT_11710_672 [gene=CleRT_11710] [protein=Acyl-CoA hydrolase] [protein_id=AKQ33801.1] [location=complement(1280292..1280801)]	7	5	7	1	1	3	2	2	3		5.58719e-08	4.26072e-08	7.70517e-08	1.72367e-08	1.61757e-08	4.67207e-08	2.95541e-08	2.97052e-08	4.12104e-08
[46]		223		24	172	41.9	2.3e-19	65444	UNREADABLE	lcl|CP011126.1_prot_CleRT_03980_223 [gene=sdhA] [protein=Succinate dehydrogenase flavoprotein subunit] [protein_id=AKQ33352.1] [location=419983..421746]	37	35	27	15	13	16	13	16	17		8.62895e-08	8.71449e-08	8.68378e-08	7.5545e-08	6.14423e-08	7.28064e-08	5.61297e-08	6.94359e-08	6.82333e-08
[462]		503		7	43	22.8	1.2e-12	34576.5	UNREADABLE	lcl|CP011126.1_prot_CleRT_08520_503 [gene=CleRT_08520] [protein=ABC transporter ATP-binding protein] [protein_id=AKQ33632.1] [location=complement(911369..912280)]	5	6	10	5	3	6	2	4	6		2.20706e-08	2.82757e-08	6.08743e-08	4.76621e-08	2.6837e-08	5.16761e-08	1.63444e-08	3.28559e-08	4.55814e-08
[468]		74		8	31	13.3	8.6e-12	74997.2	UNREADABLE	lcl|CP011126.1_prot_CleRT_01480_74 [gene=tkt] [protein=Transketolase] [protein_id=AKQ33203.1] [location=158872..160884]	9	8	1	1	1	3	4	3	5		1.83157e-08	1.73816e-08	2.80653e-09	4.3948e-09	4.12429e-09	1.19123e-08	1.50707e-08	1.13608e-08	1.75123e-08
[469]		240		7	45	27.6	1.4e-13	39840	UNREADABLE	lcl|CP011126.1_prot_CleRT_04160_240 [gene=hmgA] [protein=3-hydroxy-3-methylglutaryl-coenzyme A reductase] [protein_id=AKQ33369.1] [location=complement(440996..442096)]	8	8	5	3	4	4	5	6	3		3.06476e-08	3.27201e-08	2.64159e-08	2.48191e-08	3.10552e-08	2.98992e-08	3.54626e-08	4.27726e-08	1.97797e-08
[47]		210		26	214	33.7	1.6e-16	88802.9	UNREADABLE	lcl|CP011126.1_prot_CleRT_03760_210 [gene=infB] [protein=Translation initiation factor IF-2] [protein_id=AKQ33339.1] [location=401456..403867]	33	32	29	25	25	20	26	22	27		5.6717e-08	5.87174e-08	6.87362e-08	9.27892e-08	8.70777e-08	6.70691e-08	8.27305e-08	7.03606e-08	7.98645e-08
[470]		900		7	92	23.2	6.4e-15	36405.1	UNREADABLE	lcl|CP011126.1_prot_CleRT_15810_900 [gene=CleRT_15810] [protein=Uroporphyrin-III C-methyltransferase] [protein_id=AKQ34029.1] [location=1719920..1720903]	10	11	15	13	13	7	18	18	10		4.19241e-08	4.9235e-08	8.67249e-08	1.17697e-07	1.10452e-07	5.72605e-08	1.39711e-07	1.40425e-07	7.21531e-08
[472]		161		8	26	15.4	4.5e-11	73543.1	UNREADABLE	lcl|CP011126.1_prot_CleRT_03080_161 [gene=CleRT_03080] [protein=Prolyl oligopeptidase family protein] [protein_id=AKQ33290.1] [location=333167..335113]	5	7	3	1	3	3	2	3	4		1.03766e-08	1.55096e-08	8.58607e-09	4.4817e-09	1.26175e-08	1.21478e-08	7.68436e-09	1.15855e-08	1.42868e-08
[475]		16		9	15	30.5	1.1e-10	49918	UNREADABLE	lcl|CP011126.1_prot_CleRT_00250_16 [gene=trmE] [protein=tRNA modification GTPase MnmE] [protein_id=AKQ33145.1] [location=26240..27601]	7	4	4	0	2	1	1	0	2		2.14026e-08	1.30571e-08	1.68662e-08	0	1.23927e-08	5.96571e-09	5.6606e-09	0	1.05242e-08
[48]		75		23	416	64.6	1.5e-16	37073.7	UNREADABLE	lcl|CP011126.1_prot_CleRT_01490_75 [gene=gap] [protein=Glyceraldehyde 3-phosphate dehydrogenase] [protein_id=AKQ33204.1] [location=160886..161896]	68	68	53	40	47	28	46	46	31		2.79943e-07	2.98873e-07	3.00902e-07	3.55614e-07	3.92127e-07	2.24911e-07	3.506e-07	3.52392e-07	2.19641e-07
[482]		678		7	25	25.3	6.2e-15	41712.7	UNREADABLE	lcl|CP011126.1_prot_CleRT_11820_678 [gene=carA] [protein=Carbamoyl-phosphate synthase small chain] [protein_id=AKQ33807.1] [location=complement(1291677..1292831)]	5	5	5	1	1	3	4	4	3		1.82948e-08	1.95319e-08	2.523e-08	7.90162e-09	7.41525e-09	2.14177e-08	2.70964e-08	2.72349e-08	1.88917e-08
[483]		880		7	14	12.9	2.2e-15	87144.8	UNREADABLE	lcl|CP011126.1_prot_CleRT_15300_880 [gene=topA] [protein=DNA topoisomerase] [protein_id=AKQ34009.1] [location=1662089..1664392]	4	5	2	0	1	1	2	1	0		7.00559e-09	9.34916e-09	4.83063e-09	0	3.54938e-09	3.41726e-09	6.48497e-09	3.25906e-09	0
[488]		852		8	14	20.2	1.3e-10	45570.5	UNREADABLE	lcl|CP011126.1_prot_CleRT_14740_852 [gene=visC] [protein=2-polyprenyl-6-methoxyphenol hydroxylase] [protein_id=AKQ33981.1] [location=complement(1609669..1610904)]	3	3	3	0	0	3	0	0	2		1.00476e-08	1.07271e-08	1.38565e-08	0	0	1.96045e-08	0	0	1.15282e-08
[489]		908		7	54	30.1	4.3e-15	25635	UNREADABLE	lcl|CP011126.1_prot_CleRT_15900_908 [gene=CleRT_15900] [protein=putative cytosolic protein] [protein_id=AKQ34037.1] [location=complement(1728399..1729079)]	11	8	6	7	7	6	5	4	6		6.54916e-08	5.08511e-08	4.92644e-08	9.00014e-08	8.44615e-08	6.97007e-08	5.51133e-08	4.4316e-08	6.14802e-08
[49]		321		24	133	42.1	2.1e-14	89326.4	UNREADABLE	lcl|CP011126.1_prot_CleRT_05450_321 [gene=pheT] [protein=Phenylalanine--tRNA ligase beta subunit] [protein_id=AKQ33450.1] [location=575533..577914]	31	27	21	6	9	16	13	15	17		5.29673e-08	4.92524e-08	4.94828e-08	2.21389e-08	3.11643e-08	5.33408e-08	4.11228e-08	4.7692e-08	4.99904e-08
[498]		118		5	40	13.6	8e-18	62719.1	UNREADABLE	lcl|CP011126.1_prot_CleRT_02180_118 [gene=metG] [protein=Methionine--tRNA ligase] [protein_id=AKQ33247.1] [location=complement(231536..233173)]	7	7	5	1	1	7	3	2	7		1.70343e-08	1.81862e-08	1.67797e-08	5.25514e-09	4.93168e-09	3.32367e-08	1.35158e-08	9.05658e-09	2.93167e-08
[499]		441		8	43	24.5	2.7e-15	44521.8	UNREADABLE	lcl|CP011126.1_prot_CleRT_07500_441 [gene=CleRT_07500] [protein=Tetratricopeptide repeat family protein] [protein_id=AKQ33570.1] [location=788457..789623]	11	13	8	5	4	4	6	5	5		3.77091e-08	4.75789e-08	3.78209e-08	3.70153e-08	2.77896e-08	2.67551e-08	3.80801e-08	3.18956e-08	2.94995e-08
[5]		794		72	835	53.8	1.8e-19	156665	UNREADABLE	lcl|CP011126.1_prot_CleRT_13650_794 [gene=rpoC] [protein=DNA-directed RNA polymerase subunit beta'] [protein_id=AKQ33923.1] [location=complement(1466272..1470492)]	131	128	105	91	93	69	79	82	77		1.27622e-07	1.33132e-07	1.41069e-07	1.9145e-07	1.83614e-07	1.31159e-07	1.42487e-07	1.48654e-07	1.29103e-07
[500]		784		6	36	35.5	3.5e-13	10586.4	UNREADABLE	lcl|CP011126.1_prot_CleRT_13550_784 [gene=rpsS] [protein=Ribosomal protein S19] [protein_id=AKQ33913.1] [location=complement(1458661..1458942)]	9	9	9	3	2	3	2	2	4		1.29754e-07	1.38528e-07	1.78941e-07	9.34023e-08	5.84354e-08	8.43902e-08	5.33828e-08	5.36557e-08	9.92496e-08
[502]		270		7	20	18.9	1.4e-12	54115.3	UNREADABLE	lcl|CP011126.1_prot_CleRT_04570_270 [gene=rfbA] [protein=Mannose-6-phosphate isomerase] [protein_id=AKQ33399.1] [location=489398..490828]	8	5	5	0	0	3	0	1	4		2.2563e-08	1.50555e-08	1.94476e-08	0	0	1.6509e-08	0	5.24824e-09	1.94159e-08
[503]		860		8	39	18.7	4.7e-10	57566.9	UNREADABLE	lcl|CP011126.1_prot_CleRT_14840_860 [gene=CleRT_14840] [protein=Type I secretion outer membrane protein] [protein_id=AKQ33989.1] [location=complement(1619220..1620794)]	5	3	5	3	5	12	5	4	6		1.32563e-08	8.49165e-09	1.82815e-08	1.71764e-08	2.68653e-08	6.20766e-08	2.45424e-08	1.97343e-08	2.73776e-08
[507]		424		7	29	35.3	3e-11	24515.4	UNREADABLE	lcl|CP011126.1_prot_CleRT_07220_424 [gene=tmk] [protein=Thymidylate kinase] [protein_id=AKQ33553.1] [location=756165..756812]	5	5	3	1	1	3	2	4	6		3.11284e-08	3.32334e-08	2.57571e-08	1.34445e-08	1.2617e-08	3.64419e-08	2.30521e-08	4.63399e-08	6.42879e-08
[508]		890		6	61	19.4	3.7e-13	25103.3	UNREADABLE	lcl|CP011126.1_prot_CleRT_15520_890 [gene=CleRT_15520] [protein=putative exported protein] [protein_id=AKQ34019.1] [location=complement(1686292..1686942)]	13	12	9	5	1	5	5	3	6		7.90385e-08	7.78923e-08	7.54617e-08	6.56483e-08	1.23215e-08	5.93142e-08	5.62806e-08	3.3941e-08	6.27823e-08
[51]		677		24	115	31.9	9.8e-18	119686	UNREADABLE	lcl|CP011126.1_prot_CleRT_11810_677 [gene=carB] [protein=Carbamoyl-phosphate synthase large chain] [protein_id=AKQ33806.1] [location=complement(1288443..1291670)]	23	24	18	5	11	9	13	12	13		2.933e-08	3.26748e-08	3.16552e-08	1.37693e-08	2.84279e-08	2.23934e-08	3.06917e-08	2.84756e-08	2.85311e-08
[510]		603		8	20	16.1	8.3e-15	65946	UNREADABLE	lcl|CP011126.1_prot_CleRT_10530_603 [gene=msbA] [protein=Phospholipid-lipopolysaccharide ABC transporter] [protein_id=AKQ33732.1] [location=complement(1135957..1137726)]	5	4	5	1	0	6	3	1	3		1.1572e-08	9.88361e-09	1.59587e-08	4.998e-09	0	2.70946e-08	1.28544e-08	4.30671e-09	1.19495e-08
[517]		590		6	28	22.1	3.1e-15	38298.7	UNREADABLE	lcl|CP011126.1_prot_CleRT_10380_590 [gene=asd] [protein=Aspartate-semialdehyde dehydrogenase] [protein_id=AKQ33719.1] [location=complement(1123347..1124393)]	6	5	3	2	2	3	2	4	3		2.39108e-08	2.12731e-08	1.64874e-08	1.7212e-08	1.61525e-08	2.33269e-08	1.47559e-08	2.96626e-08	2.05757e-08
[518]		92		7	54	33	2e-15	20843.6	UNREADABLE	lcl|CP011126.1_prot_CleRT_01790_92 [gene=CleRT_01790] [protein=Lipoprotein] [protein_id=AKQ33221.1] [location=complement(191151..191726)]	11	8	7	6	6	5	7	8	3		8.05464e-08	6.25405e-08	7.06871e-08	9.48774e-08	8.90375e-08	7.14359e-08	9.48953e-08	1.09006e-07	3.78064e-08
[519]		701		5	44	33.3	2.8e-18	28223.6	UNREADABLE	lcl|CP011126.1_prot_CleRT_12270_701 [gene=trmD] [protein=tRNA (guanine-N(1)-)-methyltransferase] [protein_id=AKQ33830.1] [location=1338775..1339533]	5	5	4	5	2	4	7	7	7		2.70386e-08	2.8867e-08	2.98306e-08	5.83905e-08	2.19186e-08	4.22053e-08	7.00818e-08	7.044e-08	6.51483e-08
[53]		566		19	300	54.6	4.2e-25	35671.8	UNREADABLE	lcl|CP011126.1_prot_CleRT_09950_566 [gene=bioB] [protein=Biotin synthase] [protein_id=AKQ33695.1] [location=complement(1070621..1071574)]	38	36	33	34	31	23	29	28	26		1.62587e-07	1.64445e-07	1.94717e-07	3.14151e-07	2.68801e-07	1.92009e-07	2.29717e-07	2.22929e-07	1.91454e-07
[530]		869		6	69	49.3	3.2e-14	24975	UNREADABLE	lcl|CP011126.1_prot_CleRT_15100_869 [gene=CleRT_15100] [protein=Phospholipase/carboxylesterase family protein] [protein_id=AKQ33998.1] [location=1645768..1646445]	8	8	5	4	11	5	10	15	6		4.88889e-08	5.21949e-08	4.21385e-08	5.27885e-08	1.36233e-07	5.96189e-08	1.13139e-07	1.70577e-07	6.31049e-08
[531]		774		7	49	45.4	4.8e-11	14424	UNREADABLE	lcl|CP011126.1_prot_CleRT_13450_774 [gene=rpsH] [protein=30S ribosomal protein S8] [protein_id=AKQ33903.1] [location=complement(1454762..1455154)]	8	7	7	6	8	5	6	7	6		8.46507e-08	7.90781e-08	1.02147e-07	1.37104e-07	1.71553e-07	1.03229e-07	1.1754e-07	1.37831e-07	1.09265e-07
[532]		153		7	37	18	6.1e-11	47141.6	UNREADABLE	lcl|CP011126.1_prot_CleRT_02980_153 [gene=nrdB] [protein=Ribonucleoside-diphosphate reductase subunit beta] [protein_id=AKQ33282.1] [location=complement(318265..319500)]	7	9	7	4	4	5	1	2	7		2.26631e-08	3.11087e-08	3.12542e-08	2.79666e-08	2.62452e-08	3.15853e-08	5.99398e-09	1.20492e-08	3.90042e-08
[533]		140		5	57	37.8	1.3e-13	8975.7	UNREADABLE	lcl|CP011126.1_prot_CleRT_02770_140 [gene=rpsU] [protein=30S ribosomal protein S21] [protein_id=AKQ33269.1] [location=complement(295915..296139)]	8	8	9	5	6	4	7	8	4		1.36034e-07	1.45233e-07	2.11052e-07	1.83606e-07	2.06765e-07	1.32712e-07	2.20368e-07	2.53137e-07	1.1706e-07
[534]		468		7	16	7.9	5.9e-11	132250	UNREADABLE	lcl|CP011126.1_prot_CleRT_07910_468 [gene=CleRT_07910] [protein=Pyridine nucleotide-disulfide oxidoreductase family protein] [protein_id=AKQ33597.1] [location=837591..841094]	5	2	4	0	0	2	1	1	2		5.77034e-09	2.46422e-09	6.3662e-09	0	0	4.50355e-09	2.13661e-09	2.14753e-09	3.97239e-09
[537]		180		7	39	18.7	2.8e-15	53098.1	UNREADABLE	lcl|CP011126.1_prot_CleRT_03320_180 [gene=cysS] [protein=Cysteine--tRNA ligase] [protein_id=AKQ33309.1] [location=355156..356535]	9	6	6	3	3	5	5	5	7		2.58696e-08	1.84126e-08	2.37841e-08	1.8622e-08	1.74758e-08	2.80421e-08	2.66079e-08	2.67439e-08	3.46287e-08
[539]		474		6	31	26.7	4.1e-14	35936.5	UNREADABLE	lcl|CP011126.1_prot_CleRT_08050_474 [gene=mdh] [protein=Malate dehydrogenase] [protein_id=AKQ33603.1] [location=854193..855185]	4	5	3	0	2	10	1	4	7		1.69883e-08	2.26714e-08	1.75712e-08	0	1.72143e-08	8.28674e-08	7.86292e-09	3.16125e-08	5.11658e-08
[542]		24		6	23	33	5.8e-13	20906.7	UNREADABLE	lcl|CP011126.1_prot_CleRT_00360_24 [gene=atpH] [protein=ATP synthase F1, delta subunit] [protein_id=AKQ33153.1] [location=38006..38563]	3	3	3	0	1	3	4	3	2		2.19009e-08	2.33819e-08	3.0203e-08	0	1.47948e-08	4.27322e-08	5.40622e-08	4.0754e-08	2.51282e-08
[544]		323		7	43	50.4	1e-11	14785.2	UNREADABLE	lcl|CP011126.1_prot_CleRT_05470_323 [gene=CleRT_05470] [protein=Transcriptional regulator, MerR family] [protein_id=AKQ33452.1] [location=578198..578575]	7	7	3	3	3	4	7	5	5		7.22598e-08	7.71462e-08	4.2708e-08	6.68773e-08	6.27608e-08	8.05661e-08	1.3378e-07	9.60454e-08	8.88301e-08
[545]		488		4	35	23.2	6.9e-18	34892.2	UNREADABLE	lcl|CP011126.1_prot_CleRT_08300_488 [gene=trxB] [protein=Thioredoxin reductase] [protein_id=AKQ33617.1] [location=complement(888417..889376)]	7	7	5	2	1	4	2	2	7		3.06193e-08	3.26899e-08	3.01618e-08	1.88924e-08	8.86474e-09	3.4139e-08	1.61965e-08	1.62793e-08	5.26971e-08
[546]		322		6	69	55.9	4.2e-10	11790.6	UNREADABLE	lcl|CP011126.1_prot_CleRT_05460_322 [gene=ihfA] [protein=Integration host factor subunit alpha] [protein_id=AKQ33451.1] [location=577918..578226]	13	15	7	6	6	6	6	5	6		1.6828e-07	2.073e-07	1.24962e-07	1.67726e-07	1.57402e-07	1.51543e-07	1.43792e-07	1.20439e-07	1.3367e-07
[548]		765		5	93	39	1.6e-13	13117.3	UNREADABLE	lcl|CP011126.1_prot_CleRT_13360_765 [gene=rpsK] [protein=Ribosomal protein S11] [protein_id=AKQ33894.1] [location=complement(1450321..1450692)]	11	12	11	9	6	7	10	8	13		1.2799e-07	1.49067e-07	1.76508e-07	2.26143e-07	1.41482e-07	1.58918e-07	2.15415e-07	1.73213e-07	2.60325e-07
[55]		904		25	264	50.5	1e-14	46851.5	UNREADABLE	lcl|CP011126.1_prot_CleRT_15850_904 [gene=rho] [protein=Transcription termination factor Rho] [protein_id=AKQ34033.1] [location=complement(1723787..1725043)]	40	38	43	20	21	28	21	19	26		1.30305e-07	1.32161e-07	1.93179e-07	1.40699e-07	1.3864e-07	1.77973e-07	1.26653e-07	1.15177e-07	1.4577e-07
[551]		705		7	28	29.5	4.6e-13	28041.9	UNREADABLE	lcl|CP011126.1_prot_CleRT_12310_705 [gene=CleRT_12310] [protein=Aminomethyltransferase family protein] [protein_id=AKQ33834.1] [location=1341804..1342559]	8	7	5	2	2	3	4	2	5		4.3542e-08	4.06756e-08	3.75299e-08	2.35075e-08	2.20606e-08	3.18591e-08	4.03062e-08	2.02561e-08	4.6836e-08
[554]		816		6	22	29.7	2.7e-15	29304.2	UNREADABLE	lcl|CP011126.1_prot_CleRT_14160_816 [gene=CleRT_14160] [protein=Uncharacterized protein] [protein_id=AKQ33945.1] [location=1545466..1546245]	3	3	2	1	2	6	2	3	5		1.56249e-08	1.66815e-08	1.43653e-08	1.12475e-08	2.11103e-08	6.09734e-08	1.9285e-08	2.90754e-08	4.48185e-08
[555]		556		7	25	32.3	2.9e-12	26770	UNREADABLE	lcl|CP011126.1_prot_CleRT_09840_556 [gene=ung] [protein=Uracil-DNA glycosylase] [protein_id=AKQ33685.1] [location=1060372..1061079]	8	11	6	3	6	0	6	6	2		4.56108e-08	6.69558e-08	4.71756e-08	3.69366e-08	6.93262e-08	0	6.33319e-08	6.36556e-08	1.96245e-08
[56]		108		23	157	49.2	1.9e-22	56353.5	UNREADABLE	lcl|CP011126.1_prot_CleRT_02070_108 [gene=gcvPB] [protein=putative glycine dehydrogenase [decarboxylating] subunit 2] [protein_id=AKQ33237.1] [location=221872..223386]	43	39	22	4	9	17	8	9	17		1.16459e-07	1.12768e-07	8.21707e-08	2.3395e-08	4.93987e-08	8.98354e-08	4.01133e-08	4.53582e-08	7.92401e-08
[563]		666		5	22	54.2	2.3e-17	15868.4	UNREADABLE	lcl|CP011126.1_prot_CleRT_11600_666 [gene=ndk] [protein=Nucleoside diphosphate kinase] [protein_id=AKQ33795.1] [location=complement(1267990..1268418)]	5	7	3	1	0	2	1	1	2		4.80909e-08	7.18801e-08	3.97927e-08	2.07707e-08	0	3.75332e-08	1.78068e-08	1.78978e-08	3.31066e-08
[564]		722		7	20	32	3e-12	28612.3	UNREADABLE	lcl|CP011126.1_prot_CleRT_12600_722 [gene=phoR] [protein=Phosphate regulon sensor protein] [protein_id=AKQ33851.1] [location=1370446..1371198]	7	5	3	0	1	2	0	0	2		3.73397e-08	2.84748e-08	2.2069e-08	0	1.08104e-08	2.0816e-08	0	0	1.83609e-08
[565]		863		7	16	40	6.3e-13	21910.1	UNREADABLE	lcl|CP011126.1_prot_CleRT_15020_863 [gene=CleRT_15020] [protein=Non-canonical purine NTP pyrophosphatase] [protein_id=AKQ33992.1] [location=complement(1639141..1639743)]	4	6	2	1	1	0	1	1	0		2.78639e-08	4.46222e-08	1.92132e-08	1.50432e-08	1.41172e-08	0	1.28966e-08	1.29625e-08	0
[566]		652		6	31	19.2	9.4e-13	42925.8	UNREADABLE	lcl|CP011126.1_prot_CleRT_11340_652 [gene=sufS] [protein=Cysteine desulfurase] [protein_id=AKQ33781.1] [location=complement(1241149..1242309)]	5	6	6	0	0	7	2	1	7		1.77778e-08	2.2776e-08	2.94203e-08	0	0	4.85623e-08	1.31653e-08	6.61631e-09	4.28348e-08
[569]		233		5	35	29.6	9.7e-15	26202.7	UNREADABLE	lcl|CP011126.1_prot_CleRT_04090_233 [gene=pyrH] [protein=Uridylate kinase] [protein_id=AKQ33362.1] [location=434474..435196]	7	7	6	2	2	4	1	2	5		4.07735e-08	4.35307e-08	4.8197e-08	2.51576e-08	2.3609e-08	4.54604e-08	1.07838e-08	2.16779e-08	5.01235e-08
[570]		265		5	21	48	7.5e-14	22126.7	UNREADABLE	lcl|CP011126.1_prot_CleRT_04520_265 [gene=recR] [protein=Recombination protein RecR] [protein_id=AKQ33394.1] [location=complement(483653..484261)]	5	5	3	2	3	0	2	3	0		3.44889e-08	3.68211e-08	2.85377e-08	2.97919e-08	4.19371e-08	0	2.55407e-08	3.85069e-08	0
[571]		309		7	19	29.9	9.9e-13	32302.9	UNREADABLE	lcl|CP011126.1_prot_CleRT_05320_309 [gene=CleRT_05320] [protein=Branched-chain amino acid aminotransferase] [protein_id=AKQ33438.1] [location=complement(565555..566421)]	3	3	3	0	1	4	3	4	6		1.41744e-08	1.5133e-08	1.95477e-08	0	9.57531e-09	3.68755e-08	2.62421e-08	3.51684e-08	4.87896e-08
[572-1]	4	892		6	24	12.5	1.7e-10	48033.7	UNREADABLE	lcl|CP011126.1_prot_CleRT_15560_892 [gene=ahcY] [protein=Adenosylhomocysteinase] [protein_id=AKQ34021.1] [location=1689809..1691104]	5	5	3	2	3	0	3	5	4		1.58873e-08	1.69616e-08	1.31459e-08	1.37236e-08	1.93183e-08	0	1.7648e-08	2.95636e-08	2.18741e-08
[574]		905		6	40	58.6	1.5e-14	12496.5	UNREADABLE	lcl|CP011126.1_prot_CleRT_15860_905 [gene=trx] [protein=Thioredoxin] [protein_id=AKQ34034.1] [location=complement(1725225..1725560)]	6	5	6	2	3	5	5	4	6		7.32806e-08	6.51967e-08	1.0106e-07	5.27504e-08	7.42552e-08	1.19152e-07	1.13058e-07	9.09087e-08	1.26119e-07
[575]		66		8	11	18.8	6.4e-11	74335.4	UNREADABLE	lcl|CP011126.1_prot_CleRT_01280_66 [gene=priA] [protein=Primosomal protein N] [protein_id=AKQ33195.1] [location=133320..135296]	4	2	1	0	1	2	0	2	1		8.21278e-09	4.38408e-09	2.83152e-09	0	4.16101e-09	8.01223e-09	0	7.64132e-09	3.53363e-09
[577]		26		6	32	24.6	4.8e-18	32820.3	UNREADABLE	lcl|CP011126.1_prot_CleRT_00380_26 [gene=atpG] [protein=ATP synthase F1, gamma subunit] [protein_id=AKQ33155.1] [location=40146..41015]	6	3	6	1	4	3	5	5	5		2.7902e-08	1.48944e-08	3.8479e-08	1.00425e-08	3.76974e-08	2.72206e-08	4.30474e-08	4.32675e-08	4.0017e-08
[579]		629		8	15	32.1	4.7e-10	38318.7	UNREADABLE	lcl|CP011126.1_prot_CleRT_10900_629 [gene=CleRT_10900] [protein=Acriflavin resistance periplasmic protein] [protein_id=AKQ33758.1] [location=complement(1189617..1190675)]	3	4	0	0	0	1	1	4	4		1.19491e-08	1.70096e-08	0	0	0	7.77157e-09	7.37409e-09	2.96472e-08	2.74199e-08
[580]		660		6	22	44.1	1.3e-13	21273.8	UNREADABLE	lcl|CP011126.1_prot_CleRT_11470_660 [gene=CleRT_11470] [protein=putative membrane associated protein] [protein_id=AKQ33789.1] [location=complement(1254644..1255204)]	6	8	2	1	4	2	3	3	4		4.30459e-08	6.12758e-08	1.97879e-08	1.54931e-08	5.8158e-08	2.79965e-08	3.9847e-08	4.00507e-08	4.93892e-08
[581]		782		7	90	25.2	6.3e-10	25923.1	UNREADABLE	lcl|CP011126.1_prot_CleRT_13530_782 [gene=rpsC] [protein=30S ribosomal protein S3] [protein_id=AKQ33911.1] [location=complement(1457616..1458308)]	9	12	10	17	13	7	13	12	10		5.29885e-08	7.5429e-08	8.11948e-08	2.16146e-07	1.55114e-07	8.04138e-08	1.41702e-07	1.3147e-07	1.01328e-07
[582]		870		6	18	10.9	2.7e-12	99020.5	UNREADABLE	lcl|CP011126.1_prot_CleRT_15130_870 [gene=ostA] [protein=LPS-assembly protein LptD] [protein_id=AKQ33999.1] [location=1648067..1650676]	5	2	1	0	1	3	1	2	3		7.70675e-09	3.29116e-09	2.12564e-09	0	3.1237e-09	9.02226e-09	2.85361e-09	5.73639e-09	7.95817e-09
[586]		480		7	27	10.4	6.8e-10	97989.8	UNREADABLE	lcl|CP011126.1_prot_CleRT_08110_480 [gene=addB] [protein=ATP-dependent nuclease subunit B] [protein_id=AKQ33609.1] [location=complement(862550..865093)]	3	5	2	2	4	6	3	2	2		4.67268e-09	8.31444e-09	4.296e-09	6.72719e-09	1.26262e-08	1.82343e-08	8.65087e-09	5.79673e-09	5.36125e-09
[590]		463		5	36	9.3	5.4e-20	61014.7	UNREADABLE	lcl|CP011126.1_prot_CleRT_07820_463 [gene=CleRT_07820] [protein=Amino acid permease] [protein_id=AKQ33592.1] [location=complement(829837..831486)]	7	5	2	5	3	4	4	6	2		1.75101e-08	1.3353e-08	6.89939e-09	2.70097e-08	1.52083e-08	1.95229e-08	1.85244e-08	2.79287e-08	8.61019e-09
[593]		23		7	37	39.1	5.6e-11	17334.4	UNREADABLE	lcl|CP011126.1_prot_CleRT_00350_23 [gene=atpF] [protein=ATP synthase F0, B subunit] [protein_id=AKQ33152.1] [location=37533..38003]	8	9	6	4	5	5	4	6	5		7.0438e-08	8.46014e-08	7.28547e-08	7.60564e-08	8.92186e-08	8.58975e-08	6.52035e-08	9.83052e-08	7.57667e-08
[595]		111		5	87	37.1	2e-15	22656.7	UNREADABLE	lcl|CP011126.1_prot_CleRT_02100_111 [gene=sodB] [protein=Superoxide dismutase] [protein_id=AKQ33240.1] [location=complement(224475..225059)]	14	8	14	11	12	9	7	8	11		9.43099e-08	5.75357e-08	1.30061e-07	1.60022e-07	1.63825e-07	1.18295e-07	8.73013e-08	1.00283e-07	1.2753e-07
[596]		631		5	14	14.2	2.1e-15	37057.1	UNREADABLE	lcl|CP011126.1_prot_CleRT_10970_631 [gene=CleRT_10970] [protein=Multidrug resistance protein A] [protein_id=AKQ33760.1] [location=1196266..1197261]	1	4	3	0	1	0	2	2	2		4.11865e-09	1.75886e-08	1.70398e-08	0	8.34685e-09	0	1.52503e-08	1.53282e-08	1.41767e-08
[599]		285		4	38	43.4	2.5e-20	21924.4	UNREADABLE	lcl|CP011126.1_prot_CleRT_04950_285 [gene=clpP] [protein=ATP-dependent Clp protease proteolytic subunit] [protein_id=AKQ33414.1] [location=531102..531692]	6	7	4	4	4	2	2	2	2		4.17686e-08	5.20253e-08	3.84014e-08	6.01335e-08	5.64321e-08	2.71657e-08	2.57764e-08	2.59081e-08	2.39618e-08
[60]		695		26	167	32.4	1.9e-15	99722	UNREADABLE	lcl|CP011126.1_prot_CleRT_12160_695 [gene=pdhA] [protein=Pyruvate dehydrogenase E1 component] [protein_id=AKQ33824.1] [location=complement(1327958..1330612)]	30	33	25	17	16	15	18	25	17		4.59152e-08	5.39221e-08	5.27672e-08	5.61878e-08	4.96276e-08	4.4794e-08	5.10036e-08	7.12005e-08	4.47791e-08
[606]		717		5	30	51.1	5.9e-16	9839.4	UNREADABLE	lcl|CP011126.1_prot_CleRT_12520_717 [gene=rpmA] [protein=50S ribosomal protein L27] [protein_id=AKQ33846.1] [location=complement(1363388..1363654)]	7	4	7	2	2	2	2	2	3		1.08581e-07	6.62423e-08	1.49742e-07	6.69955e-08	6.28718e-08	6.05314e-08	5.74356e-08	5.77292e-08	8.00884e-08
[609]		490		6	19	30	3.7e-10	28044	UNREADABLE	lcl|CP011126.1_prot_CleRT_08320_490 [gene=lolA] [protein=Outer-membrane lipoprotein carrier protein] [protein_id=AKQ33619.1] [location=891952..892674]	7	5	1	0	0	3	0	2	3		3.80964e-08	2.90519e-08	7.50542e-09	0	0	3.18567e-08	0	2.02546e-08	2.80995e-08
[61]		618		18	222	66.6	4.1e-16	35301.5	UNREADABLE	lcl|CP011126.1_prot_CleRT_10750_618 [gene=CleRT_10750] [protein=Putative Nucleotide sugar epimerase/dehydratase] [protein_id=AKQ33747.1] [location=complement(1164007..1164951)]	32	34	25	12	17	27	20	26	31		1.38351e-07	1.56939e-07	1.4906e-07	1.1204e-07	1.48953e-07	2.27767e-07	1.60087e-07	2.09177e-07	2.30667e-07
[612]		2		7	70	18.4	9.7e-10	42094.1	UNREADABLE	lcl|CP011126.1_prot_CleRT_00020_2 [gene=dnaN] [protein=DNA polymerase III subunit beta] [protein_id=AKQ33131.1] [location=1406..2515]	15	11	10	8	10	7	10	10	8		5.43871e-08	4.25809e-08	5.00027e-08	6.26402e-08	7.34807e-08	4.95218e-08	6.71272e-08	6.74703e-08	4.99213e-08
[613]		46		5	24	51.5	1.1e-12	14664.6	UNREADABLE	lcl|CP011126.1_prot_CleRT_00890_46 [gene=erpA] [protein=Iron--sulfur cluster insertion protein ErpA] [protein_id=AKQ33175.1] [location=92439..92849]	4	5	3	1	1	3	1	2	4		4.16309e-08	5.55576e-08	4.30592e-08	2.24758e-08	2.10923e-08	6.09215e-08	1.92686e-08	3.87341e-08	7.16485e-08
[614]		781		6	73	42.3	1.9e-11	15446.4	UNREADABLE	lcl|CP011126.1_prot_CleRT_13520_781 [gene=rplP] [protein=50S ribosomal protein L16] [protein_id=AKQ33910.1] [location=complement(1457189..1457602)]	13	13	15	10	5	8	4	4	8		1.28452e-07	1.37139e-07	2.04399e-07	2.13382e-07	1.00124e-07	1.54235e-07	7.31732e-08	7.35473e-08	1.36044e-07
[619]		101		4	74	38.5	1.2e-15	16881.7	UNREADABLE	lcl|CP011126.1_prot_CleRT_01980_101 [gene=accB] [protein=Biotin carboxyl carrier protein of acetyl-CoA carboxylase] [protein_id=AKQ33230.1] [location=complement(209706..210176)]	7	7	6	9	8	3	11	11	5		6.3286e-08	6.75656e-08	7.48083e-08	1.75716e-07	1.46578e-07	5.29206e-08	1.84118e-07	1.85059e-07	7.77985e-08
[620]		676		5	32	45.9	1.1e-16	17732.4	UNREADABLE	lcl|CP011126.1_prot_CleRT_11800_676 [gene=greA] [protein=Transcription elongation factor GreA] [protein_id=AKQ33805.1] [location=complement(1287488..1287967)]	5	5	7	0	0	4	5	4	5		4.30357e-08	4.59459e-08	8.30894e-08	0	0	6.71756e-08	7.9675e-08	6.40658e-08	7.40661e-08
[621]		600		5	22	60.3	4.6e-12	14044.5	UNREADABLE	lcl|CP011126.1_prot_CleRT_10500_600 [gene=CleRT_10500] [protein=putative membrane spanning protein] [protein_id=AKQ33729.1] [location=1133000..1133380]	5	9	1	2	2	0	2	2	2		5.43363e-08	1.04419e-07	1.49868e-08	4.69362e-08	4.40472e-08	0	4.02386e-08	4.04443e-08	3.7406e-08
[623]		598		5	27	46.6	9e-15	8651.2	UNREADABLE	lcl|CP011126.1_prot_CleRT_10480_598 [gene=rpsR] [protein=30S ribosomal protein S18] [protein_id=AKQ33727.1] [location=complement(1132144..1132365)]	6	7	7	0	0	2	2	2	3		1.05852e-07	1.31846e-07	1.70309e-07	0	0	6.88451e-08	6.5324e-08	6.5658e-08	9.10882e-08
[625]		438		6	18	32.5	2.9e-12	26019.1	UNREADABLE	lcl|CP011126.1_prot_CleRT_07470_438 [gene=cmk] [protein=Cytidylate kinase] [protein_id=AKQ33567.1] [location=785504..786199]	3	5	4	1	1	2	1	0	4		1.75977e-08	3.13128e-08	3.23581e-08	1.26675e-08	1.18878e-08	2.28906e-08	1.08599e-08	0	4.03817e-08
[629]		162		5	15	25.7	9e-16	30733.9	UNREADABLE	lcl|CP011126.1_prot_CleRT_03090_162 [gene=CleRT_03090] [protein=putative cytosolic protein] [protein_id=AKQ33291.1] [location=335119..335973]	3	4	1	0	0	4	2	1	3		1.48981e-08	2.12073e-08	6.84853e-09	0	0	3.8758e-08	1.83879e-08	9.24094e-09	2.56402e-08
[630]		762		6	35	36.7	4.4e-09	14573.2	UNREADABLE	lcl|CP011126.1_prot_CleRT_13330_762 [gene=rplQ] [protein=50S ribosomal protein L17] [protein_id=AKQ33891.1] [location=complement(1448300..1448686)]	7	10	4	3	2	2	1	2	1		7.3311e-08	1.11812e-07	5.77724e-08	6.78501e-08	4.24492e-08	4.0869e-08	1.93894e-08	3.89771e-08	1.80245e-08
[635]		175		5	21	18.5	2.7e-12	34487.5	UNREADABLE	lcl|CP011126.1_prot_CleRT_03270_175 [gene=era] [protein=GTPase Era] [protein_id=AKQ33304.1] [location=350403..351296]	2	2	4	1	2	3	2	1	4		8.85104e-09	9.44957e-09	2.44126e-08	9.55702e-09	1.79375e-08	2.59047e-08	1.63866e-08	8.23516e-09	3.0466e-08
[636]		856		6	27	26	1.8e-11	22874.8	UNREADABLE	lcl|CP011126.1_prot_CleRT_14780_856 [gene=CleRT_14780] [protein=5-formyltetrahydrofolate cyclo-ligase] [protein_id=AKQ33985.1] [location=1613664..1614254]	8	5	10	0	0	2	1	2	2		5.33776e-08	3.56169e-08	9.20148e-08	0	0	2.60371e-08	1.23527e-08	2.48317e-08	2.29662e-08
[637]		683		5	25	55.6	4.5e-13	16163.7	UNREADABLE	lcl|CP011126.1_prot_CleRT_11880_683 [gene=fur] [protein=Ferric uptake regulation protein] [protein_id=AKQ33812.1] [location=complement(1300021..1300449)]	4	5	2	1	2	3	2	4	3		3.77699e-08	5.04049e-08	2.60438e-08	2.03912e-08	3.82722e-08	5.52713e-08	3.4963e-08	7.02835e-08	4.87526e-08
[640]		43		7	23	26	7.9e-12	40774.3	UNREADABLE	lcl|CP011126.1_prot_CleRT_00780_43 [gene=aroB] [protein=3-dehydroquinate synthase] [protein_id=AKQ33172.1] [location=complement(82886..83983)]	8	6	3	1	2	3	1	0	2		2.99454e-08	2.39778e-08	1.54864e-08	8.08347e-09	1.51718e-08	2.19106e-08	6.93e-09	0	1.28843e-08
[641]		473		6	22	25.6	4.5e-15	31260.1	UNREADABLE	lcl|CP011126.1_prot_CleRT_08040_473 [gene=cysQ] [protein=3'(2'),5'-bisphosphate nucleotidase] [protein_id=AKQ33602.1] [location=853363..854196]	3	6	4	0	0	2	1	4	4		1.46473e-08	3.12755e-08	2.6933e-08	0	0	1.90528e-08	9.03918e-09	3.63416e-08	3.36114e-08
[646]		95		5	40	48.2	3.5e-12	13007.9	UNREADABLE	lcl|CP011126.1_prot_CleRT_01840_95 [gene=ihfB] [protein=Integration host factor subunit beta] [protein_id=AKQ33224.1] [location=complement(194792..195130)]	12	11	13	0	0	5	0	0	7		1.40799e-07	1.37794e-07	2.10354e-07	0	0	1.14467e-07	0	0	1.41354e-07
[653]		93		4	21	37.6	2.3e-16	21308.4	UNREADABLE	lcl|CP011126.1_prot_CleRT_01800_93 [gene=gmhA] [protein=Phosphoheptose isomerase] [protein_id=AKQ33222.1] [location=complement(191766..192359)]	7	7	3	2	2	0	0	1	1		5.01387e-08	5.35292e-08	2.96337e-08	3.0936e-08	2.90318e-08	0	0	1.33286e-08	1.23273e-08
[654]		662		8	18	19.1	4.1e-11	50493.7	UNREADABLE	lcl|CP011126.1_prot_CleRT_11520_662 [gene=engA] [protein=GTPase Der] [protein_id=AKQ33791.1] [location=complement(1259261..1260598)]	6	4	3	0	0	4	1	2	5		1.81359e-08	1.29082e-08	1.25054e-08	0	0	2.35908e-08	5.59606e-09	1.12493e-08	2.60106e-08
[655]		718		5	54	47	1.7e-13	13334.5	UNREADABLE	lcl|CP011126.1_prot_CleRT_12530_718 [gene=rplU] [protein=50S ribosomal protein L21] [protein_id=AKQ33847.1] [location=complement(1363644..1363997)]	10	9	6	7	5	5	7	4	5		1.14459e-07	1.09979e-07	9.47086e-08	1.73024e-07	1.15981e-07	1.11664e-07	1.48334e-07	8.51956e-08	9.84941e-08
[656]		907		5	24	26.8	2e-13	29741.7	UNREADABLE	lcl|CP011126.1_prot_CleRT_15890_907 [gene=proC] [protein=Pyrroline-5-carboxylate reductase] [protein_id=AKQ34036.1] [location=complement(1727523..1728353)]	4	6	3	2	1	3	2	2	4		2.05268e-08	3.28722e-08	2.1231e-08	2.2164e-08	1.03999e-08	3.00383e-08	1.90013e-08	1.90985e-08	3.53274e-08
[657]		872		5	20	32.6	4.8e-16	32857	UNREADABLE	lcl|CP011126.1_prot_CleRT_15150_872 [gene=pdxA] [protein=4-hydroxythreonine-4-phosphate dehydrogenase] [protein_id=AKQ34001.1] [location=1651650..1652573]	5	4	4	0	1	3	1	2	3		2.32257e-08	1.9837e-08	2.5624e-08	0	9.41383e-09	2.71902e-08	8.59986e-09	1.72877e-08	2.39834e-08
[66]		255		19	250	59.5	1.2e-19	41482.1	UNREADABLE	lcl|CP011126.1_prot_CleRT_04410_255 [gene=pdhC] [protein=Dihydrolipoyllysine-residue acetyltransferase E2 component of pyruvate dehydrogenase complex] [protein_id=AKQ33384.1] [location=complement(473349..474485)]	41	33	32	24	24	17	32	34	20		1.50851e-07	1.29627e-07	1.62369e-07	1.90693e-07	1.78955e-07	1.22041e-07	2.17976e-07	2.32783e-07	1.26645e-07
[661]		18		5	18	28.8	4e-16	27693.3	UNREADABLE	lcl|CP011126.1_prot_CleRT_00280_18 [gene=parA] [protein=Chromosome partitioning protein] [protein_id=AKQ33147.1] [location=30089..30862]	5	3	0	0	0	3	3	3	2		2.75563e-08	1.76519e-08	0	0	0	3.22601e-08	3.06102e-08	3.07667e-08	1.89702e-08
[662]		251		6	13	52	2.8e-12	20146.4	UNREADABLE	lcl|CP011126.1_prot_CleRT_04330_251 [gene=ppa] [protein=Inorganic pyrophosphatase] [protein_id=AKQ33380.1] [location=459399..459926]	8	8	1	0	1	1	2	2	1		6.06064e-08	6.47048e-08	1.04476e-08	0	1.53531e-08	1.47816e-08	2.80512e-08	2.81946e-08	1.30383e-08
[667]		808		6	14	12.5	3e-15	65414.7	UNREADABLE	lcl|CP011126.1_prot_CleRT_13880_808 [gene=CleRT_13880] [protein=Outer membrane protein, OMP85 family protein] [protein_id=AKQ33937.1] [location=1500232..1501965]	3	4	2	0	1	2	1	2	2		6.99958e-09	9.96388e-09	6.43531e-09	0	4.72845e-09	9.10487e-09	4.31961e-09	8.68338e-09	8.03104e-09
[669]		320		5	21	21.6	6.5e-10	37927.8	UNREADABLE	lcl|CP011126.1_prot_CleRT_05440_320 [gene=pheS] [protein=Phenylalanine--tRNA ligase alpha subunit] [protein_id=AKQ33449.1] [location=574543..575529]	3	5	2	2	2	1	3	3	1		1.20723e-08	2.14811e-08	1.10991e-08	1.73803e-08	1.63105e-08	7.85166e-09	2.23503e-08	2.24645e-08	6.92563e-09
[670]		6		7	28	25.5	4.6e-08	36252.3	UNREADABLE	lcl|CP011126.1_prot_CleRT_00120_6 [gene=ftsY] [protein=Signal recognition particle receptor FtsY] [protein_id=AKQ33135.1] [location=13407..14387]	6	5	6	3	3	3	3	2	3		2.52605e-08	2.24739e-08	3.48362e-08	2.72753e-08	2.55965e-08	2.46436e-08	2.33833e-08	1.56685e-08	2.17372e-08
[671]		730		5	17	42.3	3.4e-11	17043.7	UNREADABLE	lcl|CP011126.1_prot_CleRT_12880_730 [gene=rnhA] [protein=Ribonuclease H] [protein_id=AKQ33859.1] [location=complement(1402898..1403347)]	3	3	2	0	0	2	2	1	6		2.68648e-08	2.86815e-08	2.46991e-08	0	0	3.4945e-08	3.31578e-08	1.66636e-08	9.24708e-08
[672]		462		6	15	21	8.9e-11	49220.2	UNREADABLE	lcl|CP011126.1_prot_CleRT_07810_462 [gene=miaB] [protein=(Dimethylallyl)adenosine tRNA methylthiotransferase MiaB] [protein_id=AKQ33591.1] [location=complement(828412..829731)]	4	7	3	0	0	1	1	2	2		1.24035e-08	2.31739e-08	1.2829e-08	0	0	6.05029e-09	5.74085e-09	1.15404e-08	1.06734e-08
[674]		560		5	30	34.3	4.5e-12	25928.4	UNREADABLE	lcl|CP011126.1_prot_CleRT_09880_560 [gene=lolD] [protein=Lipoprotein releasing system ATP-binding protein] [protein_id=AKQ33689.1] [location=complement(1064284..1064976)]	6	7	4	2	2	4	3	3	2		3.53185e-08	4.39912e-08	3.24713e-08	2.54237e-08	2.38588e-08	4.59413e-08	3.26938e-08	3.28609e-08	2.02615e-08
[676]		623		5	18	12.2	9.7e-11	60095.5	UNREADABLE	lcl|CP011126.1_prot_CleRT_10840_623 [gene=prfC] [protein=Peptide chain release factor 3] [protein_id=AKQ33752.1] [location=complement(1178647..1180224)]	6	7	4	0	0	2	0	0	2		1.52383e-08	1.89802e-08	1.40098e-08	0	0	9.91077e-09	0	0	8.74189e-09
[678]		642		6	18	15.1	7.3e-09	59245.2	UNREADABLE	lcl|CP011126.1_prot_CleRT_11180_642 [gene=guaA] [protein=GMP synthase] [protein_id=AKQ33771.1] [location=complement(1222237..1223811)]	6	6	1	0	0	1	3	1	4		1.5457e-08	1.65022e-08	3.55273e-09	0	0	5.02651e-09	1.43083e-08	4.79381e-09	1.77347e-08
[68]		287		22	98	33.8	6.7e-17	91662.7	UNREADABLE	lcl|CP011126.1_prot_CleRT_04970_287 [gene=lon] [protein=Lon protease] [protein_id=AKQ33416.1] [location=533024..535477]	21	22	14	5	5	10	10	7	13		3.49665e-08	3.91087e-08	3.21477e-08	1.79788e-08	1.68722e-08	3.24883e-08	3.08267e-08	2.1689e-08	3.72536e-08
[680]		529		5	9	18.4	1.2e-14	43651.5	UNREADABLE	lcl|CP011126.1_prot_CleRT_09120_529 [gene=nifS] [protein=Cysteine desulfurase] [protein_id=AKQ33658.1] [location=complement(968791..969984)]	4	2	4	0	0	0	0	0	1		1.39858e-08	7.46577e-09	1.92875e-08	0	0	0	0	0	6.01753e-09
[691]		155		5	11	10.9	8.4e-12	84351.1	UNREADABLE	lcl|CP011126.1_prot_CleRT_03010_155 [gene=ptsP] [protein=Phosphoenolpyruvate-protein phosphotransferase] [protein_id=AKQ33284.1] [location=323267..325543]	4	4	1	0	0	1	0	0	2		7.23761e-09	7.72704e-09	2.49531e-09	0	0	3.53044e-09	0	0	6.22811e-09
[696]		293		4	11	43.8	2.3e-15	10981.9	UNREADABLE	lcl|CP011126.1_prot_CleRT_05040_293 [gene=CleRT_05040] [protein=Ribosome-associated factor Y] [protein_id=AKQ33422.1] [location=complement(539702..539992)]	2	0	0	1	1	3	2	2	0		2.77958e-08	0	0	3.00128e-08	2.81655e-08	8.1351e-08	5.14603e-08	5.17233e-08	0
[697]		533		5	8	10.8	1.1e-10	68292.9	UNREADABLE	lcl|CP011126.1_prot_CleRT_09200_533 [gene=secD] [protein=Protein translocase subunit SecD] [protein_id=AKQ33662.1] [location=complement(979235..981106)]	2	2	3	0	0	1	0	0	1		4.46972e-09	4.77198e-09	9.24614e-09	0	0	4.36057e-09	0	0	3.84629e-09
[699]		457		4	14	24.3	1.3e-14	38559.3	UNREADABLE	lcl|CP011126.1_prot_CleRT_07730_457 [gene=holA] [protein=DNA polymerase III, delta subunit] [protein_id=AKQ33586.1] [location=complement(819115..820128)]	1	3	3	1	2	1	2	1	2		3.95819e-09	1.26776e-08	1.6376e-08	8.54782e-09	1.60434e-08	7.72307e-09	1.46562e-08	7.36554e-09	1.36244e-08
[7]		791		51	539	66.8	1e-23	77640.1	UNREADABLE	lcl|CP011126.1_prot_CleRT_13620_791 [gene=fusA] [protein=Elongation factor G] [protein_id=AKQ33920.1] [location=complement(1462972..1465071)]	98	96	81	47	46	32	46	47	43		1.92649e-07	2.01479e-07	2.19591e-07	1.99524e-07	1.83259e-07	1.22739e-07	1.67414e-07	1.71928e-07	1.45479e-07
[705]		190		5	12	6.1	2.4e-13	134910	UNREADABLE	lcl|CP011126.1_prot_CleRT_03540_190 [gene=CleRT_03540] [protein=Uncharacterized protein] [protein_id=AKQ33319.1] [location=374438..378034]	3	3	3	0	0	2	0	0	2		3.39392e-09	3.62343e-09	4.68048e-09	0	0	4.41472e-09	0	0	3.89405e-09
[706]		793		5	46	26.6	9.3e-12	13783.2	UNREADABLE	lcl|CP011126.1_prot_CleRT_13640_793 [gene=rpsL] [protein=30S ribosomal protein S12] [protein_id=AKQ33922.1] [location=complement(1465682..1466056)]	10	12	2	5	6	4	5	8	2		1.10733e-07	1.41865e-07	3.05418e-08	1.19565e-07	1.34647e-07	8.6423e-08	1.02504e-07	1.64844e-07	3.81151e-08
[707]		744		4	25	19.2	9e-13	23420.2	UNREADABLE	lcl|CP011126.1_prot_CleRT_13050_744 [gene=pyrE] [protein=Orotate phosphoribosyltransferase] [protein_id=AKQ33873.1] [location=1420565..1421191]	6	4	3	1	2	3	2	2	3		3.91009e-08	2.783e-08	2.69616e-08	1.40732e-08	2.6414e-08	3.81461e-08	2.41301e-08	2.42534e-08	3.36471e-08
[708]		606		5	46	46.1	3.2e-15	10525.2	UNREADABLE	lcl|CP011126.1_prot_CleRT_10580_606 [gene=rpsO] [protein=30S ribosomal protein S15] [protein_id=AKQ33735.1] [location=complement(1144069..1144338)]	9	8	5	5	5	5	6	6	4		1.30508e-07	1.23852e-07	9.99896e-08	1.56576e-07	1.46938e-07	1.41468e-07	1.6108e-07	1.61903e-07	9.98267e-08
[71]		763		22	306	57.2	3.5e-17	36065.7	UNREADABLE	lcl|CP011126.1_prot_CleRT_13340_763 [gene=rpoA] [protein=DNA-directed RNA polymerase subunit alpha] [protein_id=AKQ33892.1] [location=complement(1448690..1449673)]	61	45	41	33	36	44	32	27	41		2.58144e-07	2.03312e-07	2.39279e-07	3.01581e-07	3.08747e-07	3.6331e-07	2.50712e-07	2.1262e-07	2.98612e-07
[711]		647		4	21	33.9	1.2e-14	32032.1	UNREADABLE	lcl|CP011126.1_prot_CleRT_11290_647 [gene=folP] [protein=Dihydropteroate synthase] [protein_id=AKQ33776.1] [location=complement(1236200..1237069)]	5	3	1	2	2	2	1	3	2		2.38238e-08	1.52609e-08	6.57097e-09	2.05792e-08	1.93125e-08	1.85936e-08	8.82133e-09	2.65993e-08	1.64007e-08
[715]		282		4	16	18.6	1.5e-13	39293.1	UNREADABLE	lcl|CP011126.1_prot_CleRT_04830_282 [gene=CleRT_04830] [protein=Deoxyhypusine synthase-like protein] [protein_id=AKQ33411.1] [location=520365..521414]	4	3	2	0	0	0	0	0	2		1.55371e-08	1.24408e-08	1.07134e-08	0	0	0	0	0	1.337e-08
[717]		743		5	18	22.4	9.1e-11	29853.4	UNREADABLE	lcl|CP011126.1_prot_CleRT_13040_743 [gene=xth] [protein=Exodeoxyribonuclease III] [protein_id=AKQ33872.1] [location=complement(1419699..1420466)]	5	4	3	0	1	1	3	3	4		2.55624e-08	2.18328e-08	2.11516e-08	0	1.0361e-08	9.97529e-09	2.83953e-08	2.85405e-08	3.51952e-08
[72]		304		19	190	56	5.6e-18	48215.3	UNREADABLE	lcl|CP011126.1_prot_CleRT_05190_304 [gene=CleRT_05190] [protein=Endopeptidase] [protein_id=AKQ33433.1] [location=complement(551349..552701)]	41	43	24	14	15	18	16	19	17		1.29785e-07	1.45321e-07	1.04771e-07	9.57034e-08	9.62278e-08	1.11175e-07	9.3768e-08	1.11919e-07	9.2615e-08
[724]		670		5	12	21.6	6.3e-16	35809.9	UNREADABLE	lcl|CP011126.1_prot_CleRT_11680_670 [gene=lipA] [protein=Lipoyl synthase] [protein_id=AKQ33799.1] [location=1276015..1276962]	4	4	3	0	0	3	1	0	2		1.70484e-08	1.82012e-08	1.76333e-08	0	0	2.49481e-08	7.89071e-09	0	1.46705e-08
[727]		419		6	23	25.6	4.5e-10	35116.9	UNREADABLE	lcl|CP011126.1_prot_CleRT_07160_419 [gene=fabH] [protein=3-oxoacyl-[acyl-carrier-protein] synthase 3] [protein_id=AKQ33548.1] [location=750753..751715]	11	9	4	2	2	3	4	5	2		4.78082e-08	4.17609e-08	2.3975e-08	1.87715e-08	1.7616e-08	2.54404e-08	3.21857e-08	4.04378e-08	1.496e-08
[728]		69		4	21	8.2	1.1e-17	60312.1	UNREADABLE	lcl|CP011126.1_prot_CleRT_01390_69 [gene=CleRT_01390] [protein=Amino acid permease] [protein_id=AKQ33198.1] [location=complement(144771..146414)]	4	4	3	2	4	3	1	1	2		1.01224e-08	1.08069e-08	1.04696e-08	1.09297e-08	2.0514e-08	1.48128e-08	4.68506e-09	4.70901e-09	8.71049e-09
[729]		271		6	28	10.9	2.8e-12	75341.2	UNREADABLE	lcl|CP011126.1_prot_CleRT_04580_271 [gene=CleRT_04580] [protein=Glycosyl transferases group 1 domain protein] [protein_id=AKQ33400.1] [location=complement(490882..492807)]	5	6	2	4	5	3	6	4	3		1.01289e-08	1.29767e-08	5.58743e-09	1.74989e-08	2.05273e-08	1.18579e-08	2.25029e-08	1.50786e-08	1.04594e-08
[730]		768		5	18	13.1	3.4e-09	49028.9	UNREADABLE	lcl|CP011126.1_prot_CleRT_13390_768 [gene=secY] [protein=Protein translocase subunit SecY] [protein_id=AKQ33897.1] [location=complement(1451396..1452724)]	4	3	1	1	2	4	0	2	5		1.24519e-08	9.97041e-09	4.29302e-09	6.72252e-09	1.26175e-08	2.42956e-08	0	1.15854e-08	2.67877e-08
[732]		166		5	18	20.1	7.2e-11	36481.1	UNREADABLE	lcl|CP011126.1_prot_CleRT_03130_166 [gene=gpsA] [protein=Glycerol-3-phosphate dehydrogenase] [protein_id=AKQ33295.1] [location=337260..338261]	6	2	5	1	1	3	0	1	2		2.51021e-08	8.93318e-09	2.88481e-08	9.03476e-09	8.47864e-09	2.44891e-08	0	7.78513e-09	1.44006e-08
[733]		212		4	9	19.4	3.2e-13	34827.9	UNREADABLE	lcl|CP011126.1_prot_CleRT_03780_212 [gene=truB] [protein=tRNA pseudouridine synthase B] [protein_id=AKQ33341.1] [location=404207..405139]	5	4	0	0	0	0	0	0	0		2.19113e-08	1.87144e-08	0	0	0	0	0	0	0
[736]		55		4	15	11.7	5.3e-14	40357.4	UNREADABLE	lcl|CP011126.1_prot_CleRT_01150_55 [gene=ychF] [protein=GTP-binding protein, probable translation factor] [protein_id=AKQ33184.1] [location=complement(120283..121383)]	2	2	2	0	1	2	4	4	1		7.56368e-09	8.07515e-09	1.04309e-08	0	7.66428e-09	1.4758e-08	2.80063e-08	2.81495e-08	6.5087e-09
[740]		770		3	11	40.3	2.3e-14	7239.8	UNREADABLE	lcl|CP011126.1_prot_CleRT_13410_770 [gene=rpmD] [protein=50S ribosomal protein L30] [protein_id=AKQ33899.1] [location=complement(1453153..1453341)]	4	6	3	0	0	0	0	0	0		8.43256e-08	1.35042e-07	8.72187e-08	0	0	0	0	0	0
[742]		234		5	29	27.6	9.3e-10	21035.4	UNREADABLE	lcl|CP011126.1_prot_CleRT_04100_234 [gene=frr] [protein=Ribosome-recycling factor] [protein_id=AKQ33363.1] [location=435288..435845]	4	4	4	3	3	3	2	3	3		2.90225e-08	3.09851e-08	4.00243e-08	4.70062e-08	4.41128e-08	4.24707e-08	2.68657e-08	4.05046e-08	3.74617e-08
[748]		699		4	29	30.5	5e-12	14943.4	UNREADABLE	lcl|CP011126.1_prot_CleRT_12250_699 [gene=rpsP] [protein=30S ribosomal protein S16] [protein_id=AKQ33828.1] [location=1337875..1338270]	4	6	5	2	1	5	1	1	6		4.08542e-08	6.54253e-08	7.04264e-08	4.41128e-08	2.06988e-08	9.96414e-08	1.89091e-08	1.90057e-08	1.05468e-07
[749]		596		4	52	28	2.5e-11	16573.3	UNREADABLE	lcl|CP011126.1_prot_CleRT_10460_596 [gene=rplI] [protein=50S ribosomal protein L9] [protein_id=AKQ33725.1] [location=complement(1130713..1131165)]	9	10	7	9	6	5	6	6	8		8.28819e-08	9.83184e-08	8.89005e-08	1.78986e-07	1.11979e-07	8.98422e-08	1.02297e-07	1.0282e-07	1.26794e-07
[752]		702		5	63	46.1	2.1e-10	13351.7	UNREADABLE	lcl|CP011126.1_prot_CleRT_12280_702 [gene=rplS] [protein=50S ribosomal protein L19] [protein_id=AKQ33831.1] [location=1339530..1339877]	7	7	6	7	8	5	9	10	6		8.0018e-08	8.5429e-08	9.45866e-08	1.72801e-07	1.85331e-07	1.1152e-07	1.90469e-07	2.12715e-07	1.18041e-07
[757]		500		5	15	35.7	4.5e-14	23745.3	UNREADABLE	lcl|CP011126.1_prot_CleRT_08480_500 [gene=pdxH] [protein=Pyridoxine/pyridoxamine 5'-phosphate oxidase] [protein_id=AKQ33629.1] [location=complement(908127..908717)]	5	4	5	1	2	0	1	0	2		3.2138e-08	2.7449e-08	4.43208e-08	1.38806e-08	2.60523e-08	0	1.18999e-08	0	2.21243e-08
[758]		235		5	14	20.1	2.2e-09	28208.3	UNREADABLE	lcl|CP011126.1_prot_CleRT_04110_235 [gene=uppS] [protein=Ditrans,polycis-undecaprenyl-diphosphate synthase ((2E,6E)-farnesyl-diphosphate specific)] [protein_id=AKQ33364.1] [location=435918..436652]	4	2	1	1	1	1	2	2	1		2.16426e-08	1.15531e-08	7.4617e-09	1.16844e-08	1.09652e-08	1.0557e-08	2.00342e-08	2.01366e-08	9.31194e-09
[759]		22		4	43	19.8	1.3e-11	10340.7	UNREADABLE	lcl|CP011126.1_prot_CleRT_00340_22 [gene=atpE] [protein=ATP synthase F0, C subunit] [protein_id=AKQ33151.1] [location=37168..37473]	9	10	10	4	3	2	3	3	2		1.32837e-07	1.57577e-07	2.03547e-07	1.27495e-07	8.97358e-08	5.75969e-08	8.19768e-08	8.23958e-08	5.08039e-08
[76]		27		17	177	48.4	1.3e-17	50013.5	UNREADABLE	lcl|CP011126.1_prot_CleRT_00390_27 [gene=atpD] [protein=ATP synthase F1, beta subunit] [protein_id=AKQ33156.1] [location=41041..42420]	27	28	19	18	16	16	22	22	14		8.23953e-08	9.12252e-08	7.99616e-08	1.18623e-07	9.89526e-08	9.52691e-08	1.24295e-07	1.24931e-07	7.35289e-08
[760]		121		5	13	11.7	6e-10	61478.1	UNREADABLE	lcl|CP011126.1_prot_CleRT_02210_121 [gene=pyrG] [protein=CTP synthase] [protein_id=AKQ33250.1] [location=235011..236678]	1	4	4	0	1	1	0	0	2		2.48259e-09	1.06019e-08	1.36948e-08	0	5.03123e-09	4.84394e-09	0	0	8.54529e-09
[762]		867		5	22	32.2	1.6e-09	17338.9	UNREADABLE	lcl|CP011126.1_prot_CleRT_15080_867 [gene=dksA] [protein=DnaK suppressor protein] [protein_id=AKQ33996.1] [location=complement(1644163..1644612)]	4	5	3	3	2	2	2	2	1		3.52099e-08	4.69886e-08	3.64179e-08	5.70275e-08	3.56782e-08	3.43501e-08	3.25933e-08	3.27599e-08	1.51494e-08
[764]		736		5	12	7.9	2.1e-10	78507.7	UNREADABLE	lcl|CP011126.1_prot_CleRT_12960_736 [gene=recG] [protein=ATP-dependent DNA helicase] [protein_id=AKQ33865.1] [location=complement(1411404..1413485)]	5	5	3	0	0	1	0	0	1		9.72039e-09	1.03777e-08	8.04311e-09	0	0	3.79321e-09	0	0	3.34584e-09
[766]		41		4	18	18.3	2.7e-14	30989.1	UNREADABLE	lcl|CP011126.1_prot_CleRT_00740_41 [gene=aroE] [protein=Shikimate dehydrogenase] [protein_id=AKQ33170.1] [location=complement(77285..78124)]	4	8	3	1	1	1	0	1	2		1.97005e-08	4.20654e-08	2.03764e-08	1.06359e-08	9.98126e-09	9.60971e-09	0	9.16484e-09	1.69527e-08
[767]		640		4	12	21.6	6.9e-14	41791.5	UNREADABLE	lcl|CP011126.1_prot_CleRT_11130_640 [gene=ddl] [protein=D-alanine--D-alanine ligase] [protein_id=AKQ33769.1] [location=complement(1216235..1217347)]	2	4	3	0	0	2	1	1	1		7.30412e-09	1.55961e-08	1.51094e-08	0	0	1.42515e-08	6.76132e-09	6.79588e-09	6.28535e-09
[770]		697		5	18	20.2	2.2e-10	25701.8	UNREADABLE	lcl|CP011126.1_prot_CleRT_12200_697 [gene=adk] [protein=Adenylate kinase] [protein_id=AKQ33826.1] [location=complement(1333470..1334156)]	6	7	4	0	2	1	4	3	1		3.56298e-08	4.43791e-08	3.27576e-08	0	2.40691e-08	1.15866e-08	4.3976e-08	3.31506e-08	1.02201e-08
[771]		721		4	21	24.1	3.6e-13	27005.8	UNREADABLE	lcl|CP011126.1_prot_CleRT_12590_721 [gene=phoB] [protein=Phosphate regulon transcriptional regulatory protein] [protein_id=AKQ33850.1] [location=1369764..1370462]	4	5	2	5	1	2	1	2	3		2.26063e-08	3.01687e-08	1.55879e-08	6.10235e-08	1.14535e-08	2.20542e-08	1.04631e-08	2.10333e-08	2.91797e-08
[774]		546		5	65	8.1	6.7e-12	75295.3	UNREADABLE	lcl|CP011126.1_prot_CleRT_09580_546 [gene=cyoB] [protein=Cytochrome O ubiquinol oxidase subunit I] [protein_id=AKQ33675.1] [location=complement(1028410..1030416)]	17	13	6	6	10	4	7	9	3		3.44594e-08	2.81332e-08	1.67725e-08	2.62644e-08	4.10796e-08	1.58202e-08	2.62694e-08	3.39476e-08	1.04658e-08
[775]		739		4	36	41.1	3.3e-13	10477.9	UNREADABLE	lcl|CP011126.1_prot_CleRT_12990_739 [gene=rpoZ] [protein=DNA-directed RNA polymerase subunit omega] [protein_id=AKQ33868.1] [location=complement(1416057..1416344)]	3	4	6	5	4	4	4	5	4		4.36992e-08	6.22056e-08	1.20529e-07	1.57282e-07	1.18081e-07	1.13685e-07	1.07871e-07	1.35528e-07	1.00277e-07
[78]		505		17	472	40.5	2.3e-20	51250.6	UNREADABLE	lcl|CP011126.1_prot_CleRT_08550_505 [gene=CleRT_08550] [protein=putative exported protein] [protein_id=AKQ33634.1] [location=913472..914866]	78	83	51	41	45	35	41	34	49		2.32285e-07	2.6389e-07	2.09453e-07	2.63675e-07	2.71586e-07	2.03371e-07	2.2605e-07	1.88414e-07	2.51139e-07
[781]		420		3	10	22.4	4.4e-17	33689.2	UNREADABLE	lcl|CP011126.1_prot_CleRT_07170_420 [gene=fabD] [protein=Malonyl CoA-acyl carrier protein transacylase] [protein_id=AKQ33549.1] [location=751734..752672]	3	2	1	0	2	1	1	2	0		1.35912e-08	9.67349e-09	6.24776e-09	0	1.83626e-08	8.83952e-09	8.38743e-09	1.68606e-08	0
[785]		866		5	13	45.7	4.3e-10	14435.6	UNREADABLE	lcl|CP011126.1_prot_CleRT_15070_866 [gene=folB] [protein=Dihydroneopterin aldolase] [protein_id=AKQ33995.1] [location=complement(1643787..1644170)]	3	3	1	1	0	2	0	0	4		3.17185e-08	3.38634e-08	1.45808e-08	2.28323e-08	0	4.12586e-08	0	0	7.27851e-08
[791]		831		6	12	15.2	2.6e-11	48553.1	UNREADABLE	lcl|CP011126.1_prot_CleRT_14330_831 [gene=murF] [protein=UDP-N-acetylmuramoyl-tripeptide--D-alanyl-D-alanine ligase] [protein_id=AKQ33960.1] [location=complement(1565690..1567030)]	3	1	0	2	1	1	3	2	2		9.43041e-09	3.35604e-09	0	1.35768e-08	6.37056e-09	6.13341e-09	1.74592e-08	1.1699e-08	1.08201e-08
[793]		719		5	24	16.2	2.5e-10	37428.3	UNREADABLE	lcl|CP011126.1_prot_CleRT_12540_719 [gene=CleRT_12540] [protein=Farnesyl pyrophosphate synthetase] [protein_id=AKQ33848.1] [location=1364140..1365144]	4	4	6	3	3	4	4	3	4		1.63112e-08	1.74142e-08	3.37416e-08	2.64183e-08	2.47922e-08	3.18258e-08	3.01981e-08	2.27643e-08	2.80722e-08
[8]		680		44	1659	58.3	3.5e-24	70147.2	UNREADABLE	lcl|CP011126.1_prot_CleRT_11840_680 [gene=dnaK] [protein=Chaperone protein DnaK] [protein_id=AKQ33809.1] [location=complement(1294308..1296251)]	210	197	127	184	187	136	169	164	129		4.56915e-07	4.57614e-07	3.81073e-07	8.64554e-07	8.24566e-07	5.77362e-07	6.80763e-07	6.63999e-07	4.83055e-07
[802]		584		4	22	16.7	5.6e-10	25930.7	UNREADABLE	lcl|CP011126.1_prot_CleRT_10280_584 [gene=dedD] [protein=Cell division related protein] [protein_id=AKQ33713.1] [location=complement(1112461..1113165)]	2	1	2	4	1	5	2	0	5		1.17718e-08	6.28391e-09	1.62342e-08	5.08429e-08	1.19283e-08	5.74216e-08	2.17939e-08	0	5.06492e-08
[803]		327		4	39	63.2	1.3e-11	6506.9	UNREADABLE	lcl|CP011126.1_prot_CleRT_05600_327 [gene=CleRT_05600] [protein=UPF0434 protein] [protein_id=AKQ33456.1] [location=589928..590101]	5	5	4	6	3	3	4	3	4		1.17279e-07	1.2521e-07	1.2939e-07	3.03922e-07	1.42607e-07	1.37299e-07	1.73702e-07	1.30943e-07	1.61474e-07
[807]		750		4	30	31.7	2.3e-12	18067.4	UNREADABLE	lcl|CP011126.1_prot_CleRT_13120_750 [gene=coaD] [protein=Phosphopantetheine adenylyltransferase] [protein_id=AKQ33879.1] [location=complement(1424848..1425333)]	3	6	6	5	3	5	3	2	4		2.53426e-08	5.41127e-08	6.98989e-08	9.12134e-08	5.13594e-08	8.24126e-08	4.69186e-08	3.1439e-08	5.81542e-08
[808]		250		4	32	34.4	4.5e-14	16926.9	UNREADABLE	lcl|CP011126.1_prot_CleRT_04320_250 [gene=CleRT_04320] [protein=tRNA-specific adenosine deaminase] [protein_id=AKQ33379.1] [location=457532..457987]	3	4	6	1	6	4	4	4	5		2.70502e-08	3.85058e-08	7.46086e-08	1.94718e-08	1.0964e-07	7.03723e-08	6.67732e-08	6.71145e-08	7.75907e-08
[810]		646		4	7	13.5	3.3e-12	50147.4	UNREADABLE	lcl|CP011126.1_prot_CleRT_11280_646 [gene=glmM] [protein=Phosphoglucosamine mutase] [protein_id=AKQ33775.1] [location=complement(1234799..1236175)]	1	2	0	0	1	0	2	2	0		3.04353e-09	6.49868e-09	0	0	6.16802e-09	0	1.12694e-08	1.1327e-08	0
[813]		777		5	30	45.8	6.4e-08	11835	UNREADABLE	lcl|CP011126.1_prot_CleRT_13480_777 [gene=rplX] [protein=50S ribosomal protein L24] [protein_id=AKQ33906.1] [location=complement(1456019..1456342)]	6	5	4	4	3	4	4	6	5		7.73765e-08	6.88408e-08	7.11388e-08	1.11398e-07	7.84056e-08	1.00649e-07	9.55017e-08	1.43985e-07	1.10973e-07
[814]		799		4	36	38.6	1.6e-12	15384	UNREADABLE	lcl|CP011126.1_prot_CleRT_13700_799 [gene=rplK] [protein=50S ribosomal protein L11] [protein_id=AKQ33928.1] [location=complement(1476727..1477164)]	7	7	5	3	2	3	8	8	3		6.94472e-08	7.41434e-08	6.84094e-08	6.42742e-08	4.02119e-08	5.80726e-08	1.4694e-07	1.47691e-07	5.12235e-08
[816]		230		4	47	21.5	5.2e-11	28944.7	UNREADABLE	lcl|CP011126.1_prot_CleRT_04060_230 [gene=map] [protein=Methionine aminopeptidase] [protein_id=AKQ33359.1] [location=complement(431582..432367)]	6	4	6	4	8	5	5	6	7		3.16379e-08	2.25183e-08	4.36312e-08	4.55486e-08	8.549e-08	5.14423e-08	4.88113e-08	5.8873e-08	6.35252e-08
[818]		884		5	26	24.9	1.2e-13	19817	UNREADABLE	lcl|CP011126.1_prot_CleRT_15400_884 [gene=hslV] [protein=ATP-dependent protease subunit HslV] [protein_id=AKQ34013.1] [location=1673725..1674270]	2	1	2	2	3	6	1	2	8		1.54035e-08	8.22254e-09	2.12426e-08	3.32642e-08	4.6825e-08	9.01639e-08	1.42588e-08	2.86633e-08	1.0604e-07
[82]		447		22	93	34.8	1.3e-14	75764.9	UNREADABLE	lcl|CP011126.1_prot_CleRT_07610_447 [gene=ligA] [protein=DNA ligase] [protein_id=AKQ33576.1] [location=803881..805893]	25	20	15	7	9	11	11	14	11		5.03614e-08	4.30136e-08	4.16714e-08	3.04519e-08	3.67425e-08	4.32358e-08	4.10246e-08	5.248e-08	3.81366e-08
[821]		789		4	53	28.8	3.4e-10	12632.7	UNREADABLE	lcl|CP011126.1_prot_CleRT_13600_789 [gene=rpsJ] [protein=30S ribosomal protein S10] [protein_id=AKQ33918.1] [location=complement(1461408..1461743)]	8	9	7	5	5	6	9	7	5		9.6654e-08	1.16089e-07	1.16632e-07	1.30454e-07	1.22424e-07	1.41441e-07	2.0131e-07	1.57375e-07	1.03966e-07
[826]		746		3	24	28.9	2.5e-13	16448.1	UNREADABLE	lcl|CP011126.1_prot_CleRT_13070_746 [gene=dut] [protein=Deoxyuridine 5'-triphosphate nucleotidohydrolase] [protein_id=AKQ33875.1] [location=complement(1422584..1423042)]	2	4	2	1	2	2	4	5	3		1.85584e-08	3.96267e-08	2.55935e-08	2.00387e-08	3.76105e-08	3.62104e-08	6.87169e-08	8.63353e-08	4.79096e-08
[83]		551		17	107	42.1	4.4e-17	59000.1	UNREADABLE	lcl|CP011126.1_prot_CleRT_09730_551 [gene=CleRT_09730] [protein=Methylcrotonyl-CoA carboxylase carboxyl transferase subunit] [protein_id=AKQ33680.1] [location=1049818..1051425]	16	17	15	14	13	7	10	11	8		4.13898e-08	4.69505e-08	5.35123e-08	7.82095e-08	6.8153e-08	3.53317e-08	4.78924e-08	5.2951e-08	3.56168e-08
[830]		726		3	46	20.4	3.2e-15	26212.6	UNREADABLE	lcl|CP011126.1_prot_CleRT_12680_726 [gene=gph] [protein=Phosphoglycolate phosphatase] [protein_id=AKQ33855.1] [location=1378324..1379031]	6	7	6	4	4	3	4	5	6		3.49355e-08	4.35143e-08	4.81788e-08	5.02961e-08	4.72002e-08	3.40824e-08	4.31191e-08	5.41744e-08	6.01254e-08
[832]		501		5	18	25.1	1.4e-07	26511.9	UNREADABLE	lcl|CP011126.1_prot_CleRT_08490_501 [gene=CleRT_08490] [protein=Putative 3-methyladenine DNA glycosylase] [protein_id=AKQ33630.1] [location=complement(908735..909418)]	5	4	3	0	0	2	0	1	4		2.87843e-08	2.45846e-08	2.38175e-08	0	0	2.24651e-08	0	1.07126e-08	3.96311e-08
[834]		769		4	12	26.4	4.6e-11	15535.4	UNREADABLE	lcl|CP011126.1_prot_CleRT_13400_769 [gene=rplO] [protein=50S ribosomal protein L15] [protein_id=AKQ33898.1] [location=complement(1452717..1453151)]	4	3	4	1	1	1	0	0	1		3.92974e-08	3.14661e-08	5.41942e-08	2.12159e-08	1.991e-08	1.91689e-08	0	0	1.69081e-08
[837]		106		4	27	41.9	3.4e-11	14388.7	UNREADABLE	lcl|CP011126.1_prot_CleRT_02050_106 [gene=gcvH] [protein=Glycine cleavage system H protein] [protein_id=AKQ33235.1] [location=220095..220484]	6	5	3	3	5	2	5	5	5		6.36438e-08	5.66229e-08	4.38849e-08	6.87202e-08	1.07484e-07	4.13931e-08	9.81901e-08	9.86921e-08	9.12779e-08
[84]		850		18	151	40	2.5e-15	64483.3	UNREADABLE	lcl|CP011126.1_prot_CleRT_14720_850 [gene=proS] [protein=Proline--tRNA ligase] [protein_id=AKQ33979.1] [location=complement(1605798..1607510)]	27	27	21	10	9	14	14	17	15		6.39061e-08	6.82276e-08	6.85468e-08	5.11137e-08	4.31707e-08	6.46547e-08	6.1348e-08	7.48748e-08	6.11028e-08
[845]		609		4	11	8	2.9e-12	50570.9	UNREADABLE	lcl|CP011126.1_prot_CleRT_10640_609 [gene=ugd] [protein=UDP-glucose 6-dehydrogenase] [protein_id=AKQ33738.1] [location=complement(1149727..1151082)]	2	3	1	1	1	2	1	3	1		6.03609e-09	9.66639e-09	4.16212e-09	6.51754e-09	6.11637e-09	1.17774e-08	5.58752e-09	1.68482e-08	5.19417e-09
[848]		116		4	12	23.1	1.3e-12	24012.2	UNREADABLE	lcl|CP011126.1_prot_CleRT_02160_116 [gene=nth] [protein=Endonuclease III] [protein_id=AKQ33245.1] [location=complement(230272..230910)]	5	4	1	1	0	1	1	1	1		3.17808e-08	2.71439e-08	8.76563e-09	1.37263e-08	0	1.24019e-08	1.17676e-08	1.18277e-08	1.09392e-08
[854]		653		3	13	12.1	1.9e-14	48985.3	UNREADABLE	lcl|CP011126.1_prot_CleRT_11350_653 [gene=sufD] [protein=FeS assembly protein SufD] [protein_id=AKQ33782.1] [location=complement(1242380..1243675)]	3	3	3	0	1	1	1	1	2		9.3472e-09	9.97928e-09	1.28905e-08	0	6.31435e-09	6.0793e-09	5.76838e-09	5.79787e-09	1.07246e-08
[86]		756		19	80	26.6	1.1e-18	106035	UNREADABLE	lcl|CP011126.1_prot_CleRT_13230_756 [gene=uvrA] [protein=UvrABC system protein A] [protein_id=AKQ33885.1] [location=complement(1434932..1437787)]	14	18	13	6	9	7	5	5	7		2.01514e-08	2.7661e-08	2.58054e-08	1.86504e-08	2.62536e-08	1.96593e-08	1.33242e-08	1.33923e-08	1.73407e-08
[863]		751		3	36	29.3	2.9e-13	18655.9	UNREADABLE	lcl|CP011126.1_prot_CleRT_13130_751 [gene=folK] [protein=2-amino-4-hydroxy-6-hydroxymethyldihydropteridine pyrophosphokinase] [protein_id=AKQ33880.1] [location=complement(1425426..1425929)]	7	8	5	3	2	3	6	4	4		5.72675e-08	6.98743e-08	5.64116e-08	5.30017e-08	3.31595e-08	4.78877e-08	9.08771e-08	6.08945e-08	5.63198e-08
[868]		539		2	56	53.3	4.6e-17	11466.6	UNREADABLE	lcl|CP011126.1_prot_CleRT_09430_539 [gene=CleRT_09430] [protein=Glycine-rich RNA-binding protein] [protein_id=AKQ33668.1] [location=1011732..1012049]	9	11	1	8	7	1	7	7	0		1.19794e-07	1.56315e-07	1.83561e-08	2.29953e-07	1.88824e-07	2.59708e-08	1.72498e-07	1.73379e-07	0
[869]		130		4	16	12.6	3.4e-12	42102.2	UNREADABLE	lcl|CP011126.1_prot_CleRT_02340_130 [gene=CleRT_02340] [protein=Uncharacterized protein] [protein_id=AKQ33259.1] [location=247450..248544]	4	4	2	1	1	1	1	1	1		1.45004e-08	1.5481e-08	9.99862e-09	7.82852e-09	7.34665e-09	7.07318e-09	6.71142e-09	6.74573e-09	6.23896e-09
[875]		849		4	10	17.1	4.2e-11	30342.6	UNREADABLE	lcl|CP011126.1_prot_CleRT_14690_849 [gene=tolA] [protein=Protein TolA] [protein_id=AKQ33978.1] [location=complement(1601002..1601811)]	3	2	0	0	0	3	0	0	2		1.50902e-08	1.07404e-08	0	0	0	2.94434e-08	0	0	1.73139e-08
[876]		275		3	5	18.8	1.8e-16	27932.9	UNREADABLE	lcl|CP011126.1_prot_CleRT_04640_275 [gene=CleRT_04640] [protein=sugar ABC transporter ATP-binding protein] [protein_id=AKQ33404.1] [location=complement(499354..500121)]	3	3	0	0	0	1	0	0	0		1.6392e-08	1.75004e-08	0	0	0	1.06611e-08	0	0	0
[879]		563		4	20	19.1	1.1e-09	28604.7	UNREADABLE	lcl|CP011126.1_prot_CleRT_09920_563 [gene=bioC] [protein=Malonyl-CoA O-methyltransferase BioC] [protein_id=AKQ33692.1] [location=complement(1068023..1068763)]	4	7	4	2	2	1	2	2	0		2.13427e-08	3.98754e-08	2.94332e-08	2.3045e-08	2.16265e-08	1.04107e-08	1.97566e-08	1.98576e-08	0
[88]		33		22	84	25.4	3.9e-12	78697.7	UNREADABLE	lcl|CP011126.1_prot_CleRT_00490_33 [gene=prlC] [protein=Oligopeptidase A] [protein_id=AKQ33162.1] [location=52222..54264]	19	19	19	0	2	6	7	8	13		3.68483e-08	3.93401e-08	5.08167e-08	0	7.86072e-09	2.27043e-08	2.51336e-08	2.8871e-08	4.33909e-08
[881]		853		4	11	8.9	1.7e-08	69412.8	UNREADABLE	lcl|CP011126.1_prot_CleRT_14750_853 [gene=CleRT_14750] [protein=Xaa-Pro aminopeptidase] [protein_id=AKQ33982.1] [location=1610994..1612823]	3	4	1	0	0	2	0	0	2		6.59641e-09	9.38997e-09	3.03232e-09	0	0	8.58044e-09	0	0	7.56846e-09
[883]		671		5	27	8.1	8.4e-10	78459.8	UNREADABLE	lcl|CP011126.1_prot_CleRT_11690_671 [gene=CleRT_11690] [protein=Phosphatase] [protein_id=AKQ33800.1] [location=1277002..1279074]	3	1	6	3	3	6	2	3	6		5.8358e-09	2.07681e-09	1.6096e-08	1.26026e-08	1.18268e-08	2.27732e-08	7.20281e-09	1.08595e-08	2.00873e-08
[884]		90		3	23	16.7	1.5e-12	15409.8	UNREADABLE	lcl|CP011126.1_prot_CleRT_01770_90 [gene=sspB] [protein=Stringent starvation protein B] [protein_id=AKQ33219.1] [location=190016..190432]	5	4	2	3	3	2	1	1	2		4.95221e-08	4.22967e-08	2.73179e-08	6.41665e-08	6.02169e-08	3.86502e-08	1.83368e-08	1.84305e-08	3.40918e-08
[886]		216		4	20	10.7	9e-11	46348.2	UNREADABLE	lcl|CP011126.1_prot_CleRT_03850_216 [gene=glyA] [protein=Serine hydroxymethyltransferase] [protein_id=AKQ33345.1] [location=410757..412025]	2	3	2	4	1	2	4	3	2		6.58602e-09	1.05471e-08	9.08264e-09	2.84454e-08	6.67362e-09	1.28504e-08	2.43863e-08	1.83833e-08	1.13348e-08
[889]		667		3	38	15.5	4.6e-14	25221.9	UNREADABLE	lcl|CP011126.1_prot_CleRT_11620_667 [gene=CleRT_11620] [protein=OmpA-like transmembrane domain protein] [protein_id=AKQ33796.1] [location=1270414..1271130]	4	4	4	5	4	4	5	3	5		2.42052e-08	2.5842e-08	3.33808e-08	6.53396e-08	4.90542e-08	4.72282e-08	5.60159e-08	3.37814e-08	5.20726e-08
[89]		709		19	126	57.6	3.1e-16	28512.3	UNREADABLE	lcl|CP011126.1_prot_CleRT_12360_709 [gene=panB] [protein=3-methyl-2-oxobutanoate hydroxymethyltransferase] [protein_id=AKQ33838.1] [location=1347344..1348132]	33	28	20	9	11	6	11	10	9		1.76648e-07	1.60018e-07	1.47643e-07	1.04039e-07	1.19331e-07	6.26669e-08	1.09013e-07	9.96097e-08	8.29139e-08
[892]		624		3	11	9.9	1.2e-12	39684.5	UNREADABLE	lcl|CP011126.1_prot_CleRT_10850_624 [gene=CleRT_10850] [protein=putative membrane spanning protein] [protein_id=AKQ33753.1] [location=complement(1180261..1181325)]	2	3	1	0	0	2	1	1	1		7.69193e-09	1.23181e-08	5.30388e-09	0	0	1.50082e-08	7.1203e-09	7.1567e-09	6.61906e-09
[894]		599		3	65	27.7	2.2e-13	15105.5	UNREADABLE	lcl|CP011126.1_prot_CleRT_10490_599 [gene=rpsF] [protein=30S ribosomal protein S6] [protein_id=AKQ33728.1] [location=complement(1132376..1132768)]	7	7	4	9	8	4	6	5	5		7.07276e-08	7.55104e-08	5.57365e-08	1.96378e-07	1.63813e-07	7.88577e-08	1.12237e-07	9.40089e-08	8.69465e-08
[897]		28		3	19	18.4	9.2e-11	15167.7	UNREADABLE	lcl|CP011126.1_prot_CleRT_00400_28 [gene=atpC] [protein=ATP synthase F1, epsilon subunit] [protein_id=AKQ33157.1] [location=42537..42962]	4	3	3	2	1	1	2	2	1		4.025e-08	3.22289e-08	4.1631e-08	4.34605e-08	2.03927e-08	1.96336e-08	3.72589e-08	3.74493e-08	1.7318e-08
[901]		735		3	105	15.2	1.7e-14	24143.6	UNREADABLE	lcl|CP011126.1_prot_CleRT_12950_735 [gene=CleRT_12950] [protein=Outer membrane protein] [protein_id=AKQ33864.1] [location=complement(1410303..1410977)]	8	7	6	10	9	8	10	11	9		5.05725e-08	4.72433e-08	5.23075e-08	1.36516e-07	1.15301e-07	9.8675e-08	1.17035e-07	1.29397e-07	9.79169e-08
[906]		594		3	15	14.6	8.7e-12	39748.7	UNREADABLE	lcl|CP011126.1_prot_CleRT_10440_594 [gene=alr] [protein=Alanine racemase] [protein_id=AKQ33723.1] [location=complement(1127617..1128690)]	5	5	3	0	0	1	0	0	3		1.91988e-08	2.0497e-08	1.5886e-08	0	0	7.49198e-09	0	0	1.98251e-08
[908]		855		4	12	34.9	9.9e-10	12519.6	UNREADABLE	lcl|CP011126.1_prot_CleRT_14770_855 [gene=CleRT_14770] [protein=Uncharacterized protein] [protein_id=AKQ33984.1] [location=1613139..1613459]	4	5	3	2	1	0	2	2	0		4.87636e-08	6.50764e-08	5.04366e-08	5.26531e-08	2.47061e-08	0	4.51397e-08	4.53705e-08	0
[917]		29		4	5	11.4	9.1e-15	50770.3	UNREADABLE	lcl|CP011126.1_prot_CleRT_00410_29 [gene=glmU] [protein=Bifunctional protein GlmU] [protein_id=AKQ33158.1] [location=42987..44384]	1	1	2	0	0	1	1	0	0		3.00619e-09	3.20948e-09	8.29154e-09	0	0	5.86556e-09	5.56557e-09	0	0
[918]		611		2	6	11	3.9e-15	38071.9	UNREADABLE	lcl|CP011126.1_prot_CleRT_10660_611 [gene=CleRT_10660] [protein=UDP-N-acetylglucosamine 4-epimerase] [protein_id=AKQ33740.1] [location=1152432..1153439]	3	3	1	0	0	0	0	0	0		1.20266e-08	1.28399e-08	5.52854e-09	0	0	0	0	0	0
[919]		836		3	11	10.6	6.8e-15	37504	UNREADABLE	lcl|CP011126.1_prot_CleRT_14400_836 [gene=tdh] [protein=L-threonine 3-dehydrogenase] [protein_id=AKQ33965.1] [location=complement(1573131..1574156)]	3	3	1	0	1	0	1	1	1		1.22087e-08	1.30343e-08	5.61225e-09	0	8.24739e-09	0	7.53428e-09	7.5728e-09	7.00389e-09
[920]		786		3	36	42.1	6e-13	10534.4	UNREADABLE	lcl|CP011126.1_prot_CleRT_13570_786 [gene=rplW] [protein=50S ribosomal protein L23] [protein_id=AKQ33915.1] [location=complement(1459804..1460091)]	7	7	5	0	1	4	6	2	4		1.01418e-07	1.08276e-07	9.99022e-08	0	2.93619e-08	1.13076e-07	1.60939e-07	5.39205e-08	9.97395e-08
[925]		303		3	20	9.7	6.1e-10	46802.8	UNREADABLE	lcl|CP011126.1_prot_CleRT_05150_303 [gene=murA] [protein=UDP-N-acetylglucosamine 1-carboxyvinyltransferase] [protein_id=AKQ33432.1] [location=546418..547722]	2	4	3	0	1	4	2	1	4		6.52205e-09	1.39262e-08	1.34916e-08	0	6.6088e-09	2.54512e-08	1.20747e-08	6.06823e-09	2.24494e-08
[928]		196		4	11	21.7	1.8e-10	18655.8	UNREADABLE	lcl|CP011126.1_prot_CleRT_03610_196 [gene=nuoB] [protein=NADH-quinone oxidoreductase subunit B] [protein_id=AKQ33325.1] [location=384413..384913]	1	2	2	0	0	2	1	0	3		8.18111e-09	1.74687e-08	2.25648e-08	0	0	3.19253e-08	1.51463e-08	0	4.22401e-08
[929]		888		4	24	7.2	2.9e-08	62388.3	UNREADABLE	lcl|CP011126.1_prot_CleRT_15460_888 [gene=ubiB] [protein=putative ubiquinone biosynthesis protein UbiB] [protein_id=AKQ34017.1] [location=1679918..1681540]	2	3	5	1	3	3	3	3	4		4.89275e-09	7.83541e-09	1.68687e-08	5.28301e-09	1.48735e-08	1.43198e-08	1.35874e-08	1.36569e-08	1.68412e-08
[93]		668		16	199	58	2.3e-18	46489.6	UNREADABLE	lcl|CP011126.1_prot_CleRT_11630_668 [gene=CleRT_11630] [protein=D-alanyl-D-alanine serine-type carboxypeptidase] [protein_id=AKQ33797.1] [location=1271242..1272501]	34	30	21	20	16	16	23	23	17		1.11622e-07	1.0515e-07	9.50777e-08	1.41794e-07	1.06453e-07	1.0249e-07	1.39795e-07	1.4051e-07	9.60528e-08
[933]		682		3	5	16.3	1.9e-16	32555.8	UNREADABLE	lcl|CP011126.1_prot_CleRT_11860_682 [gene=ppnK] [protein=putative inorganic polyphosphate/ATP-NAD kinase] [protein_id=AKQ33811.1] [location=1297520..1298407]	3	2	0	0	0	1	0	0	2		1.40643e-08	1.00103e-08	0	0	0	9.14726e-09	0	0	1.61368e-08
[939]		147		4	7	17.4	6e-10	38520.6	UNREADABLE	lcl|CP011126.1_prot_CleRT_02880_147 [gene=ruvB] [protein=Holliday junction ATP-dependent DNA helicase RuvB] [protein_id=AKQ33276.1] [location=complement(306764..307798)]	2	4	0	0	0	0	0	0	1		7.92434e-09	1.69204e-08	0	0	0	0	0	0	6.81905e-09
[940]		82		4	28	23.2	4.3e-09	23368.2	UNREADABLE	lcl|CP011126.1_prot_CleRT_01660_82 [gene=CleRT_01660] [protein=Alpha/beta hydrolase] [protein_id=AKQ33211.1] [location=179218..179853]	2	3	3	2	4	3	3	4	5		1.30626e-08	2.09189e-08	2.70216e-08	2.82091e-08	5.29455e-08	3.8231e-08	3.62757e-08	4.86148e-08	5.62033e-08
[943]		664		3	18	13.6	8.6e-13	22544.5	UNREADABLE	lcl|CP011126.1_prot_CleRT_11550_664 [gene=CleRT_11550] [protein=Putative DNA-binding protein] [protein_id=AKQ33793.1] [location=complement(1262547..1263143)]	4	5	1	3	0	2	2	2	1		2.70798e-08	3.61388e-08	9.33629e-09	4.38596e-08	0	2.64185e-08	2.50674e-08	2.51955e-08	1.16514e-08
[945]		300		3	19	37.1	1.5e-11	16708.8	UNREADABLE	lcl|CP011126.1_prot_CleRT_05120_300 [gene=CleRT_05120] [protein=ABC transporter maintaining OM lipid asymmetry, anchored periplasmic binding protein MlaD] [protein_id=AKQ33429.1] [location=544990..545445]	3	2	3	1	1	2	3	2	2		2.74033e-08	1.95042e-08	3.77912e-08	1.9726e-08	1.85118e-08	3.56454e-08	5.07336e-08	3.39953e-08	3.14414e-08
[95]		138		17	65	39.7	1.2e-19	80899.8	UNREADABLE	lcl|CP011126.1_prot_CleRT_02740_138 [gene=rpoD] [protein=RNA polymerase sigma factor] [protein_id=AKQ33267.1] [location=complement(291334..293451)]	16	20	13	6	5	7	5	3	6		3.01855e-08	4.02834e-08	3.38229e-08	2.44449e-08	1.91169e-08	2.57674e-08	1.74639e-08	1.05319e-08	1.94814e-08
[952]		171		3	10	9.5	1.8e-10	51152.9	UNREADABLE	lcl|CP011126.1_prot_CleRT_03210_171 [gene=tilS] [protein=tRNA(Ile)-lysidine synthase] [protein_id=AKQ33300.1] [location=344025..345353]	2	2	1	0	0	2	1	0	2		5.96741e-09	6.37094e-09	4.11476e-09	0	0	1.16434e-08	5.52394e-09	0	1.02702e-08
[956]		433		4	9	16.7	1.9e-10	33268.6	UNREADABLE	lcl|CP011126.1_prot_CleRT_07420_433 [gene=leuA] [protein=Hydroxymethylglutaryl-CoA lyase] [protein_id=AKQ33562.1] [location=complement(778046..778963)]	2	3	1	1	0	1	0	1	1		9.17533e-09	1.46937e-08	6.32675e-09	9.90718e-09	0	8.95127e-09	0	8.53689e-09	7.89555e-09
[957]		534		4	35	18.8	1.7e-08	12742.3	UNREADABLE	lcl|CP011126.1_prot_CleRT_09210_534 [gene=yajC] [protein=Protein translocase subunit] [protein_id=AKQ33663.1] [location=complement(981130..981483)]	7	8	5	3	3	4	6	4	4		8.38448e-08	1.02302e-07	8.25918e-08	7.75993e-08	7.28229e-08	9.34827e-08	1.33052e-07	8.91551e-08	8.24573e-08
[958]		56		3	11	26.2	2.3e-12	20779	UNREADABLE	lcl|CP011126.1_prot_CleRT_01160_56 [gene=pth] [protein=Peptidyl-tRNA hydrolase] [protein_id=AKQ33185.1] [location=complement(121427..121990)]	2	5	1	0	1	2	0	0	2		1.46903e-08	3.92093e-08	1.01296e-08	0	1.48857e-08	2.86632e-08	0	0	2.52826e-08
[960]		511		3	14	21.4	3.1e-12	22047.7	UNREADABLE	lcl|CP011126.1_prot_CleRT_08780_511 [gene=CleRT_08780] [protein=Hypoxanthine-guanine phosphoribosyltransferase] [protein_id=AKQ33640.1] [location=complement(935844..936449)]	3	1	1	2	0	1	2	2	2		2.07675e-08	7.39062e-09	9.54666e-09	2.98986e-08	0	1.35069e-08	2.56322e-08	2.57633e-08	2.38278e-08
[962]		151		4	8	9.2	3.7e-09	67044.6	UNREADABLE	lcl|CP011126.1_prot_CleRT_02920_151 [gene=aspS] [protein=Aspartate--tRNA ligase] [protein_id=AKQ33280.1] [location=complement(309765..311537)]	2	3	3	0	0	2	0	1	1		4.55294e-09	7.29124e-09	9.4183e-09	0	0	8.88353e-09	0	4.23614e-09	3.9179e-09
[963]		163		3	12	20.3	1.3e-10	15946	UNREADABLE	lcl|CP011126.1_prot_CleRT_03100_163 [gene=CleRT_03100] [protein=Rhodanese-related sulfurtransferase] [protein_id=AKQ33292.1] [location=336073..336504]	4	3	2	0	0	1	0	0	2		3.82855e-08	3.06559e-08	2.63993e-08	0	0	1.86753e-08	0	0	3.29454e-08
[964]		469		3	11	14.2	2.3e-13	31409.9	UNREADABLE	lcl|CP011126.1_prot_CleRT_07940_469 [gene=CleRT_07940] [protein=putative cytosolic protein] [protein_id=AKQ33598.1] [location=842727..843551]	1	3	2	0	0	1	2	2	1		4.85914e-09	1.55632e-08	1.34023e-08	0	0	9.48097e-09	1.79921e-08	1.80841e-08	8.36278e-09
[966]		733		3	9	20.8	7.3e-12	30711	UNREADABLE	lcl|CP011126.1_prot_CleRT_12920_733 [gene=folD] [protein=Bifunctional protein FolD] [protein_id=AKQ33862.1] [location=1406364..1407215]	2	4	0	1	0	1	0	0	1		9.93945e-09	2.12232e-08	0	1.07322e-08	0	9.69673e-09	0	0	8.55309e-09
[970]		621		3	20	12.3	2.2e-12	40839.2	UNREADABLE	lcl|CP011126.1_prot_CleRT_10780_621 [gene=CleRT_10780] [protein=Nucleotide-sugar aminotransferase] [protein_id=AKQ33750.1] [location=complement(1168697..1169797)]	5	3	4	2	2	1	1	2	3		1.86861e-08	1.19698e-08	2.06157e-08	1.61413e-08	1.51477e-08	7.29192e-09	6.91898e-09	1.39087e-08	1.92957e-08
[971]		651		3	7	15.5	8.1e-10	31739.8	UNREADABLE	lcl|CP011126.1_prot_CleRT_11330_651 [gene=CleRT_11330] [protein=FeS assembly protein, contains SufU and SufA] [protein_id=AKQ33780.1] [location=complement(1240320..1241171)]	2	3	0	0	0	0	1	1	0		9.61727e-09	1.54014e-08	0	0	0	0	8.90257e-09	8.94808e-09	0
[973]		297		4	11	13.6	4.1e-08	34792.8	UNREADABLE	lcl|CP011126.1_prot_CleRT_05090_297 [gene=kdsD] [protein=Arabinose 5-phosphate isomerase] [protein_id=AKQ33426.1] [location=complement(542373..543347)]	3	1	4	0	0	2	0	1	3		1.31601e-08	4.68333e-09	2.41983e-08	0	0	1.71183e-08	0	8.1629e-09	2.2649e-08
[98]		78		19	134	44.4	4.4e-13	39717.7	UNREADABLE	lcl|CP011126.1_prot_CleRT_01520_78 [gene=fbaA] [protein=Fructose-bisphosphate aldolase] [protein_id=AKQ33207.1] [location=164656..165738]	25	22	29	6	9	10	10	9	17		9.60687e-08	9.02573e-08	1.53684e-07	4.97911e-08	7.00895e-08	7.49782e-08	7.11435e-08	6.43565e-08	1.1243e-07
[985]		217		2	8	26.8	4.9e-15	15804.2	UNREADABLE	lcl|CP011126.1_prot_CleRT_03870_217 [gene=nusB] [protein=N utilization substance protein B] [protein_id=AKQ33346.1] [location=412490..412906]	3	0	2	0	0	2	0	0	2		2.89718e-08	0	2.66362e-08	0	0	3.76857e-08	0	0	3.3241e-08
[987]		34		4	9	14.9	3.7e-09	24254.3	UNREADABLE	lcl|CP011126.1_prot_CleRT_00640_34 [gene=rpiA] [protein=Ribose-5-phosphate isomerase A] [protein_id=AKQ33163.1] [location=67099..67767]	4	3	3	0	0	0	1	1	0		2.51708e-08	2.01547e-08	2.60344e-08	0	0	0	1.16501e-08	1.17097e-08	0
[99]		201		19	131	34.4	7.9e-14	89974.1	UNREADABLE	lcl|CP011126.1_prot_CleRT_03660_201 [gene=nuoG] [protein=NADH-quinone oxidoreductase subunit G] [protein_id=AKQ33330.1] [location=388643..391054]	22	25	18	8	10	9	18	14	14		3.73191e-08	4.52758e-08	4.21085e-08	2.9306e-08	3.43777e-08	2.97882e-08	5.65294e-08	4.41921e-08	4.08722e-08
[996]		489		3	4	6	1.3e-10	86206.6	UNREADABLE	lcl|CP011126.1_prot_CleRT_08310_489 [gene=ftsK] [protein=Cell division protein FtsK] [protein_id=AKQ33618.1] [location=889543..891882]	2	4	0	0	0	0	0	0	0		3.54092e-09	7.56072e-09	0	0	0	0	0	0	0
[998]		485		2	40	21.8	5.7e-14	22100.7	UNREADABLE	lcl|CP011126.1_prot_CleRT_08200_485 [gene=CleRT_08200] [protein=putative membrane spanning protein] [protein_id=AKQ33614.1] [location=876809..877402]	4	3	3	7	5	5	5	6	4		2.76236e-08	2.21187e-08	2.85713e-08	1.04394e-07	6.99775e-08	6.73726e-08	6.39269e-08	7.71044e-08	4.75413e-08

## Sheet: Ov
											Peptide Spectral Matches										Normalized abundance index
Rank	Uniq Pep	Acc #	Gene	Num Unique	Peptide Count	% Cov	Best Expect Val	Protein MW	Species	Protein Name, Gene	Ov-1a	Ov-1b	Ov-1c	Ov-2a	Ov-2b	Ov-2c	Ov-3a	Ov-3b	Ov-3c		Ov-1a	Ov-1b	Ov-1c	Ov-2a	Ov-2b	Ov-2c	Ov-3a	Ov-3b	Ov-3c
[3]		795		87	1032	62.2	4.7e-21	153543	UNREADABLE	lcl|CP011126.1_prot_CleRT_13660_795 [gene=rpoB] [protein=DNA-directed RNA polymerase subunit beta] [protein_id=AKQ33924.1] [location=complement(1470513..1474634)]	196	183	129	114	110	126	70	71	42		1.51696e-07	1.4549e-07	1.54896e-07	1.29666e-07	1.2839e-07	1.29374e-07	1.37568e-07	1.38946e-07	1.78318e-07
[4]		794		70	912	51.8	3e-22	156665	UNREADABLE	lcl|CP011126.1_prot_CleRT_13650_794 [gene=rpoC] [protein=DNA-directed RNA polymerase subunit beta'] [protein_id=AKQ33923.1] [location=complement(1466272..1470492)]	155	153	103	109	108	97	62	67	45		1.17573e-07	1.19215e-07	1.21212e-07	1.21508e-07	1.23543e-07	9.76126e-08	1.19418e-07	1.28505e-07	1.87247e-07
[5]		791		57	761	67.7	6.2e-22	77640.1	UNREADABLE	lcl|CP011126.1_prot_CleRT_13620_791 [gene=fusA] [protein=Elongation factor G] [protein_id=AKQ33920.1] [location=complement(1462972..1465071)]	131	121	85	91	93	84	45	46	14		2.00508e-07	1.90243e-07	2.01843e-07	2.04693e-07	2.14666e-07	1.70568e-07	1.74894e-07	1.78028e-07	1.17548e-07
[8]		680		41	1894	56.4	1e-24	70147.2	UNREADABLE	lcl|CP011126.1_prot_CleRT_11840_680 [gene=dnaK] [protein=Chaperone protein DnaK] [protein_id=AKQ33809.1] [location=complement(1294308..1296251)]	290	283	194	188	193	185	145	136	55		4.91285e-07	4.92477e-07	5.09884e-07	4.68054e-07	4.93075e-07	4.15783e-07	6.23742e-07	5.82566e-07	5.11125e-07
[11]		605		41	669	49.9	1.7e-22	77706.8	UNREADABLE	lcl|CP011126.1_prot_CleRT_10570_605 [gene=pnp] [protein=Polyribonucleotide nucleotidyltransferase] [protein_id=AKQ33734.1] [location=complement(1141938..1144055)]	131	121	80	75	79	80	47	46	31		2.00336e-07	1.9008e-07	1.89807e-07	1.68559e-07	1.82194e-07	1.62307e-07	1.8251e-07	1.77875e-07	2.60062e-07
[12]		252		43	413	41.2	2.9e-16	116750	UNREADABLE	lcl|CP011126.1_prot_CleRT_04340_252 [gene=putA] [protein=Proline dehydrogenase] [protein_id=AKQ33381.1] [location=459941..463084]	81	84	45	51	48	46	32	33	16		8.24465e-08	8.78275e-08	7.10615e-08	7.62887e-08	7.36798e-08	6.21161e-08	8.27063e-08	8.49321e-08	8.93379e-08
[15]		790		36	1458	76.3	1.9e-20	43248.9	UNREADABLE	lcl|CP011126.1_prot_CleRT_13610_790 [gene=tuf1] [protein=Elongation factor Tu] [protein_id=AKQ33919.1] [location=complement(1461759..1462952)]	241	217	118	137	123	144	76	77	51		6.62198e-07	6.12484e-07	5.03022e-07	5.53215e-07	5.09678e-07	5.2492e-07	5.30257e-07	5.34974e-07	7.68723e-07
[16]		481		41	306	30.3	3.6e-21	186998	UNREADABLE	lcl|CP011126.1_prot_CleRT_08140_481 [gene=CleRT_08140] [protein=NAD-specific glutamate dehydrogenase] [protein_id=AKQ33610.1] [location=867107..871960]	58	55	45	43	46	37	29	27	6		3.68584e-08	3.59034e-08	4.43665e-08	4.01587e-08	4.40846e-08	3.11939e-08	4.6796e-08	4.33854e-08	2.09165e-08
[20]		572		36	268	37.7	2.2e-18	99611.3	UNREADABLE	lcl|CP011126.1_prot_CleRT_10060_572 [gene=alaS] [protein=Alanine--tRNA ligase] [protein_id=AKQ33701.1] [location=complement(1090974..1093604)]	55	56	38	40	32	34	19	19	8		6.56145e-08	6.86261e-08	7.03324e-08	7.01294e-08	5.75715e-08	5.38116e-08	5.75562e-08	5.73141e-08	5.23547e-08
[21]		154		33	356	40.5	2.9e-19	106877	UNREADABLE	lcl|CP011126.1_prot_CleRT_02990_154 [gene=nrdA] [protein=Ribonucleoside-diphosphate reductase] [protein_id=AKQ33283.1] [location=complement(319629..322451)]	75	65	38	44	43	46	30	28	9		8.33918e-08	7.42403e-08	6.55511e-08	7.18981e-08	7.21025e-08	6.78546e-08	8.47003e-08	7.8721e-08	5.48951e-08
[23]		845		38	425	42.4	7.3e-18	96890.3	UNREADABLE	lcl|CP011126.1_prot_CleRT_14630_845 [gene=clpB] [protein=ATP-dependent chaperone ClpB] [protein_id=AKQ33974.1] [location=complement(1594155..1596734)]	72	68	63	44	47	47	37	33	12		8.83076e-08	8.5672e-08	1.19878e-07	7.93087e-08	8.69327e-08	7.64756e-08	1.15231e-07	1.02341e-07	8.07376e-08
[27]		648		35	279	42.3	6.1e-19	71452	UNREADABLE	lcl|CP011126.1_prot_CleRT_11300_648 [gene=ftsH] [protein=ATP-dependent zinc metalloprotease FtsH] [protein_id=AKQ33777.1] [location=complement(1237130..1239073)]	59	64	41	34	35	36	18	20	7		9.81259e-08	1.09339e-07	1.05791e-07	8.31023e-08	8.77848e-08	7.94316e-08	7.60161e-08	8.4107e-08	6.38643e-08
[28]		4		33	198	43.5	5.6e-19	90242.7	UNREADABLE	lcl|CP011126.1_prot_CleRT_00050_4 [gene=gyrB] [protein=DNA gyrase subunit B] [protein_id=AKQ33133.1] [location=4653..7073]	42	41	24	30	30	35	12	15	7		5.53074e-08	5.54603e-08	4.9032e-08	5.80574e-08	5.95765e-08	6.1145e-08	4.01251e-08	4.99454e-08	5.05662e-08
[30]		818		35	146	36.7	1.1e-23	104090	UNREADABLE	lcl|CP011126.1_prot_CleRT_14180_818 [gene=secA] [protein=Protein translocase subunit SecA] [protein_id=AKQ33947.1] [location=complement(1546638..1549379)]	27	29	20	21	22	21	11	14	6		3.0825e-08	3.40096e-08	3.54245e-08	3.52339e-08	3.78775e-08	3.18066e-08	3.18884e-08	4.04146e-08	3.75767e-08
[31]		439		32	497	51	8.4e-17	62267.3	UNREADABLE	lcl|CP011126.1_prot_CleRT_07480_439 [gene=rpsA] [protein=30S ribosomal protein S1] [protein_id=AKQ33568.1] [location=786291..787940]	86	84	74	62	59	58	39	39	14		1.64129e-07	1.64676e-07	2.19105e-07	1.73892e-07	1.69808e-07	1.4685e-07	1.88996e-07	1.88201e-07	1.46569e-07
[32]		225		33	284	31.2	6.8e-19	106954	UNREADABLE	lcl|CP011126.1_prot_CleRT_04000_225 [gene=sucA] [protein=2-oxoglutarate dehydrogenase E1 component] [protein_id=AKQ33354.1] [location=422546..425359]	49	56	38	34	31	55	20	21	8		5.44434e-08	6.39147e-08	6.55039e-08	5.55176e-08	5.19434e-08	8.1072e-08	5.64262e-08	5.89982e-08	4.87604e-08
[35]		258		27	443	68.3	2.9e-19	40094.3	UNREADABLE	lcl|CP011126.1_prot_CleRT_04440_258 [gene=CleRT_04440] [protein=Glu/Leu/Phe/Val dehydrogenase] [protein_id=AKQ33387.1] [location=complement(476541..477641)]	67	68	59	50	50	65	29	27	24		1.98581e-07	2.07031e-07	2.713e-07	2.17789e-07	2.23487e-07	2.55585e-07	2.18254e-07	2.02347e-07	3.90214e-07
[36]		435		28	218	36.4	1.3e-20	94668.5	UNREADABLE	lcl|CP011126.1_prot_CleRT_07440_435 [gene=gyrA] [protein=DNA gyrase subunit A] [protein_id=AKQ33564.1] [location=780503..783046]	54	53	26	23	23	34	14	16	8		6.77851e-08	6.83409e-08	5.06347e-08	4.24298e-08	4.354e-08	5.66212e-08	4.46242e-08	5.07845e-08	5.50883e-08
[38]		459		26	181	38.3	6.9e-19	94406	UNREADABLE	lcl|CP011126.1_prot_CleRT_07750_459 [gene=leuS] [protein=Leucine--tRNA ligase] [protein_id=AKQ33588.1] [location=complement(820719..823181)]	43	42	20	21	21	36	11	10	2		5.41271e-08	5.43075e-08	3.90581e-08	3.8848e-08	3.98644e-08	6.01185e-08	3.51593e-08	3.18286e-08	1.38104e-08
[39]		209		25	388	55.3	6.5e-18	55451	UNREADABLE	lcl|CP011126.1_prot_CleRT_03750_209 [gene=nusA] [protein=N utilization substance protein A] [protein_id=AKQ33338.1] [location=399944..401437]	68	66	39	46	43	59	29	26	7		1.45729e-07	1.45293e-07	1.29669e-07	1.44876e-07	1.38971e-07	1.67744e-07	1.57811e-07	1.4089e-07	8.22931e-08
[40]		727		30	145	35.6	2.2e-17	101037	UNREADABLE	lcl|CP011126.1_prot_CleRT_12710_727 [gene=pepN] [protein=Aminopeptidase N] [protein_id=AKQ33856.1] [location=complement(1381325..1383958)]	32	33	13	21	22	25	10	9	0		3.7637e-08	3.98697e-08	2.37215e-08	3.62984e-08	3.90218e-08	3.9009e-08	2.98653e-08	2.67657e-08	0
[42]		695		32	224	33.4	2.3e-16	99722	UNREADABLE	lcl|CP011126.1_prot_CleRT_12160_695 [gene=pdhA] [protein=Pyruvate dehydrogenase E1 component] [protein_id=AKQ33824.1] [location=complement(1327958..1330612)]	53	52	25	29	25	42	18	18	12		6.31583e-08	6.36535e-08	4.62199e-08	5.07874e-08	4.49278e-08	6.63993e-08	5.44664e-08	5.42373e-08	7.84449e-08
[43]		677		27	179	35.1	5e-18	119686	UNREADABLE	lcl|CP011126.1_prot_CleRT_11810_677 [gene=carB] [protein=Carbamoyl-phosphate synthase large chain] [protein_id=AKQ33806.1] [location=complement(1288443..1291670)]	39	37	22	26	27	20	16	18	2		3.87229e-08	3.77372e-08	3.38892e-08	3.79385e-08	4.04285e-08	2.63447e-08	4.0339e-08	4.51905e-08	1.08934e-08
[44]		226		29	348	49.1	2.3e-16	45716.9	UNREADABLE	lcl|CP011126.1_prot_CleRT_04010_226 [gene=sucB] [protein=Dihydrolipoyllysine-residue succinyltransferase] [protein_id=AKQ33355.1] [location=425361..426578]	72	70	54	33	30	47	17	16	15		1.87155e-07	1.86909e-07	2.1777e-07	1.26062e-07	1.17601e-07	1.62079e-07	1.12207e-07	1.05162e-07	2.13889e-07
[45]		242		27	354	40.3	3.8e-16	90301.7	UNREADABLE	lcl|CP011126.1_prot_CleRT_04210_242 [gene=yaeT] [protein=Outer membrane protein assembly factor BamA] [protein_id=AKQ33371.1] [location=446761..449166]	64	62	28	43	45	38	35	34	12		8.42228e-08	8.38119e-08	5.71666e-08	8.31613e-08	8.93064e-08	6.63427e-08	1.16955e-07	1.13136e-07	8.66283e-08
[46]		210		29	205	32.3	3.7e-16	88802.9	UNREADABLE	lcl|CP011126.1_prot_CleRT_03760_210 [gene=infB] [protein=Translation initiation factor IF-2] [protein_id=AKQ33339.1] [location=401456..403867]	44	43	32	24	24	27	17	16	6		5.88805e-08	5.91087e-08	6.64359e-08	4.7199e-08	4.8434e-08	4.79338e-08	5.77656e-08	5.41389e-08	4.40452e-08
[49]		255		22	361	56.6	3.1e-18	41482.1	UNREADABLE	lcl|CP011126.1_prot_CleRT_04410_255 [gene=pdhC] [protein=Dihydrolipoyllysine-residue acetyltransferase E2 component of pyruvate dehydrogenase complex] [protein_id=AKQ33384.1] [location=complement(473349..474485)]	56	58	38	55	57	43	27	31	8		1.60425e-07	1.70678e-07	1.6889e-07	2.31553e-07	2.46252e-07	1.63423e-07	1.96404e-07	2.24552e-07	1.2572e-07
[51]		108		25	206	53	5.2e-18	56353.5	UNREADABLE	lcl|CP011126.1_prot_CleRT_02070_108 [gene=gcvPB] [protein=putative glycine dehydrogenase [decarboxylating] subunit 2] [protein_id=AKQ33237.1] [location=221872..223386]	41	30	31	26	29	30	12	15	10		8.64587e-08	6.49846e-08	1.01419e-07	8.05751e-08	9.22238e-08	8.39278e-08	6.42551e-08	7.9981e-08	1.15679e-07
[52]		75		24	390	63.7	9.2e-17	37073.7	UNREADABLE	lcl|CP011126.1_prot_CleRT_01490_75 [gene=gap] [protein=Glyceraldehyde 3-phosphate dehydrogenase] [protein_id=AKQ33204.1] [location=160886..161896]	66	60	46	51	50	39	30	25	9		2.11555e-07	1.97558e-07	2.28756e-07	2.40244e-07	2.41696e-07	1.65846e-07	2.44176e-07	2.02624e-07	1.58253e-07
[55-1]	19	25		21	218	34.2	5.2e-17	57135.1	UNREADABLE	lcl|CP011126.1_prot_CleRT_00370_25 [gene=atpA] [protein=ATP synthase F1, alpha subunit] [protein_id=AKQ33154.1] [location=38570..40117]	29	27	30	24	23	24	11	14	10		6.03172e-08	5.76861e-08	9.68052e-08	7.33596e-08	7.21424e-08	6.62237e-08	5.80948e-08	7.36278e-08	1.14096e-07
[57]		734		25	198	45.8	8e-21	72973.9	UNREADABLE	lcl|CP011126.1_prot_CleRT_12940_734 [gene=htpG] [protein=Chaperone protein HtpG] [protein_id=AKQ33863.1] [location=complement(1408299..1410194)]	25	32	23	23	26	29	16	13	7		4.07116e-08	5.35294e-08	5.81086e-08	5.50439e-08	6.38516e-08	6.26521e-08	6.61607e-08	5.35294e-08	6.25324e-08
[60]		138		22	99	39.7	1.7e-18	80899.8	UNREADABLE	lcl|CP011126.1_prot_CleRT_02740_138 [gene=rpoD] [protein=RNA polymerase sigma factor] [protein_id=AKQ33267.1] [location=complement(291334..293451)]	23	24	18	16	16	11	4	4	2		3.37852e-08	3.62138e-08	4.10209e-08	3.45399e-08	3.54436e-08	2.14363e-08	1.49197e-08	1.48569e-08	1.6116e-08
[61]		904		24	315	46.4	3.1e-14	46851.5	UNREADABLE	lcl|CP011126.1_prot_CleRT_15850_904 [gene=rho] [protein=Transcription termination factor Rho] [protein_id=AKQ34033.1] [location=complement(1723787..1725043)]	53	44	43	37	36	41	16	19	15		1.34431e-07	1.14641e-07	1.6921e-07	1.3792e-07	1.37703e-07	1.37964e-07	1.03049e-07	1.21856e-07	2.0871e-07
[62]		321		23	157	37.8	2.6e-16	89326.4	UNREADABLE	lcl|CP011126.1_prot_CleRT_05450_321 [gene=pheT] [protein=Phenylalanine--tRNA ligase beta subunit] [protein_id=AKQ33450.1] [location=575533..577914]	29	28	24	22	20	26	13	13	4		3.85802e-08	3.82638e-08	4.9535e-08	4.30122e-08	4.01251e-08	4.5888e-08	4.39148e-08	4.37301e-08	2.91914e-08
[64]		201		24	187	40.1	7.6e-15	89974.1	UNREADABLE	lcl|CP011126.1_prot_CleRT_03660_201 [gene=nuoG] [protein=NADH-quinone oxidoreductase subunit G] [protein_id=AKQ33330.1] [location=388643..391054]	33	35	20	25	27	22	15	16	4		4.35855e-08	4.74855e-08	4.0982e-08	4.85256e-08	5.37789e-08	3.85488e-08	5.03062e-08	5.34342e-08	2.89813e-08
[65]		287		25	97	39.3	2.2e-16	91662.7	UNREADABLE	lcl|CP011126.1_prot_CleRT_04970_287 [gene=lon] [protein=Lon protease] [protein_id=AKQ33416.1] [location=533024..535477]	20	19	9	11	9	20	6	6	3		2.59288e-08	2.53029e-08	1.81022e-08	2.09579e-08	1.75961e-08	3.43987e-08	1.97518e-08	1.96687e-08	2.13355e-08
[67]		27		21	228	55.6	1.5e-16	50013.5	UNREADABLE	lcl|CP011126.1_prot_CleRT_00390_27 [gene=atpD] [protein=ATP synthase F1, beta subunit] [protein_id=AKQ33156.1] [location=41041..42420]	37	33	23	26	24	30	23	23	7		8.79145e-08	8.05447e-08	8.47854e-08	9.07893e-08	8.59983e-08	9.45669e-08	1.38768e-07	1.38184e-07	9.124e-08
[68]		33		26	151	30.1	9.6e-13	78697.7	UNREADABLE	lcl|CP011126.1_prot_CleRT_00490_33 [gene=prlC] [protein=Oligopeptidase A] [protein_id=AKQ33162.1] [location=52222..54264]	28	27	26	18	19	27	9	10	4		4.22807e-08	4.18805e-08	6.09104e-08	3.99447e-08	4.32671e-08	5.40888e-08	3.45086e-08	3.81816e-08	3.31339e-08
[69]		223		23	190	42.1	3e-18	65444	UNREADABLE	lcl|CP011126.1_prot_CleRT_03980_223 [gene=sdhA] [protein=Succinate dehydrogenase flavoprotein subunit] [protein_id=AKQ33352.1] [location=419983..421746]	30	32	22	29	24	47	17	19	8		5.4475e-08	5.96884e-08	6.19774e-08	7.73886e-08	6.57215e-08	1.13223e-07	7.83838e-08	8.72369e-08	7.96883e-08
[70]		566		19	213	53	2e-24	35671.8	UNREADABLE	lcl|CP011126.1_prot_CleRT_09950_566 [gene=bioB] [protein=Biotin synthase] [protein_id=AKQ33695.1] [location=complement(1070621..1071574)]	35	34	25	29	25	19	13	15	1		1.16597e-07	1.16349e-07	1.2921e-07	1.41978e-07	1.25597e-07	8.39719e-08	1.09968e-07	1.26352e-07	1.82747e-08
[76]		304		20	255	54	1.4e-18	48215.3	UNREADABLE	lcl|CP011126.1_prot_CleRT_05190_304 [gene=CleRT_05190] [protein=Endopeptidase] [protein_id=AKQ33433.1] [location=complement(551349..552701)]	52	51	27	32	36	33	19	22	11		1.28163e-07	1.29121e-07	1.03243e-07	1.15908e-07	1.33808e-07	1.07903e-07	1.18909e-07	1.37105e-07	1.48724e-07
[78]		618		17	311	62.4	1.7e-16	35301.5	UNREADABLE	lcl|CP011126.1_prot_CleRT_10750_618 [gene=CleRT_10750] [protein=Putative Nucleotide sugar epimerase/dehydratase] [protein_id=AKQ33747.1] [location=complement(1164007..1164951)]	38	39	28	32	32	41	27	29	11		1.27919e-07	1.34859e-07	1.46233e-07	1.58309e-07	1.62451e-07	1.83103e-07	2.30791e-07	2.46843e-07	2.0313e-07
[79]		850		20	211	40.4	3.6e-15	64483.3	UNREADABLE	lcl|CP011126.1_prot_CleRT_14720_850 [gene=proS] [protein=Proline--tRNA ligase] [protein_id=AKQ33979.1] [location=complement(1605798..1607510)]	39	46	19	22	25	23	17	18	2		7.18726e-08	8.70804e-08	5.43234e-08	5.95832e-08	6.94798e-08	5.62323e-08	7.95516e-08	8.38768e-08	2.02189e-08
[80]		486		21	125	44.5	5.4e-18	45966.7	UNREADABLE	lcl|CP011126.1_prot_CleRT_08270_486 [gene=icd] [protein=Isocitrate dehydrogenase] [protein_id=AKQ33615.1] [location=884031..885287]	25	31	21	16	15	31	9	11	3		6.46313e-08	8.23244e-08	8.4228e-08	6.0789e-08	5.84809e-08	1.06322e-07	5.90808e-08	7.19062e-08	4.25454e-08
[82]		551		18	145	37.8	7.8e-18	59000.1	UNREADABLE	lcl|CP011126.1_prot_CleRT_09730_551 [gene=CleRT_09730] [protein=Methylcrotonyl-CoA carboxylase carboxyl transferase subunit] [protein_id=AKQ33680.1] [location=1049818..1051425]	19	22	17	22	20	27	12	9	4		3.8269e-08	4.55177e-08	5.31223e-08	6.51206e-08	6.07495e-08	7.21467e-08	6.13728e-08	4.5836e-08	4.41959e-08
[83]		227		22	199	58.4	1.4e-17	42229.3	UNREADABLE	lcl|CP011126.1_prot_CleRT_04020_227 [gene=sucC] [protein=Succinyl-CoA ligase [ADP-forming] subunit beta] [protein_id=AKQ33356.1] [location=426648..427817]	44	38	19	23	24	21	18	15	6		1.23818e-07	1.09845e-07	8.29507e-08	9.5118e-08	1.0185e-07	7.8399e-08	1.28619e-07	1.06732e-07	9.26215e-08
[85]		133		15	146	45.9	1.8e-24	37563.1	UNREADABLE	lcl|CP011126.1_prot_CleRT_02390_133 [gene=hldD] [protein=ADP-L-glycero-D-manno-heptose-6-epimerase] [protein_id=AKQ33262.1] [location=252218..253201]	38	25	13	16	22	24	12	13	1		1.20218e-07	8.12435e-08	6.38061e-08	7.43887e-08	1.04961e-07	1.00729e-07	9.63978e-08	1.03992e-07	1.73545e-08
[86]		763		21	338	54.1	5.4e-17	36065.7	UNREADABLE	lcl|CP011126.1_prot_CleRT_13340_763 [gene=rpoA] [protein=DNA-directed RNA polymerase subunit alpha] [protein_id=AKQ33892.1] [location=complement(1448690..1449673)]	68	49	41	45	46	38	32	31	27		2.24058e-07	1.65849e-07	2.0959e-07	2.17905e-07	2.28575e-07	1.6611e-07	2.67734e-07	2.58276e-07	4.88027e-07
[87]		709		18	292	57.6	2.2e-18	28512.3	UNREADABLE	lcl|CP011126.1_prot_CleRT_12360_709 [gene=panB] [protein=3-methyl-2-oxobutanoate hydroxymethyltransferase] [protein_id=AKQ33838.1] [location=1347344..1348132]	73	79	29	38	31	37	9	16	5		3.04254e-07	3.38224e-07	1.87519e-07	2.32756e-07	1.94848e-07	2.04585e-07	9.52484e-08	1.68618e-07	1.14317e-07
[88]		78		19	257	43.3	7.7e-15	39717.7	UNREADABLE	lcl|CP011126.1_prot_CleRT_01520_78 [gene=fbaA] [protein=Fructose-bisphosphate aldolase] [protein_id=AKQ33207.1] [location=164656..165738]	46	36	31	35	33	40	12	11	13		1.37632e-07	1.10644e-07	1.43899e-07	1.53898e-07	1.489e-07	1.58775e-07	9.11685e-08	8.32195e-08	2.1337e-07
[91]		100		20	116	48.1	8.5e-17	49340	UNREADABLE	lcl|CP011126.1_prot_CleRT_01970_100 [gene=accC] [protein=Biotin carboxylase] [protein_id=AKQ33229.1] [location=complement(208350..209693)]	26	21	11	14	14	15	11	14	3		6.2621e-08	5.19553e-08	4.1103e-08	4.95539e-08	5.08504e-08	4.79289e-08	6.7273e-08	8.526e-08	3.96366e-08
[94]		519		21	117	30.7	1e-16	83220.5	UNREADABLE	lcl|CP011126.1_prot_CleRT_08900_519 [gene=vacB] [protein=Ribonuclease R] [protein_id=AKQ33648.1] [location=complement(948004..950166)]	15	16	17	18	16	18	9	13	4		2.14194e-08	2.34693e-08	3.76616e-08	3.77738e-08	3.44553e-08	3.40995e-08	3.26332e-08	4.69386e-08	3.13332e-08
[95]		885		20	298	36.1	2.2e-18	52449.8	UNREADABLE	lcl|CP011126.1_prot_CleRT_15410_885 [gene=hslU] [protein=ATP-dependent protease ATPase subunit HslU] [protein_id=AKQ34014.1] [location=1674295..1675695]	45	53	40	39	34	33	24	23	5		1.01956e-07	1.23351e-07	1.40604e-07	1.29858e-07	1.16172e-07	9.91917e-08	1.38075e-07	1.31765e-07	6.21442e-08
[96]		756		20	98	27	2.3e-17	106035	UNREADABLE	lcl|CP011126.1_prot_CleRT_13230_756 [gene=uvrA] [protein=UvrABC system protein A] [protein_id=AKQ33885.1] [location=complement(1434932..1437787)]	24	24	8	8	10	9	9	7	6		2.68973e-08	2.76295e-08	1.39098e-08	1.31762e-08	1.69012e-08	1.33813e-08	2.56119e-08	1.98366e-08	3.68874e-08
[97]		185		17	118	42.8	1.9e-23	52692.8	UNREADABLE	lcl|CP011126.1_prot_CleRT_03490_185 [gene=gatA] [protein=Glutamyl-tRNA(Gln) amidotransferase subunit A] [protein_id=AKQ33314.1] [location=complement(370041..371495)]	18	19	13	17	17	18	8	9	7		4.05945e-08	4.40162e-08	4.54854e-08	5.63438e-08	5.78181e-08	5.38551e-08	4.58127e-08	5.13225e-08	8.66007e-08
[98]		706		20	132	37.4	3.3e-16	58644.8	UNREADABLE	lcl|CP011126.1_prot_CleRT_12320_706 [gene=lysS] [protein=Lysine--tRNA ligase] [protein_id=AKQ33835.1] [location=complement(1342753..1344264)]	23	22	15	20	19	18	9	10	6		4.66063e-08	4.57934e-08	4.71566e-08	5.95592e-08	5.80617e-08	4.83892e-08	4.63085e-08	5.12374e-08	6.66955e-08
[101]		70		18	106	25.3	1.2e-13	100799	UNREADABLE	lcl|CP011126.1_prot_CleRT_01400_70 [gene=polA] [protein=DNA polymerase I] [protein_id=AKQ33199.1] [location=148028..150718]	20	18	11	12	10	16	11	10	6		2.35787e-08	2.17985e-08	2.01195e-08	2.07909e-08	1.77791e-08	2.50247e-08	3.29294e-08	2.98099e-08	3.88034e-08
[103]		479		22	70	23	2.1e-12	128534	UNREADABLE	lcl|CP011126.1_prot_CleRT_08100_479 [gene=CleRT_08100] [protein=ATP-dependent nuclease subunit A] [protein_id=AKQ33608.1] [location=complement(859203..862553)]	18	14	11	12	8	14	3	3	3		1.66417e-08	1.32959e-08	1.5778e-08	1.63046e-08	1.11541e-08	1.71717e-08	7.04286e-09	7.01323e-09	1.52151e-08
[104]		232		18	166	54.7	2.9e-18	31826	UNREADABLE	lcl|CP011126.1_prot_CleRT_04080_232 [gene=tsf] [protein=Elongation factor Ts] [protein_id=AKQ33361.1] [location=433584..434474]	41	29	19	28	24	25	13	14	2		1.5309e-07	1.11231e-07	1.10066e-07	1.53647e-07	1.35143e-07	1.23841e-07	1.23256e-07	1.32179e-07	4.09659e-08
[106]		909		17	257	39.5	8.9e-18	57071.7	UNREADABLE	lcl|CP011126.1_prot_CleRT_15910_909 [gene=pckA] [protein=Phosphoenolpyruvate carboxykinase] [protein_id=AKQ34038.1] [location=complement(1729106..1730656)]	49	46	24	36	33	23	30	26	11		1.02028e-07	9.83891e-08	7.75302e-08	1.10162e-07	1.03624e-07	6.35349e-08	1.58616e-07	1.36889e-07	1.25645e-07
[108]		261		18	213	50.6	3.8e-16	45201.3	UNREADABLE	lcl|CP011126.1_prot_CleRT_04480_261 [gene=ribAB] [protein=3,4-dihydroxy-2-butanone 4-phosphate synthase domain/GTP cyclohydrolase II domain protein] [protein_id=AKQ33390.1] [location=480479..481714]	37	33	21	26	24	28	15	13	6		9.7274e-08	8.91196e-08	8.56542e-08	1.00455e-07	9.51538e-08	9.7659e-08	1.00135e-07	8.6419e-08	8.65316e-08
[109]		806		20	83	44.7	1.1e-12	58141.2	UNREADABLE	lcl|CP011126.1_prot_CleRT_13840_806 [gene=gltX2] [protein=Glutamate--tRNA ligase 2] [protein_id=AKQ33935.1] [location=complement(1496621..1498132)]	10	8	9	13	17	17	6	6	4		2.04391e-08	1.67964e-08	2.8539e-08	3.90488e-08	5.23999e-08	4.60967e-08	3.11397e-08	3.10087e-08	4.48488e-08
[110]		822		18	125	56.3	1.3e-15	44518.3	UNREADABLE	lcl|CP011126.1_prot_CleRT_14220_822 [gene=ftsA] [protein=Cell division protein ftsA] [protein_id=AKQ33951.1] [location=complement(1554051..1555283)]	26	20	13	17	15	17	10	8	7		6.94034e-08	5.48405e-08	5.38375e-08	6.66897e-08	6.03835e-08	6.02027e-08	6.77811e-08	5.39968e-08	1.02502e-07
[111]		668		16	224	48	3.1e-17	46489.6	UNREADABLE	lcl|CP011126.1_prot_CleRT_11630_668 [gene=CleRT_11630] [protein=D-alanyl-D-alanine serine-type carboxypeptidase] [protein_id=AKQ33797.1] [location=1271242..1272501]	34	31	25	28	29	39	18	14	4		8.69098e-08	8.13984e-08	9.91436e-08	1.05184e-07	1.11791e-07	1.32256e-07	1.16833e-07	9.04876e-08	5.60891e-08
[113]		505		16	399	37.3	2.2e-17	51250.6	UNREADABLE	lcl|CP011126.1_prot_CleRT_08550_505 [gene=CleRT_08550] [protein=putative exported protein] [protein_id=AKQ33634.1] [location=913472..914866]	63	61	37	47	45	39	31	30	22		1.46079e-07	1.45292e-07	1.33102e-07	1.60158e-07	1.57355e-07	1.1997e-07	1.8252e-07	1.75889e-07	2.79833e-07
[114]		848		13	196	48.6	1.2e-22	47820	UNREADABLE	lcl|CP011126.1_prot_CleRT_14680_848 [gene=tolB] [protein=Protein TolB] [protein_id=AKQ33977.1] [location=complement(1599629..1600933)]	30	28	21	21	27	30	19	18	8		7.45517e-08	7.14757e-08	8.09636e-08	7.66935e-08	1.01186e-07	9.89047e-08	1.19892e-07	1.13104e-07	1.09057e-07
[115]		712		20	79	25	5e-14	107183	UNREADABLE	lcl|CP011126.1_prot_CleRT_12460_712 [gene=ileS] [protein=Isoleucine--tRNA ligase] [protein_id=AKQ33841.1] [location=complement(1355722..1358532)]	18	16	9	13	8	14	3	5	3		1.99568e-08	1.82223e-08	1.54809e-08	2.11819e-08	1.33761e-08	2.05923e-08	8.44581e-09	1.40171e-08	1.8246e-08
[116]		62		18	98	43.5	1.7e-14	42277.3	UNREADABLE	lcl|CP011126.1_prot_CleRT_01230_62 [gene=cca] [protein=CCA-adding enzyme] [protein_id=AKQ33191.1] [location=complement(128786..129898)]	24	22	15	12	11	17	5	4	1		6.74606e-08	6.35222e-08	6.5413e-08	4.95704e-08	4.66285e-08	6.33938e-08	3.5687e-08	2.84295e-08	1.54194e-08
[117]		447		21	109	34.8	8.4e-14	75764.9	UNREADABLE	lcl|CP011126.1_prot_CleRT_07610_447 [gene=ligA] [protein=DNA ligase] [protein_id=AKQ33576.1] [location=803881..805893]	32	31	13	15	11	19	4	8	7		5.01912e-08	4.99463e-08	3.16341e-08	3.45758e-08	2.6019e-08	3.95358e-08	1.59309e-08	3.17277e-08	6.02289e-08
[118]		198		18	91	42.2	3.6e-16	48051.7	UNREADABLE	lcl|CP011126.1_prot_CleRT_03630_198 [gene=nuoD] [protein=NADH-quinone oxidoreductase subunit D] [protein_id=AKQ33327.1] [location=385578..386831]	22	22	12	10	13	15	4	5	1		5.44076e-08	5.58887e-08	4.60419e-08	3.63446e-08	4.84842e-08	4.92139e-08	2.51188e-08	3.12664e-08	1.35664e-08
[119]		574		15	120	48.3	8e-19	37371.3	UNREADABLE	lcl|CP011126.1_prot_CleRT_10080_574 [gene=recA] [protein=Protein RecA] [protein_id=AKQ33703.1] [location=complement(1094035..1095069)]	30	24	13	13	14	12	9	10	5		9.53957e-08	7.8394e-08	6.41336e-08	6.07511e-08	6.7136e-08	5.06231e-08	7.26694e-08	8.04042e-08	8.72181e-08
[120]		423		13	142	56.8	6.5e-18	43340.5	UNREADABLE	lcl|CP011126.1_prot_CleRT_07200_423 [gene=fabF] [protein=3-oxoacyl-[acyl-carrier-protein] synthase 2] [protein_id=AKQ33552.1] [location=753836..755074]	33	22	7	19	19	19	12	11	1		9.04828e-08	6.19639e-08	2.97772e-08	7.65611e-08	7.85643e-08	6.91138e-08	8.35478e-08	7.62633e-08	1.50411e-08
[121]		432		20	70	32.3	3.2e-13	78379	UNREADABLE	lcl|CP011126.1_prot_CleRT_07400_432 [gene=uvrB] [protein=UvrABC system protein B] [protein_id=AKQ33561.1] [location=775323..777359]	20	18	12	8	11	10	4	3	2		3.03233e-08	2.80339e-08	2.82268e-08	1.78254e-08	2.51512e-08	2.01143e-08	1.53995e-08	1.15011e-08	1.66343e-08
[122]		132		18	133	45.6	1.1e-15	51708.2	UNREADABLE	lcl|CP011126.1_prot_CleRT_02380_132 [gene=hldE] [protein=Bifunctional protein HldE] [protein_id=AKQ33261.1] [location=250785..252221]	29	35	13	19	19	15	12	12	6		6.66476e-08	8.26264e-08	4.63515e-08	6.41716e-08	6.58506e-08	4.57338e-08	7.00276e-08	6.9733e-08	7.56426e-08
[125]		184		17	128	36.7	1.6e-17	53806.1	UNREADABLE	lcl|CP011126.1_prot_CleRT_03480_184 [gene=gatB] [protein=Aspartyl/glutamyl-tRNA(Asn/Gln) amidotransferase subunit B] [protein_id=AKQ33313.1] [location=complement(368600..370033)]	21	24	16	20	22	21	8	11	3		4.63803e-08	5.4449e-08	5.48238e-08	6.49153e-08	7.32752e-08	6.15309e-08	4.48648e-08	6.14296e-08	3.63466e-08
[127]		187		17	237	47.7	1.2e-15	37108.1	UNREADABLE	lcl|CP011126.1_prot_CleRT_03510_187 [gene=mreB] [protein=Rod shape-determining protein] [protein_id=AKQ33316.1] [location=371976..373022]	36	36	30	30	28	34	19	20	11		1.15287e-07	1.18425e-07	1.4905e-07	1.41189e-07	1.35224e-07	1.44449e-07	1.54501e-07	1.61949e-07	1.93241e-07
[132]		840		13	80	22.5	6.2e-19	52643.8	UNREADABLE	lcl|CP011126.1_prot_CleRT_14480_840 [gene=CleRT_14480] [protein=Peptidase, M20/M25/M40 family] [protein_id=AKQ33969.1] [location=1582116..1583558]	21	20	10	10	9	21	2	3	4		4.74043e-08	4.6376e-08	3.50214e-08	3.31743e-08	3.0638e-08	6.28894e-08	1.14638e-08	1.71234e-08	4.95322e-08
[134]		172		14	144	28.3	5.8e-16	67210.6	UNREADABLE	lcl|CP011126.1_prot_CleRT_03240_172 [gene=lepA] [protein=Elongation factor 4] [protein_id=AKQ33301.1] [location=347121..348944]	27	31	17	18	17	21	13	14	2		4.77388e-08	5.63033e-08	4.66328e-08	4.67717e-08	4.53291e-08	4.92591e-08	5.83651e-08	6.25903e-08	1.93984e-08
[138]		643		16	97	34.2	2.5e-15	53121.4	UNREADABLE	lcl|CP011126.1_prot_CleRT_11190_643 [gene=guaB] [protein=Inosine-5'-monophosphate dehydrogenase] [protein_id=AKQ33772.1] [location=complement(1223876..1225351)]	17	23	9	12	13	14	4	4	3		3.80299e-08	5.28528e-08	3.12358e-08	3.94512e-08	4.38571e-08	4.15493e-08	2.27216e-08	2.2626e-08	3.68151e-08
[139]		200		16	71	33.6	3.7e-18	46822.3	UNREADABLE	lcl|CP011126.1_prot_CleRT_03650_200 [gene=nuoF] [protein=NADH-quinone oxidoreductase subunit F] [protein_id=AKQ33329.1] [location=387348..388619]	15	14	12	7	11	11	4	5	2		3.80701e-08	3.64994e-08	4.72508e-08	2.61092e-08	4.21023e-08	3.70378e-08	2.57783e-08	3.20874e-08	2.78453e-08
[140]		520		17	67	38.6	8.9e-17	50251.5	UNREADABLE	lcl|CP011126.1_prot_CleRT_08940_520 [gene=fumC] [protein=Fumarate hydratase class II] [protein_id=AKQ33649.1] [location=953146..954531]	16	16	5	10	9	13	6	6	1		3.7837e-08	3.8867e-08	1.83443e-08	3.47536e-08	3.20966e-08	4.07849e-08	3.60288e-08	3.58772e-08	1.29726e-08
[141]		821		15	98	51.3	4.6e-20	41111	UNREADABLE	lcl|CP011126.1_prot_CleRT_14210_821 [gene=ftsZ] [protein=Cell division protein FtsZ] [protein_id=AKQ33950.1] [location=complement(1552880..1554040)]	16	18	10	11	11	14	9	10	3		4.62496e-08	5.34471e-08	4.48459e-08	4.67287e-08	4.79513e-08	5.36878e-08	6.6059e-08	7.30901e-08	4.75705e-08
[142]		871		16	135	40.4	7e-16	36565.6	UNREADABLE	lcl|CP011126.1_prot_CleRT_15140_871 [gene=CleRT_15140] [protein=Peptidyl-prolyl cis-trans isomerase] [protein_id=AKQ34000.1] [location=1650682..1651650]	23	22	22	20	17	23	7	8	9		7.47482e-08	7.34446e-08	1.10925e-07	9.55226e-08	8.33186e-08	9.91655e-08	5.77661e-08	6.57406e-08	1.60452e-07
[146]		177		13	137	42.1	8.3e-17	26302.5	UNREADABLE	lcl|CP011126.1_prot_CleRT_03290_177 [gene=pdxJ] [protein=Pyridoxine 5'-phosphate synthase] [protein_id=AKQ33306.1] [location=352018..352740]	21	20	14	14	14	20	10	13	8		9.48786e-08	9.28203e-08	9.81322e-08	9.29565e-08	9.53887e-08	1.19878e-07	1.14723e-07	1.48512e-07	1.98275e-07
[148]		170		14	139	49.4	9.3e-17	35658.2	UNREADABLE	lcl|CP011126.1_prot_CleRT_03200_170 [gene=accA] [protein=Acetyl-coenzyme A carboxylase carboxyl transferase subunit alpha] [protein_id=AKQ33299.1] [location=343070..344020]	25	25	15	18	20	20	9	9	4		8.33156e-08	8.55836e-08	7.75554e-08	8.8158e-08	1.00516e-07	8.84252e-08	7.61606e-08	7.58403e-08	7.31266e-08
[149]		77		15	101	39.8	7.4e-16	53717	UNREADABLE	lcl|CP011126.1_prot_CleRT_01510_77 [gene=pyk] [protein=Pyruvate kinase] [protein_id=AKQ33206.1] [location=163175..164638]	21	19	12	15	15	13	10	10	2		4.64572e-08	4.31769e-08	4.1186e-08	4.87672e-08	5.00432e-08	3.81537e-08	5.61741e-08	5.59377e-08	2.42713e-08
[151]		306		17	173	57.4	7.5e-16	29047.9	UNREADABLE	lcl|CP011126.1_prot_CleRT_05220_306 [gene=comL] [protein=Outer membrane protein assembly factor BamD] [protein_id=AKQ33435.1] [location=554594..555364]	25	28	28	20	18	15	11	13	9		1.02275e-07	1.17667e-07	1.77715e-07	1.20244e-07	1.11051e-07	8.14108e-08	1.14268e-07	1.34476e-07	2.01977e-07
[152]		837		14	81	34.3	1.7e-13	43883.8	UNREADABLE	lcl|CP011126.1_prot_CleRT_14410_837 [gene=kbl] [protein=2-amino-3-ketobutyrate coenzyme A ligase] [protein_id=AKQ33966.1] [location=complement(1574162..1575352)]	17	23	14	6	6	12	4	3	2		4.60353e-08	6.39784e-08	5.88172e-08	2.38779e-08	2.45026e-08	4.31104e-08	2.75045e-08	2.05416e-08	2.97098e-08
[155]		431		15	92	48	5.6e-14	43214	UNREADABLE	lcl|CP011126.1_prot_CleRT_07390_431 [gene=aspC] [protein=Aspartate aminotransferase] [protein_id=AKQ33560.1] [location=complement(774032..775216)]	19	18	5	12	10	17	7	7	0		5.22486e-08	5.08462e-08	2.13317e-08	4.84959e-08	4.14707e-08	6.20197e-08	4.88789e-08	4.86732e-08	0
[159]		521		16	149	40.5	2.5e-13	30101.6	UNREADABLE	lcl|CP011126.1_prot_CleRT_08950_521 [gene=lepB1] [protein=Signal peptidase I] [protein_id=AKQ33650.1] [location=complement(954538..955317)]	25	21	27	17	18	24	13	13	12		9.86953e-08	8.51608e-08	1.65369e-07	9.86298e-08	1.07164e-07	1.25698e-07	1.30317e-07	1.29769e-07	2.59876e-07
[162]		522		11	78	43.9	1.4e-18	14956.7	UNREADABLE	lcl|CP011126.1_prot_CleRT_08960_522 [gene=CleRT_08960] [protein=putative exported protein] [protein_id=AKQ33651.1] [location=complement(955333..955752)]	19	20	9	8	10	6	2	2	2		1.50961e-07	1.63232e-07	1.1094e-07	9.3412e-08	1.1982e-07	6.32442e-08	4.03498e-08	4.01801e-08	8.71704e-08
[163]		622		15	79	38.6	4.2e-17	52912.3	UNREADABLE	lcl|CP011126.1_prot_CleRT_10790_622 [gene=purB] [protein=Adenylosuccinate lyase] [protein_id=AKQ33751.1] [location=1170038..1171423]	19	19	8	10	8	15	7	7	4		4.2672e-08	4.38336e-08	2.78749e-08	3.30059e-08	2.70956e-08	4.4693e-08	3.99198e-08	3.97519e-08	4.92808e-08
[164]		771		13	111	66.1	1.3e-13	17724.5	UNREADABLE	lcl|CP011126.1_prot_CleRT_13420_771 [gene=rpsE] [protein=30S ribosomal protein S5] [protein_id=AKQ33900.1] [location=complement(1453345..1453851)]	24	23	23	11	13	17	4	3	1		1.6091e-07	1.58403e-07	2.3924e-07	1.08385e-07	1.31442e-07	1.5121e-07	6.80979e-08	5.08585e-08	3.67791e-08
[165]		102		14	53	24.7	1.7e-17	98309.3	UNREADABLE	lcl|CP011126.1_prot_CleRT_02010_102 [gene=acnA] [protein=Aconitate hydratase 1] [protein_id=AKQ33231.1] [location=complement(213947..216625)]	12	6	4	8	8	9	5	5	0		1.45055e-08	7.45018e-09	7.50146e-09	1.42116e-08	1.45835e-08	1.44329e-08	1.5347e-08	1.52824e-08	0
[169]		571		13	90	54.3	1.7e-18	44470.6	UNREADABLE	lcl|CP011126.1_prot_CleRT_10050_571 [gene=lysC] [protein=Aspartokinase] [protein_id=AKQ33700.1] [location=complement(1089698..1090927)]	14	20	10	15	13	13	8	5	1		3.74111e-08	5.48993e-08	4.14579e-08	5.8907e-08	5.23885e-08	4.60867e-08	5.42831e-08	3.37842e-08	1.46589e-08
[170]		240		13	84	41	1.8e-13	39840	UNREADABLE	lcl|CP011126.1_prot_CleRT_04160_240 [gene=hmgA] [protein=3-hydroxy-3-methylglutaryl-coenzyme A reductase] [protein_id=AKQ33369.1] [location=complement(440996..442096)]	17	15	10	11	9	15	5	6	5		5.07079e-08	4.59602e-08	4.62766e-08	4.82194e-08	4.04845e-08	5.93577e-08	3.78702e-08	4.52531e-08	8.18136e-08
[171]		228		13	128	55.9	8.3e-18	29988.8	UNREADABLE	lcl|CP011126.1_prot_CleRT_04030_228 [gene=sucD] [protein=Succinyl-CoA ligase [ADP-forming] subunit alpha] [protein_id=AKQ33357.1] [location=427817..428689]	17	14	13	14	14	25	9	7	8		6.73652e-08	5.69874e-08	7.99217e-08	8.153e-08	8.36633e-08	1.31427e-07	9.05589e-08	7.01384e-08	1.73902e-07
[174]		179		15	85	30.8	5.6e-13	54034.4	UNREADABLE	lcl|CP011126.1_prot_CleRT_03310_179 [gene=gltX] [protein=Glutamate--tRNA ligase] [protein_id=AKQ33308.1] [location=353763..355169]	22	22	11	8	7	16	6	8	2		4.83836e-08	4.97007e-08	3.75321e-08	2.58564e-08	2.32163e-08	4.66826e-08	3.35064e-08	4.44873e-08	2.41287e-08
[176]		586		13	68	39.5	4.6e-17	32209.7	UNREADABLE	lcl|CP011126.1_prot_CleRT_10300_586 [gene=accD] [protein=Acetyl-coenzyme A carboxylase carboxyl transferase subunit beta] [protein_id=AKQ33715.1] [location=complement(1114519..1115394)]	15	20	15	10	13	14	4	4	2		5.53414e-08	7.57972e-08	8.58588e-08	5.42203e-08	7.23307e-08	6.85246e-08	3.74732e-08	3.73156e-08	4.04779e-08
[177]		123		11	223	40.3	1.3e-20	45931	UNREADABLE	lcl|CP011126.1_prot_CleRT_02230_123 [gene=eno] [protein=Enolase] [protein_id=AKQ33252.1] [location=237778..239052]	33	25	21	27	27	28	22	24	7		8.53796e-08	6.64422e-08	8.42934e-08	1.02661e-07	1.05347e-07	9.61075e-08	1.44532e-07	1.57008e-07	9.93498e-08
[180]		518		12	95	36.2	3.2e-18	51967.2	UNREADABLE	lcl|CP011126.1_prot_CleRT_08890_518 [gene=CleRT_08890] [protein=Putative carbohydrate kinase] [protein_id=AKQ33647.1] [location=complement(946501..947970)]	18	17	12	9	9	17	4	5	5		4.11613e-08	3.99328e-08	4.25728e-08	3.02456e-08	3.10369e-08	5.15733e-08	2.32262e-08	2.89106e-08	6.27213e-08
[181]		693		14	187	29.6	1.2e-16	50725.2	UNREADABLE	lcl|CP011126.1_prot_CleRT_12140_693 [gene=lpdA] [protein=Dihydrolipoyl dehydrogenase] [protein_id=AKQ33822.1] [location=complement(1325133..1326545)]	30	30	21	30	31	24	19	22	3		7.02819e-08	7.21951e-08	7.63266e-08	1.03287e-07	1.09523e-07	7.45921e-08	1.13026e-07	1.30321e-07	3.85542e-08
[182]		316		14	87	26.7	1.2e-17	73849.1	UNREADABLE	lcl|CP011126.1_prot_CleRT_05400_316 [gene=thrS] [protein=Threonine--tRNA ligase] [protein_id=AKQ33445.1] [location=571447..573390]	11	16	10	13	16	12	11	10	4		1.77008e-08	2.64475e-08	2.49652e-08	3.0743e-08	3.88276e-08	2.56178e-08	4.49464e-08	4.06885e-08	3.53093e-08
[183]		525		12	127	44.3	6.5e-16	39642.2	UNREADABLE	lcl|CP011126.1_prot_CleRT_09020_525 [gene=ald] [protein=Alanine dehydrogenase] [protein_id=AKQ33654.1] [location=complement(960142..961254)]	19	19	18	17	20	24	7	5	2		5.69563e-08	5.85067e-08	8.37134e-08	7.48928e-08	9.04145e-08	9.54462e-08	5.32829e-08	3.78991e-08	3.28887e-08
[185]		58		13	131	39.8	5.2e-16	35160.6	UNREADABLE	lcl|CP011126.1_prot_CleRT_01190_58 [gene=prs] [protein=Ribose-phosphate pyrophosphokinase] [protein_id=AKQ33187.1] [location=complement(124137..125096)]	18	20	21	15	18	23	9	9	4		6.08362e-08	6.94359e-08	1.10114e-07	7.45047e-08	9.17449e-08	1.03128e-07	7.72385e-08	7.69136e-08	7.41615e-08
[186]		311		12	41	28.1	4.9e-18	54088.5	UNREADABLE	lcl|CP011126.1_prot_CleRT_05340_311 [gene=CleRT_05340] [protein=Para-aminobenzoate synthase, subunit I] [protein_id=AKQ33440.1] [location=567093..568505]	10	8	5	4	8	5	2	1	2		2.19706e-08	1.80549e-08	1.7043e-08	1.29153e-08	2.65064e-08	1.45737e-08	1.11576e-08	5.55535e-09	2.41046e-08
[189]		449		13	162	45.3	5.6e-16	22316.9	UNREADABLE	lcl|CP011126.1_prot_CleRT_07630_449 [gene=lemA] [protein=LemA] [protein_id=AKQ33578.1] [location=809572..810150]	20	22	19	22	24	24	12	12	5		1.06498e-07	1.20337e-07	1.56964e-07	1.72162e-07	1.92727e-07	1.69544e-07	1.62254e-07	1.61571e-07	1.46053e-07
[190]		531		12	90	52.4	2.5e-15	30679.4	UNREADABLE	lcl|CP011126.1_prot_CleRT_09150_531 [gene=suhB] [protein=Myo-inositol-1(Or 4)-monophosphatase] [protein_id=AKQ33660.1] [location=972944..973765]	14	16	10	12	11	16	8	6	4		5.42284e-08	6.36624e-08	6.00943e-08	6.83098e-08	6.42557e-08	8.22202e-08	7.86848e-08	5.87653e-08	8.49939e-08
[191]		110		11	58	29.9	1e-19	26001.3	UNREADABLE	lcl|CP011126.1_prot_CleRT_02090_110 [gene=dapB] [protein=Dihydrodipicolinate reductase] [protein_id=AKQ33239.1] [location=complement(223753..224478)]	13	8	14	9	6	18	4	3	2		5.94147e-08	3.75582e-08	9.92689e-08	6.045e-08	4.13544e-08	1.0914e-07	4.64208e-08	3.46691e-08	5.01429e-08
[192]		267		13	65	26.4	7.3e-17	57222.1	UNREADABLE	lcl|CP011126.1_prot_CleRT_04540_267 [gene=dnaZX] [protein=DNA polymerase III subunit gamma/tau] [protein_id=AKQ33396.1] [location=complement(484729..486267)]	13	15	6	8	7	11	5	5	1		2.69976e-08	3.19991e-08	1.93316e-08	2.4416e-08	2.1923e-08	3.03064e-08	2.63666e-08	2.62557e-08	1.13923e-08
[193]		905		11	96	65.8	4.6e-17	12496.5	UNREADABLE	lcl|CP011126.1_prot_CleRT_15860_905 [gene=trx] [protein=Thioredoxin] [protein_id=AKQ34034.1] [location=complement(1725225..1725560)]	14	15	14	12	11	18	5	6	2		1.33133e-07	1.46525e-07	2.06548e-07	1.67703e-07	1.5775e-07	2.27085e-07	1.20734e-07	1.44271e-07	1.04332e-07
[195]		628		12	33	15.6	1.5e-14	111115	UNREADABLE	lcl|CP011126.1_prot_CleRT_10890_628 [gene=CleRT_10890] [protein=Acriflavin resistance plasma membrane protein] [protein_id=AKQ33757.1] [location=complement(1186517..1189582)]	8	7	6	2	3	5	0	0	2		8.55588e-09	7.69019e-09	9.95544e-09	3.14346e-09	4.83856e-09	7.09421e-09	0	0	1.17337e-08
[197]		231		15	83	35.8	1.4e-11	36170.5	UNREADABLE	lcl|CP011126.1_prot_CleRT_04070_231 [gene=rpsB] [protein=30S ribosomal protein S2] [protein_id=AKQ33360.1] [location=432617..433573]	21	16	19	14	13	18	2	0	0		6.89939e-08	5.39977e-08	9.68455e-08	6.75962e-08	6.44102e-08	7.84555e-08	1.66849e-08	0	0
[198]		610		12	59	34	4.1e-16	47845.1	UNREADABLE	lcl|CP011126.1_prot_CleRT_10650_610 [gene=CleRT_10650] [protein=UDP-N-acetyl-D-galactosamine 6-dehydrogenase] [protein_id=AKQ33739.1] [location=1151142..1152431]	11	10	11	9	9	7	2	3	1		2.73213e-08	2.55136e-08	4.23873e-08	3.28514e-08	3.37109e-08	2.30657e-08	1.26136e-08	1.88408e-08	1.3625e-08
[199]		626		15	94	18.9	7e-15	107226	UNREADABLE	lcl|CP011126.1_prot_CleRT_10870_626 [gene=valS] [protein=Valine--tRNA ligase] [protein_id=AKQ33755.1] [location=1182512..1185277]	22	20	9	15	12	14	9	8	3		2.43819e-08	2.27687e-08	1.54747e-08	2.44308e-08	2.0056e-08	2.05841e-08	2.53273e-08	2.24184e-08	1.82387e-08
[200]		526		12	155	43	5.1e-15	36083	UNREADABLE	lcl|CP011126.1_prot_CleRT_09070_526 [gene=cbpA] [protein=Curved DNA-binding protein] [protein_id=AKQ33655.1] [location=965611..966561]	24	21	8	22	23	19	20	20	4		7.90414e-08	7.10439e-08	4.08759e-08	1.0648e-07	1.14233e-07	8.30149e-08	1.67253e-07	1.6655e-07	7.22657e-08
[201]		627		12	72	40.4	9.7e-18	42394	UNREADABLE	lcl|CP011126.1_prot_CleRT_10880_627 [gene=CleRT_10880] [protein=Beta-lactamase family protein] [protein_id=AKQ33756.1] [location=complement(1185305..1186444)]	18	18	5	10	9	9	8	6	0		5.04561e-08	5.18296e-08	2.17443e-08	4.1195e-08	3.80456e-08	3.34691e-08	5.6942e-08	4.25269e-08	0
[202]		874		9	122	39.5	1.1e-19	34977.4	UNREADABLE	lcl|CP011126.1_prot_CleRT_15200_874 [gene=sppA] [protein=Signal peptide peptidase SppA, 36K type] [protein_id=AKQ34003.1] [location=1655059..1655994]	25	26	9	17	14	13	10	9	1		8.49373e-08	9.07394e-08	4.7439e-08	8.48809e-08	7.17309e-08	5.85951e-08	8.627e-08	7.73164e-08	1.86375e-08
[206]		567		16	102	38.6	3.1e-11	50077.4	UNREADABLE	lcl|CP011126.1_prot_CleRT_09960_567 [gene=bioA] [protein=Adenosylmethionine-8-amino-7-oxononanoate aminotransferase] [protein_id=AKQ33696.1] [location=1071662..1073002]	21	20	17	11	10	20	5	6	7		4.98337e-08	4.87527e-08	6.25875e-08	3.83619e-08	3.57869e-08	6.29642e-08	3.01284e-08	3.6002e-08	9.11236e-08
[207]		107		14	96	35.2	7.1e-17	50912.1	UNREADABLE	lcl|CP011126.1_prot_CleRT_02060_107 [gene=gcvPA] [protein=putative glycine dehydrogenase [decarboxylating] subunit 1] [protein_id=AKQ33236.1] [location=220484..221866]	20	18	14	13	11	12	7	8	3		4.66826e-08	4.3158e-08	5.06976e-08	4.45934e-08	3.87202e-08	3.71591e-08	4.14882e-08	4.72156e-08	3.84127e-08
[209]		550		13	99	32.8	4.5e-18	42769.3	UNREADABLE	lcl|CP011126.1_prot_CleRT_09710_550 [gene=CleRT_09710] [protein=Isovaleryl-CoA dehydrogenase] [protein_id=AKQ33679.1] [location=1047357..1048520]	16	17	18	12	13	15	6	10	6		4.44563e-08	4.85207e-08	7.75927e-08	4.90002e-08	5.44725e-08	5.52923e-08	4.23318e-08	7.02562e-08	9.14521e-08
[210]		691		12	442	51.2	1.3e-15	13943.8	UNREADABLE	lcl|CP011126.1_prot_CleRT_12090_691 [gene=CleRT_12090] [protein=DNA-binding protein BpH2] [protein_id=AKQ33820.1] [location=complement(1321170..1321547)]	74	69	43	46	49	34	28	30	8		6.30662e-07	6.04057e-07	5.68549e-07	5.76136e-07	6.29768e-07	3.84417e-07	6.05933e-07	6.46483e-07	3.7401e-07
[212]		257		11	178	40.8	5.9e-16	40351.8	UNREADABLE	lcl|CP011126.1_prot_CleRT_04430_257 [gene=CleRT_04430] [protein=Pyruvate dehydrogenase E1 component alpha subunit] [protein_id=AKQ33386.1] [location=complement(475462..476544)]	31	31	19	19	17	50	14	12	5		9.12945e-08	9.37797e-08	8.68103e-08	8.22317e-08	7.55008e-08	1.9535e-07	1.04692e-07	8.93583e-08	8.07759e-08
[215]		639		16	47	16.3	1.1e-14	127787	UNREADABLE	lcl|CP011126.1_prot_CleRT_11120_639 [gene=dnaE] [protein=DNA polymerase III alpha subunit] [protein_id=AKQ33768.1] [location=complement(1212734..1216147)]	13	17	4	5	7	12	2	1	0		1.20893e-08	1.62394e-08	5.77102e-09	6.8333e-09	9.81693e-09	1.48047e-08	4.72269e-09	2.35141e-09	0
[216]		891		11	67	32.6	4.5e-18	43582	UNREADABLE	lcl|CP011126.1_prot_CleRT_15550_891 [gene=metK] [protein=S-adenosylmethionine synthase] [protein_id=AKQ34020.1] [location=1688592..1689782]	14	13	7	9	10	9	5	5	1		3.81739e-08	3.64121e-08	2.96122e-08	3.60648e-08	4.11205e-08	3.25567e-08	3.46187e-08	3.4473e-08	1.49578e-08
[217]		122		12	96	42.5	2.1e-15	31105.3	UNREADABLE	lcl|CP011126.1_prot_CleRT_02220_122 [gene=kdsA] [protein=2-dehydro-3-deoxyphosphooctonate aldolase] [protein_id=AKQ33251.1] [location=236826..237683]	22	20	16	11	10	13	7	7	2		8.40493e-08	7.84884e-08	9.48344e-08	6.176e-08	5.76144e-08	6.58892e-08	6.79065e-08	6.76208e-08	4.19151e-08
[219]		847		9	192	46.4	1e-22	21897.9	UNREADABLE	lcl|CP011126.1_prot_CleRT_14670_847 [gene=CleRT_14670] [protein=Peptidoglycan-associated lipoprotein] [protein_id=AKQ33976.1] [location=complement(1599009..1599599)]	24	30	26	25	28	24	10	9	6		1.30243e-07	1.67236e-07	2.18903e-07	1.99382e-07	2.29151e-07	1.72788e-07	1.37799e-07	1.23497e-07	1.78617e-07
[223]		868		10	96	55.1	8.9e-17	30411.2	UNREADABLE	lcl|CP011126.1_prot_CleRT_15090_868 [gene=dapF] [protein=Diaminopimelate epimerase] [protein_id=AKQ33997.1] [location=complement(1644744..1645574)]	21	18	8	10	12	10	8	6	3		8.206e-08	7.22519e-08	4.84994e-08	5.74269e-08	7.07153e-08	5.18408e-08	7.93787e-08	5.92836e-08	6.43076e-08
[226]		483		12	55	38.4	9.2e-14	47910.4	UNREADABLE	lcl|CP011126.1_prot_CleRT_08170_483 [gene=CleRT_08170] [protein=RmuC family protein] [protein_id=AKQ33612.1] [location=complement(873274..874533)]	11	14	5	8	8	12	3	2	0		2.7284e-08	3.56704e-08	1.92407e-08	2.91614e-08	2.99244e-08	3.94872e-08	1.88947e-08	1.25434e-08	0
[227]		244		13	61	47.3	1.8e-14	38048.4	UNREADABLE	lcl|CP011126.1_prot_CleRT_04230_244 [gene=lpxD] [protein=UDP-3-O-acylglucosamine N-acyltransferase] [protein_id=AKQ33373.1] [location=449754..450809]	10	12	12	8	8	8	2	3	3		3.12327e-08	3.84995e-08	5.81467e-08	3.672e-08	3.76807e-08	3.31481e-08	1.58614e-08	2.3692e-08	5.13996e-08
[229]		776		16	78	58.1	1.2e-09	20482.3	UNREADABLE	lcl|CP011126.1_prot_CleRT_13470_776 [gene=rplE] [protein=50S ribosomal protein L5] [protein_id=AKQ33905.1] [location=complement(1455469..1456008)]	20	20	23	13	13	17	6	6	2		1.16037e-07	1.19196e-07	2.07028e-07	1.10844e-07	1.13745e-07	1.30851e-07	8.83934e-08	8.80216e-08	6.3654e-08
[232]		53		13	62	21.2	7e-16	83804.5	UNREADABLE	lcl|CP011126.1_prot_CleRT_00970_53 [gene=parC] [protein=DNA topoisomerase IV, A subunit] [protein_id=AKQ33182.1] [location=99138..101381]	13	12	4	8	6	10	3	5	4		1.84341e-08	1.74793e-08	8.7998e-09	1.66714e-08	1.28307e-08	1.88121e-08	1.08019e-08	1.79275e-08	3.11148e-08
[234]		492		12	69	38	4.3e-17	48823.4	UNREADABLE	lcl|CP011126.1_prot_CleRT_08350_492 [gene=serS] [protein=Serine--tRNA ligase] [protein_id=AKQ33621.1] [location=894147..895421]	13	12	6	10	10	13	6	4	2		3.16418e-08	3.00029e-08	2.26571e-08	3.57701e-08	3.67061e-08	4.19779e-08	3.70826e-08	2.46178e-08	2.6704e-08
[237]		589		11	74	38	5.4e-18	43492.9	UNREADABLE	lcl|CP011126.1_prot_CleRT_10360_589 [gene=coaBC] [protein=Phosphopantothenoylcysteine decarboxylase/phosphopantothenate--cysteine ligase] [protein_id=AKQ33718.1] [location=complement(1118617..1119819)]	11	13	6	11	10	12	6	6	2		3.00552e-08	3.64867e-08	2.54339e-08	4.41696e-08	4.12048e-08	4.34979e-08	4.16275e-08	4.14524e-08	2.99769e-08
[239]		437		13	60	33.6	3.7e-15	46322.1	UNREADABLE	lcl|CP011126.1_prot_CleRT_07460_437 [gene=aroA] [protein=3-phosphoshikimate 1-carboxyvinyltransferase] [protein_id=AKQ33566.1] [location=784164..785462]	18	13	6	11	12	13	3	3	1		4.61775e-08	3.42582e-08	2.38805e-08	4.14718e-08	4.64257e-08	4.42446e-08	1.95425e-08	1.94603e-08	1.4073e-08
[241]		578		11	111	52.6	1.3e-14	24799.5	UNREADABLE	lcl|CP011126.1_prot_CleRT_10150_578 [gene=scpB] [protein=Segregation and condensation protein B] [protein_id=AKQ33707.1] [location=complement(1102703..1103350)]	19	17	17	13	11	17	10	11	3		9.10451e-08	8.36789e-08	1.26382e-07	9.1548e-08	7.94906e-08	1.08072e-07	1.21676e-07	1.3328e-07	7.88593e-08
[242]		220		12	89	29.9	8e-12	48359.2	UNREADABLE	lcl|CP011126.1_prot_CleRT_03950_220 [gene=gltA] [protein=Citrate synthase] [protein_id=AKQ33349.1] [location=complement(417708..418994)]	15	14	12	11	12	17	7	7	3		3.68602e-08	3.53394e-08	4.57491e-08	3.97248e-08	4.44701e-08	5.54211e-08	4.36784e-08	4.34946e-08	4.04405e-08
[243]		271		12	65	23.4	1.7e-16	75341.2	UNREADABLE	lcl|CP011126.1_prot_CleRT_04580_271 [gene=CleRT_04580] [protein=Glycosyl transferases group 1 domain protein] [protein_id=AKQ33400.1] [location=complement(490882..492807)]	10	17	4	8	10	10	6	6	2		1.5773e-08	2.7544e-08	9.78831e-09	1.85441e-08	2.37866e-08	2.09254e-08	2.40307e-08	2.39296e-08	1.7305e-08
[247]		38		9	61	37.4	1.3e-18	30121.1	UNREADABLE	lcl|CP011126.1_prot_CleRT_00690_38 [gene=xapA] [protein=Purine nucleoside phosphorylase] [protein_id=AKQ33167.1] [location=complement(72794..73615)]	10	8	8	13	14	6	5	4	1		3.94525e-08	3.24212e-08	4.89665e-08	7.53739e-08	8.32958e-08	3.14041e-08	5.00895e-08	3.9903e-08	2.16423e-08
[248]		74		12	51	21	3.8e-13	74997.2	UNREADABLE	lcl|CP011126.1_prot_CleRT_01480_74 [gene=tkt] [protein=Transketolase] [protein_id=AKQ33203.1] [location=158872..160884]	11	12	6	7	5	6	4	4	4		1.74298e-08	1.9532e-08	1.47498e-08	1.63005e-08	1.19479e-08	1.26128e-08	1.60939e-08	1.60262e-08	3.47688e-08
[250]		559		11	64	33.3	2.7e-14	49269.3	UNREADABLE	lcl|CP011126.1_prot_CleRT_09870_559 [gene=purA] [protein=Adenylosuccinate synthetase] [protein_id=AKQ33688.1] [location=complement(1062773..1064107)]	14	15	10	12	13	12	3	1	2		3.37674e-08	3.71642e-08	3.742e-08	4.25357e-08	4.7286e-08	3.83981e-08	1.83735e-08	6.09874e-09	2.64623e-08
[254]		561		9	80	33.3	1.9e-16	45394.2	UNREADABLE	lcl|CP011126.1_prot_CleRT_09890_561 [gene=lolC] [protein=Lipoprotein releasing system transmembrane protein] [protein_id=AKQ33690.1] [location=complement(1064969..1066213)]	17	15	10	11	11	9	6	5	1		4.45035e-08	4.03368e-08	4.06144e-08	4.23195e-08	4.34268e-08	3.1257e-08	3.9884e-08	3.30968e-08	1.43607e-08
[256]		681		11	105	63.2	3.8e-14	23314.4	UNREADABLE	lcl|CP011126.1_prot_CleRT_11850_681 [gene=grpE] [protein=Protein GrpE] [protein_id=AKQ33810.1] [location=complement(1296775..1297389)]	29	19	15	11	12	12	6	6	6		1.47815e-07	9.94808e-08	1.18617e-07	8.23981e-08	9.22407e-08	8.11451e-08	7.76559e-08	7.73292e-08	1.67765e-07
[257]		541		12	85	33.7	2.1e-14	54534.1	UNREADABLE	lcl|CP011126.1_prot_CleRT_09470_541 [gene=CleRT_09470] [protein=Nicotinate phosphoribosyltransferase] [protein_id=AKQ33670.1] [location=1016211..1017647]	8	7	9	14	12	13	11	12	2		1.74328e-08	1.5669e-08	3.04267e-08	4.48341e-08	3.94347e-08	3.75821e-08	6.08656e-08	6.61195e-08	2.39076e-08
[259]		10		13	52	24.2	5.1e-14	78456	UNREADABLE	lcl|CP011126.1_prot_CleRT_00180_10 [gene=glyS] [protein=Glycine--tRNA ligase beta subunit] [protein_id=AKQ33139.1] [location=19423..21492]	16	12	10	9	7	11	5	3	1		2.42348e-08	1.86709e-08	2.34993e-08	2.00339e-08	1.59896e-08	2.2104e-08	1.92305e-08	1.14898e-08	8.30899e-09
[260]		450		12	56	26.9	5.3e-13	39469.8	UNREADABLE	lcl|CP011126.1_prot_CleRT_07640_450 [gene=htpX] [protein=Endopeptidase] [protein_id=AKQ33579.1] [location=810159..811199]	14	12	15	4	6	9	4	4	1		4.21511e-08	3.7113e-08	7.00659e-08	1.76988e-08	2.72428e-08	3.59487e-08	3.05804e-08	3.04517e-08	1.65162e-08
[261]		642		13	59	28.1	1.3e-12	59245.2	UNREADABLE	lcl|CP011126.1_prot_CleRT_11180_642 [gene=guaA] [protein=GMP synthase] [protein_id=AKQ33771.1] [location=complement(1222237..1223811)]	10	13	5	10	11	14	5	5	0		2.00582e-08	2.67855e-08	1.55596e-08	2.94778e-08	3.3274e-08	3.72546e-08	2.54662e-08	2.53591e-08	0
[262]		760		11	53	33	5.5e-15	44450.2	UNREADABLE	lcl|CP011126.1_prot_CleRT_13290_760 [gene=CleRT_13290] [protein=Short-chain alcohol dehydrogenase] [protein_id=AKQ33889.1] [location=complement(1442679..1443872)]	11	13	8	2	3	15	3	2	2		2.9408e-08	3.57009e-08	3.31815e-08	7.85787e-09	1.20952e-08	5.32014e-08	2.03655e-08	1.35199e-08	2.93313e-08
[263]		246		10	79	38.5	1.2e-15	29948.3	UNREADABLE	lcl|CP011126.1_prot_CleRT_04250_246 [gene=lpxA] [protein=Acyl-[acyl-carrier-protein]--UDP-N-acetylglucosamine O-acyltransferase] [protein_id=AKQ33375.1] [location=451220..452032]	20	23	4	14	11	5	6	6	3		7.93604e-08	9.37488e-08	2.46245e-08	8.16403e-08	6.58243e-08	2.6321e-08	6.04542e-08	6.01999e-08	6.53016e-08
[264]		286		12	62	42.9	4.7e-13	46680.3	UNREADABLE	lcl|CP011126.1_prot_CleRT_04960_286 [gene=clpX] [protein=ATP-dependent Clp protease ATP-binding subunit ClpX] [protein_id=AKQ33415.1] [location=531748..533010]	11	12	5	10	10	9	5	5	0		2.8003e-08	3.13803e-08	1.97477e-08	3.74124e-08	3.83912e-08	3.03958e-08	3.23209e-08	3.2185e-08	0
[265]		536		11	933	55.3	2.2e-14	17702.2	UNREADABLE	lcl|CP011126.1_prot_CleRT_09330_536 [gene=CleRT_09330] [protein=Small heat shock protein] [protein_id=AKQ33665.1] [location=997052..997510]	126	121	62	126	108	86	61	56	42		8.45842e-07	8.34388e-07	6.45721e-07	1.24306e-06	1.09336e-06	7.65908e-07	1.0398e-06	9.50555e-07	1.54667e-06
[266]		269		11	154	48.5	9.1e-16	30311	UNREADABLE	lcl|CP011126.1_prot_CleRT_04560_269 [gene=dapD] [protein=2,3,4,5-tetrahydropyridine-2,6-dicarboxylate N-succinyltransferase] [protein_id=AKQ33398.1] [location=complement(487957..488775)]	19	16	15	26	26	17	18	18	7		7.44902e-08	6.44362e-08	9.12371e-08	1.49803e-07	1.53723e-07	8.84207e-08	1.79192e-07	1.78439e-07	1.50547e-07
[267]		284		11	48	32.6	5.3e-13	49429.1	UNREADABLE	lcl|CP011126.1_prot_CleRT_04940_284 [gene=tig] [protein=Trigger factor] [protein_id=AKQ33413.1] [location=529786..531102]	12	14	5	5	4	5	2	3	2		2.88499e-08	3.45745e-08	1.86495e-08	1.76659e-08	1.45025e-08	1.59475e-08	1.22094e-08	1.82371e-08	2.63768e-08
[268]		243		12	141	33.9	1e-15	18748.8	UNREADABLE	lcl|CP011126.1_prot_CleRT_04220_243 [gene=ompH] [protein=Outer membrane protein] [protein_id=AKQ33372.1] [location=449245..449742]	27	48	21	14	14	32	14	15	9		1.71134e-07	3.1252e-07	2.06503e-07	1.30408e-07	1.3382e-07	2.6908e-07	2.25321e-07	2.404e-07	3.12927e-07
[270]		128		10	54	34.4	1.2e-15	39152.9	UNREADABLE	lcl|CP011126.1_prot_CleRT_02300_128 [gene=rfaF] [protein=ADP-heptose--LPS heptosyltransferase II] [protein_id=AKQ33257.1] [location=243130..244170]	13	10	7	7	6	10	3	5	1		3.94571e-08	3.11778e-08	3.29621e-08	3.12236e-08	2.74633e-08	4.02663e-08	2.31209e-08	3.83727e-08	1.66499e-08
[276]		679		9	73	38.5	3.1e-20	40939.7	UNREADABLE	lcl|CP011126.1_prot_CleRT_11830_679 [gene=dnaJ] [protein=Chaperone protein DnaJ] [protein_id=AKQ33808.1] [location=complement(1293003..1294127)]	16	12	7	11	11	6	7	9	2		4.64431e-08	3.57805e-08	3.15234e-08	4.69242e-08	4.81519e-08	2.31053e-08	5.15942e-08	6.60563e-08	3.18464e-08
[277]		161		12	44	26.5	3.2e-11	73543.1	UNREADABLE	lcl|CP011126.1_prot_CleRT_03080_161 [gene=CleRT_03080] [protein=Prolyl oligopeptidase family protein] [protein_id=AKQ33290.1] [location=333167..335113]	8	14	5	4	4	5	1	1	4		1.29269e-08	2.32379e-08	1.25345e-08	9.49876e-09	9.74729e-09	1.07185e-08	4.10304e-09	4.08578e-09	3.54562e-08
[279]		846		10	92	40.7	3.4e-15	33955.5	UNREADABLE	lcl|CP011126.1_prot_CleRT_14660_846 [gene=ygbF] [protein=Tol-pal system protein YbgF] [protein_id=AKQ33975.1] [location=complement(1598089..1599006)]	14	18	15	15	11	8	9	10	5		4.89964e-08	6.47102e-08	8.14444e-08	7.71489e-08	5.80562e-08	3.71437e-08	7.99797e-08	8.84925e-08	9.59919e-08
[281]		893		10	68	34.7	3.3e-14	40765	UNREADABLE	lcl|CP011126.1_prot_CleRT_15640_893 [gene=trpS] [protein=Tryptophanyl-tRNA synthetase] [protein_id=AKQ34022.1] [location=complement(1702335..1703408)]	10	12	5	11	10	9	7	6	1		2.91513e-08	3.59339e-08	2.26132e-08	4.71253e-08	4.39621e-08	3.48065e-08	5.18153e-08	4.42263e-08	1.59914e-08
[284]		710		11	117	43.5	1.4e-14	29360.1	UNREADABLE	lcl|CP011126.1_prot_CleRT_12370_710 [gene=panC] [protein=Pantothenate synthetase] [protein_id=AKQ33839.1] [location=1348146..1348913]	15	18	15	14	16	13	11	11	8		6.07127e-08	7.48385e-08	9.4192e-08	8.32759e-08	9.76626e-08	6.98057e-08	1.13053e-07	1.12578e-07	1.77626e-07
[285]		166		11	41	35.7	8.8e-17	36481.1	UNREADABLE	lcl|CP011126.1_prot_CleRT_03130_166 [gene=gpsA] [protein=Glycerol-3-phosphate dehydrogenase] [protein_id=AKQ33295.1] [location=337260..338261]	8	8	6	7	7	8	2	1	2		2.60596e-08	2.6769e-08	3.03224e-08	3.35103e-08	3.43871e-08	3.45722e-08	1.65428e-08	8.23661e-09	3.57385e-08
[286]		894		12	52	19.5	1.4e-15	83426.4	UNREADABLE	lcl|CP011126.1_prot_CleRT_15650_894 [gene=uvrD] [protein=DNA helicase II] [protein_id=AKQ34023.1] [location=1703465..1705648]	11	11	4	7	8	9	5	5	0		1.56688e-08	1.60953e-08	8.83969e-09	1.46536e-08	1.71851e-08	1.70076e-08	1.80848e-08	1.80087e-08	0
[292]		256		10	97	40.5	4.2e-15	35671.9	UNREADABLE	lcl|CP011126.1_prot_CleRT_04420_256 [gene=CleRT_04420] [protein=Pyruvate dehydrogenase E1 component beta subunit] [protein_id=AKQ33385.1] [location=complement(474485..475465)]	16	17	12	15	16	7	9	6	2		5.33015e-08	5.81745e-08	6.20205e-08	7.34368e-08	8.03821e-08	3.09369e-08	7.61314e-08	5.05408e-08	3.65492e-08
[293]		901		11	112	30.1	8.3e-15	45581.8	UNREADABLE	lcl|CP011126.1_prot_CleRT_15820_901 [gene=hemY] [protein=Protoporphyrinogen IX and coproporphyrinogen III oxidase HemY] [protein_id=AKQ34030.1] [location=1720900..1722078]	18	23	15	15	15	18	8	9	2		4.69274e-08	6.15951e-08	6.06709e-08	5.7471e-08	5.89747e-08	6.22567e-08	5.29598e-08	5.93291e-08	2.86031e-08
[294]		103		11	483	65.6	2.5e-16	10502.2	UNREADABLE	lcl|CP011126.1_prot_CleRT_02020_103 [gene=groS] [protein=10 kDa chaperonin] [protein_id=AKQ33232.1] [location=216904..217194]	71	67	73	71	71	80	22	21	25		8.03385e-07	7.78762e-07	1.28151e-06	1.18067e-06	1.21156e-06	1.20092e-06	6.32106e-07	6.00836e-07	1.5518e-06
[297]		81		10	98	29.9	5.3e-18	48582.3	UNREADABLE	lcl|CP011126.1_prot_CleRT_01650_81 [gene=CleRT_01650] [protein=ABC transporter ATP-binding protein] [protein_id=AKQ33210.1] [location=177919..179217]	16	20	9	13	10	13	10	10	2		3.9137e-08	5.0253e-08	3.41543e-08	4.6732e-08	3.68882e-08	4.21862e-08	6.21111e-08	6.18498e-08	2.68365e-08
[300]		595		9	41	25.8	1.2e-15	51514.3	UNREADABLE	lcl|CP011126.1_prot_CleRT_10450_595 [gene=dnaB] [protein=Replicative DNA helicase] [protein_id=AKQ33724.1] [location=complement(1128687..1130075)]	7	8	5	7	7	7	0	1	0		1.61479e-08	1.89571e-08	1.78946e-08	2.37312e-08	2.43521e-08	2.14228e-08	0	5.83296e-09	0
[304]		466		8	81	49	5.1e-15	11521.2	UNREADABLE	lcl|CP011126.1_prot_CleRT_07890_466 [gene=CleRT_07890] [protein=Glutaredoxin] [protein_id=AKQ33595.1] [location=837006..837314]	9	8	11	14	13	11	6	7	4		9.28305e-08	8.47622e-08	1.76025e-07	2.12216e-07	2.02214e-07	1.50522e-07	1.57145e-07	1.82565e-07	2.26327e-07
[305]		105		9	56	25.5	2.3e-17	40916.3	UNREADABLE	lcl|CP011126.1_prot_CleRT_02040_105 [gene=gvcT] [protein=Aminomethyltransferase] [protein_id=AKQ33234.1] [location=218998..220083]	14	16	8	5	7	13	1	0	5		4.0661e-08	4.77346e-08	3.60474e-08	2.13414e-08	3.06597e-08	5.00901e-08	7.37482e-09	0	7.96615e-08
[308]		797		10	201	59.4	4.1e-15	19102.5	UNREADABLE	lcl|CP011126.1_prot_CleRT_13680_797 [gene=rplJ] [protein=50S ribosomal protein L10] [protein_id=AKQ33926.1] [location=complement(1475233..1475760)]	31	29	16	29	27	16	20	18	6		1.92849e-07	1.85318e-07	1.54422e-07	2.65129e-07	2.53302e-07	1.32049e-07	3.15927e-07	2.83139e-07	2.04756e-07
[309]		811		9	55	24.3	1.2e-17	49219.1	UNREADABLE	lcl|CP011126.1_prot_CleRT_13920_811 [gene=sda] [protein=L-serine dehydratase] [protein_id=AKQ33940.1] [location=1507242..1508615]	11	7	3	8	8	14	2	3	2		2.65586e-08	1.7361e-08	1.12375e-08	2.83861e-08	2.91288e-08	4.48435e-08	1.22615e-08	1.83149e-08	2.64893e-08
[312]		694		10	92	29.8	9.6e-16	48350.3	UNREADABLE	lcl|CP011126.1_prot_CleRT_12150_694 [gene=CleRT_12150] [protein=Dihydrolipoamide acetyltransferase component of pyruvate dehydrogenase complex] [protein_id=AKQ33823.1] [location=complement(1326628..1327947)]	29	23	9	13	11	9	4	5	2		7.12762e-08	5.80682e-08	3.43181e-08	4.69562e-08	4.07717e-08	2.9346e-08	2.49637e-08	3.10733e-08	2.69653e-08
[313]		773		10	59	60.7	5.7e-14	19348.7	UNREADABLE	lcl|CP011126.1_prot_CleRT_13440_773 [gene=rplF] [protein=50S ribosomal protein L6] [protein_id=AKQ33902.1] [location=complement(1454213..1454749)]	12	11	14	11	12	11	2	2	0		7.37013e-08	6.93986e-08	1.334e-07	9.92864e-08	1.11146e-07	8.96285e-08	3.11907e-08	3.10595e-08	0
[314]		159		11	45	32	5e-22	51188.5	UNREADABLE	lcl|CP011126.1_prot_CleRT_03050_159 [gene=cptA] [protein=Carboxy-terminal processing protease] [protein_id=AKQ33288.1] [location=complement(329085..330482)]	10	9	9	4	5	9	2	3	1		2.32153e-08	2.14625e-08	3.24153e-08	1.3647e-08	1.75051e-08	2.77189e-08	1.17898e-08	1.76103e-08	1.27351e-08
[315]		248		10	89	39.2	1.2e-17	36004	UNREADABLE	lcl|CP011126.1_prot_CleRT_04290_248 [gene=CleRT_04290] [protein=NAD-dependent oxidoreductase] [protein_id=AKQ33377.1] [location=complement(455557..456531)]	20	19	9	15	14	17	7	7	1		6.60123e-08	6.44188e-08	4.60863e-08	7.27594e-08	6.96856e-08	7.44395e-08	5.86671e-08	5.84203e-08	1.81061e-08
[317]		43		11	43	33.4	8e-13	40774.3	UNREADABLE	lcl|CP011126.1_prot_CleRT_00780_43 [gene=aroB] [protein=3-dehydroquinate synthase] [protein_id=AKQ33172.1] [location=complement(82886..83983)]	9	6	4	6	5	9	2	5	0		2.62302e-08	1.79628e-08	1.80865e-08	2.56988e-08	2.1976e-08	3.47986e-08	1.4801e-08	3.68468e-08	0
[318]		601		11	76	27.4	6e-12	60741.6	UNREADABLE	lcl|CP011126.1_prot_CleRT_10510_601 [gene=nadE] [protein=Glutamine-dependent NAD(+) synthetase] [protein_id=AKQ33730.1] [location=1133377..1135008]	17	12	5	10	11	14	6	5	2		3.3259e-08	2.4116e-08	1.51762e-08	2.87516e-08	3.24543e-08	3.63368e-08	2.98066e-08	2.47343e-08	2.14644e-08
[322]		678		10	43	35.4	3.7e-14	41712.7	UNREADABLE	lcl|CP011126.1_prot_CleRT_11820_678 [gene=carA] [protein=Carbamoyl-phosphate synthase small chain] [protein_id=AKQ33807.1] [location=complement(1291677..1292831)]	8	8	10	7	6	7	4	3	1		2.27912e-08	2.34116e-08	4.4199e-08	2.93075e-08	2.5778e-08	2.64567e-08	2.8936e-08	2.16107e-08	1.56281e-08
[326]		673		7	43	35.6	1.6e-18	46373.4	UNREADABLE	lcl|CP011126.1_prot_CleRT_11730_673 [gene=CleRT_11730] [protein=Pyrophosphate--fructose 6-phosphate 1-phosphotransferase] [protein_id=AKQ33802.1] [location=1281937..1283202]	7	8	4	6	6	5	3	2	2		1.7938e-08	2.10587e-08	1.59027e-08	2.2596e-08	2.31872e-08	1.69983e-08	1.95209e-08	1.29592e-08	2.81148e-08
[327]		224		8	34	29.8	3.6e-20	27665.5	UNREADABLE	lcl|CP011126.1_prot_CleRT_03990_224 [gene=sdhB] [protein=Succinate dehydrogenase iron-sulfur protein] [protein_id=AKQ33353.1] [location=421750..422478]	8	6	7	6	5	8	3	3	1		3.43635e-08	2.64742e-08	4.66487e-08	3.78758e-08	3.2389e-08	4.55887e-08	3.27213e-08	3.25836e-08	2.35633e-08
[329]		288		9	34	30.7	2.6e-16	49229.1	UNREADABLE	lcl|CP011126.1_prot_CleRT_04980_288 [gene=pmbA] [protein=PmbA protein] [protein_id=AKQ33417.1] [location=535493..536815]	7	6	3	5	5	7	1	1	1		1.68975e-08	1.48778e-08	1.12352e-08	1.77377e-08	1.82018e-08	2.24172e-08	6.12951e-09	6.10372e-09	1.3242e-08
[332]		155		10	29	22	1.6e-11	84351.1	UNREADABLE	lcl|CP011126.1_prot_CleRT_03010_155 [gene=ptsP] [protein=Phosphoenolpyruvate-protein phosphotransferase] [protein_id=AKQ33284.1] [location=323267..325543]	7	10	2	4	4	4	1	1	0		9.86173e-09	1.44717e-08	4.37139e-09	8.28167e-09	8.49836e-09	7.47609e-09	3.57731e-09	3.56226e-09	0
[338]		613		11	41	22.6	3.1e-13	73344.9	UNREADABLE	lcl|CP011126.1_prot_CleRT_10680_613 [gene=asnB1] [protein=Asparagine synthetase] [protein_id=AKQ33742.1] [location=complement(1154544..1156454)]	7	6	11	6	5	7	2	2	0		1.13416e-08	9.986e-09	2.76505e-08	1.42866e-08	1.2217e-08	1.50464e-08	8.22825e-09	8.19364e-09	0
[339]		488		7	51	38.6	3.8e-19	34892.2	UNREADABLE	lcl|CP011126.1_prot_CleRT_08300_488 [gene=trxB] [protein=Thioredoxin reductase] [protein_id=AKQ33617.1] [location=complement(888417..889376)]	11	13	6	5	5	5	4	4	5		3.74637e-08	4.54805e-08	3.17032e-08	2.50259e-08	2.56807e-08	2.25916e-08	3.45923e-08	3.44468e-08	9.34149e-08
[344]		436		9	53	33.6	8.8e-16	40723	UNREADABLE	lcl|CP011126.1_prot_CleRT_07450_436 [gene=serC] [protein=Phosphoserine aminotransferase] [protein_id=AKQ33565.1] [location=783077..784159]	12	11	6	9	7	11	5	1	2		3.50177e-08	3.29733e-08	2.71639e-08	3.85968e-08	3.08052e-08	4.25852e-08	3.70491e-08	7.37865e-09	3.20158e-08
[345]		139		10	44	18.6	2.2e-15	64629.3	UNREADABLE	lcl|CP011126.1_prot_CleRT_02750_139 [gene=dnaG] [protein=DNA primase] [protein_id=AKQ33268.1] [location=complement(293599..295299)]	9	10	5	6	7	9	3	5	0		1.65485e-08	1.88878e-08	1.42633e-08	1.62133e-08	1.94104e-08	2.19542e-08	1.40068e-08	2.32465e-08	0
[346]		796		8	214	31.5	5.3e-17	13478.7	UNREADABLE	lcl|CP011126.1_prot_CleRT_13670_796 [gene=rplL] [protein=50S ribosomal protein L7/L12] [protein_id=AKQ33925.1] [location=complement(1474814..1475197)]	64	53	15	24	21	21	5	5	0		5.64258e-07	4.79996e-07	2.05175e-07	3.10965e-07	2.79214e-07	2.45627e-07	1.11936e-07	1.11465e-07	0
[348]		725		8	91	33.6	3.5e-15	27541.9	UNREADABLE	lcl|CP011126.1_prot_CleRT_12670_725 [gene=ubiG] [protein=3-demethylubiquinone-9 3-methyltransferase] [protein_id=AKQ33854.1] [location=1377645..1378370]	14	20	12	15	14	14	7	6	6		6.0406e-08	8.86433e-08	8.03281e-08	9.51143e-08	9.10961e-08	8.01382e-08	7.66923e-08	6.54597e-08	1.42014e-07
[351]		654		9	61	59.4	2.7e-15	26910.4	UNREADABLE	lcl|CP011126.1_prot_CleRT_11360_654 [gene=sufC] [protein=FeS assembly ATPase SufC] [protein_id=AKQ33783.1] [location=complement(1243672..1244406)]	18	10	3	6	8	6	7	5	1		7.94874e-08	4.53618e-08	2.05533e-08	3.89385e-08	5.32765e-08	3.51509e-08	7.8492e-08	5.58299e-08	2.42245e-08
[353]		883		10	51	25.3	2.7e-14	66128.4	UNREADABLE	lcl|CP011126.1_prot_CleRT_15370_883 [gene=argS] [protein=Arginine--tRNA ligase] [protein_id=AKQ34012.1] [location=1669968..1671722]	8	12	6	11	7	6	5	4	1		1.43763e-08	2.21515e-08	1.6728e-08	2.90505e-08	1.89704e-08	1.43044e-08	2.28155e-08	1.81756e-08	9.85795e-09
[354]		79		10	126	54.5	4.7e-14	22735.3	UNREADABLE	lcl|CP011126.1_prot_CleRT_01630_79 [gene=engB] [protein=putative GTP-binding protein EngB] [protein_id=AKQ33208.1] [location=175206..175814]	14	9	11	21	22	16	16	17	8		7.31768e-08	4.83228e-08	8.92015e-08	1.61312e-07	1.73415e-07	1.10949e-07	2.12357e-07	2.2468e-07	2.29384e-07
[356]		787		10	86	32.7	8.7e-13	22715.7	UNREADABLE	lcl|CP011126.1_prot_CleRT_13580_787 [gene=rplD] [protein=50S ribosomal protein L4] [protein_id=AKQ33916.1] [location=complement(1460088..1460705)]	23	15	11	8	10	9	3	6	1		1.20323e-07	8.06075e-08	8.92785e-08	6.15053e-08	7.88932e-08	6.24628e-08	3.98513e-08	7.93673e-08	2.86978e-08
[359]		66		10	19	18.5	1.5e-14	74335.4	UNREADABLE	lcl|CP011126.1_prot_CleRT_01280_66 [gene=priA] [protein=Primosomal protein N] [protein_id=AKQ33195.1] [location=133320..135296]	5	8	2	2	2	6	0	0	0		7.99319e-09	1.31372e-08	4.96038e-09	4.69876e-09	4.8217e-09	1.27251e-08	0	0	0
[361]		191		9	53	27.9	1.7e-13	50993.5	UNREADABLE	lcl|CP011126.1_prot_CleRT_03550_191 [gene=tldD] [protein=Protease TldD] [protein_id=AKQ33320.1] [location=378044..379477]	11	11	8	7	6	6	3	2	2		2.56344e-08	2.63322e-08	2.89238e-08	2.39735e-08	2.10864e-08	1.85499e-08	1.77523e-08	1.17851e-08	2.55676e-08
[364]		192		8	160	67	1.4e-14	10014.5	UNREADABLE	lcl|CP011126.1_prot_CleRT_03560_192 [gene=hupB] [protein=DNA-binding protein HU] [protein_id=AKQ33321.1] [location=379805..380089]	20	20	16	14	14	20	11	9	2		2.37327e-07	2.43787e-07	2.94558e-07	2.44145e-07	2.50533e-07	3.14852e-07	3.31445e-07	2.70041e-07	1.30189e-07
[365]		764		11	145	37.9	4.8e-10	23903.1	UNREADABLE	lcl|CP011126.1_prot_CleRT_13350_764 [gene=rpsD] [protein=30S ribosomal protein S4] [protein_id=AKQ33893.1] [location=complement(1449686..1450306)]	23	25	24	19	19	23	15	14	4		1.14346e-07	1.27672e-07	1.85113e-07	1.38819e-07	1.42451e-07	1.51698e-07	1.89358e-07	1.75991e-07	1.09089e-07
[369]		89		9	95	38.6	1.1e-14	24293.2	UNREADABLE	lcl|CP011126.1_prot_CleRT_01760_89 [gene=sspA] [protein=Stringent starvation protein A] [protein_id=AKQ33218.1] [location=189394..190026]	20	17	12	11	10	8	7	6	5		9.78343e-08	8.54229e-08	9.10703e-08	7.90782e-08	7.37702e-08	5.19171e-08	8.69482e-08	7.42136e-08	1.34171e-07
[371]		259		12	37	38.7	1.8e-12	39414.9	UNREADABLE	lcl|CP011126.1_prot_CleRT_04460_259 [gene=ribD] [protein=Diaminohydroxyphosphoribosylaminopyrimidine deaminase] [protein_id=AKQ33388.1] [location=478464..479528]	6	7	10	3	8	9	1	3	4		1.80899e-08	2.16794e-08	4.67757e-08	1.32926e-08	3.63744e-08	3.59987e-08	7.65574e-09	2.28706e-08	6.61568e-08
[372]		529		9	13	34.3	3.5e-14	43651.5	UNREADABLE	lcl|CP011126.1_prot_CleRT_09120_529 [gene=nifS] [protein=Cysteine desulfurase] [protein_id=AKQ33658.1] [location=complement(968791..969984)]	4	5	1	0	1	4	0	1	0		1.08895e-08	1.39824e-08	4.22358e-09	0	4.10551e-09	1.44466e-08	0	6.88363e-09	0
[374]		76		9	95	32	1.7e-13	42092.8	UNREADABLE	lcl|CP011126.1_prot_CleRT_01500_76 [gene=pgk] [protein=Phosphoglycerate kinase] [protein_id=AKQ33205.1] [location=162013..163188]	18	17	8	9	9	15	5	8	2		5.08172e-08	4.93005e-08	3.50399e-08	3.73408e-08	3.83178e-08	5.61809e-08	3.58434e-08	5.71083e-08	3.0974e-08
[375]		503		9	57	26.7	6.1e-13	34576.5	UNREADABLE	lcl|CP011126.1_prot_CleRT_08520_503 [gene=CleRT_08520] [protein=ABC transporter ATP-binding protein] [protein_id=AKQ33632.1] [location=complement(911369..912280)]	7	7	8	8	8	13	5	4	0		2.40582e-08	2.47131e-08	4.26569e-08	4.04071e-08	4.14643e-08	5.92745e-08	4.36351e-08	3.47613e-08	0
[376]		880		9	27	15.6	3.9e-14	87144.8	UNREADABLE	lcl|CP011126.1_prot_CleRT_15300_880 [gene=topA] [protein=DNA topoisomerase] [protein_id=AKQ34009.1] [location=1662089..1664392]	8	8	4	2	1	5	1	1	0		1.09092e-08	1.12062e-08	8.4625e-09	4.00809e-09	2.05648e-09	9.04553e-09	3.46263e-09	3.44806e-09	0
[377]		792		10	169	41.8	7.8e-14	21573.1	UNREADABLE	lcl|CP011126.1_prot_CleRT_13630_792 [gene=rpsG] [protein=30S ribosomal protein S7] [protein_id=AKQ33921.1] [location=complement(1465081..1465665)]	32	29	27	18	17	28	13	14	7		1.76272e-07	1.64095e-07	2.30745e-07	1.45716e-07	1.41222e-07	2.04621e-07	1.81835e-07	1.94999e-07	2.11524e-07
[379]		785		8	103	37.2	7.9e-20	30413.4	UNREADABLE	lcl|CP011126.1_prot_CleRT_13560_785 [gene=rplB] [protein=50S ribosomal protein L2] [protein_id=AKQ33914.1] [location=complement(1458959..1459783)]	32	34	30	1	2	16	1	1	4		1.25035e-07	1.36466e-07	1.8186e-07	5.74227e-09	1.1785e-08	8.29393e-08	9.92162e-09	9.87988e-09	8.57373e-08
[382]		565		11	123	27.5	7.4e-12	43481	UNREADABLE	lcl|CP011126.1_prot_CleRT_09940_565 [gene=bioF] [protein=8-amino-7-oxononanoate synthase] [protein_id=AKQ33694.1] [location=complement(1069457..1070614)]	21	21	14	23	22	18	13	14	2		5.73939e-08	5.89562e-08	5.9362e-08	9.23798e-08	9.06753e-08	6.52647e-08	9.02176e-08	9.67487e-08	2.99851e-08
[383]		675		8	98	43	9.3e-17	20778.9	UNREADABLE	lcl|CP011126.1_prot_CleRT_11780_675 [gene=CleRT_11780] [protein=Thiol-disulfide isomerase and thioredoxin] [protein_id=AKQ33804.1] [location=1286253..1286813]	11	16	7	10	9	21	7	7	11		6.29095e-08	9.39956e-08	6.21092e-08	8.40478e-08	7.76222e-08	1.59332e-07	1.01654e-07	1.01226e-07	3.451e-07
[386]		562		8	114	41.6	4.3e-15	25669.4	UNREADABLE	lcl|CP011126.1_prot_CleRT_09910_562 [gene=bioD] [protein=ATP-dependent dethiobiotin synthetase BioD] [protein_id=AKQ33691.1] [location=complement(1067319..1068020)]	22	20	9	13	11	13	8	8	8		1.01848e-07	9.51096e-08	6.46409e-08	8.84456e-08	7.67967e-08	7.98423e-08	9.4042e-08	9.36464e-08	2.03165e-07
[389]		282		8	50	30.9	2.8e-17	39293.1	UNREADABLE	lcl|CP011126.1_prot_CleRT_04830_282 [gene=CleRT_04830] [protein=Deoxyhypusine synthase-like protein] [protein_id=AKQ33411.1] [location=520365..521414]	11	13	4	2	2	11	0	0	2		3.32677e-08	4.03866e-08	1.87683e-08	8.88919e-09	9.12178e-09	4.41349e-08	0	0	3.31809e-08
[390]		800		7	102	50	8.3e-20	20749.2	UNREADABLE	lcl|CP011126.1_prot_CleRT_13710_800 [gene=nusG] [protein=Transcription antitermination protein nusG] [protein_id=AKQ33929.1] [location=complement(1477240..1477776)]	18	14	10	15	12	14	9	11	4		1.0309e-07	8.23639e-08	8.88544e-08	1.26252e-07	1.03644e-07	1.06373e-07	1.30885e-07	1.59297e-07	1.2567e-07
[391]		15		9	70	15.1	3.9e-13	65146.9	UNREADABLE	lcl|CP011126.1_prot_CleRT_00240_15 [gene=yidC] [protein=Membrane protein insertase YidC] [protein_id=AKQ33144.1] [location=24085..25791]	11	14	8	11	9	9	6	6	5		2.00653e-08	2.62328e-08	2.264e-08	2.94882e-08	2.47579e-08	2.17798e-08	2.77911e-08	2.76741e-08	5.00323e-08
[395]		778		9	70	56.6	6.1e-15	13447	UNREADABLE	lcl|CP011126.1_prot_CleRT_13490_778 [gene=rplN] [protein=50S ribosomal protein L14] [protein_id=AKQ33907.1] [location=complement(1456353..1456721)]	12	14	12	10	8	13	4	3	2		1.06048e-07	1.2709e-07	1.64527e-07	1.29874e-07	1.06618e-07	1.52413e-07	8.97598e-08	6.70367e-08	9.6957e-08
[396]		892		8	35	21.1	3e-15	48033.7	UNREADABLE	lcl|CP011126.1_prot_CleRT_15560_892 [gene=ahcY] [protein=Adenosylhomocysteinase] [protein_id=AKQ34021.1] [location=1689809..1691104]	8	13	3	7	6	4	1	1	1		1.9792e-08	3.30375e-08	1.15148e-08	2.54508e-08	2.23857e-08	1.31286e-08	6.28205e-09	6.25562e-09	1.35715e-08
[401]		480		11	46	17.2	1e-10	97989.8	UNREADABLE	lcl|CP011126.1_prot_CleRT_08110_480 [gene=addB] [protein=ATP-dependent nuclease subunit B] [protein_id=AKQ33609.1] [location=complement(862550..865093)]	7	13	5	6	4	9	2	2	4		8.48913e-09	1.61947e-08	9.4074e-09	1.06935e-08	7.31552e-09	1.44799e-08	6.15881e-09	6.1329e-09	2.66105e-08
[402]		698		8	74	26.9	8.9e-16	48599.7	UNREADABLE	lcl|CP011126.1_prot_CleRT_12240_698 [gene=ffh] [protein=Signal recognition particle protein] [protein_id=AKQ33827.1] [location=1336322..1337641]	16	12	6	12	11	9	5	5	2		3.9123e-08	3.0141e-08	2.27613e-08	4.31217e-08	4.05625e-08	2.91954e-08	3.10444e-08	3.09139e-08	2.68269e-08
[405]		69		8	39	9.3	8.1e-17	60312.1	UNREADABLE	lcl|CP011126.1_prot_CleRT_01390_69 [gene=CleRT_01390] [protein=Amino acid permease] [protein_id=AKQ33198.1] [location=complement(144771..146414)]	7	8	5	4	4	8	2	1	1		1.37924e-08	1.61918e-08	1.52843e-08	1.15826e-08	1.18856e-08	2.09118e-08	1.00063e-08	4.9821e-09	1.08086e-08
[406]		92		10	72	33.5	1.9e-15	20843.6	UNREADABLE	lcl|CP011126.1_prot_CleRT_01790_92 [gene=CleRT_01790] [protein=Lipoprotein] [protein_id=AKQ33221.1] [location=complement(191151..191726)]	15	14	12	6	6	10	6	6	1		8.55194e-08	8.19908e-08	1.06142e-07	5.02721e-08	5.15875e-08	7.56367e-08	8.68612e-08	8.64958e-08	3.12753e-08
[407]		197		8	53	40.8	3.1e-15	26132.1	UNREADABLE	lcl|CP011126.1_prot_CleRT_03620_197 [gene=nuoC] [protein=NADH-quinone oxidoreductase subunit C] [protein_id=AKQ33326.1] [location=384906..385577]	7	9	8	5	7	8	4	4	2		3.18324e-08	4.20415e-08	5.64412e-08	3.34152e-08	4.80053e-08	4.82637e-08	4.61884e-08	4.59941e-08	4.98919e-08
[410]		485		6	52	21.8	3.7e-16	22100.7	UNREADABLE	lcl|CP011126.1_prot_CleRT_08200_485 [gene=CleRT_08200] [protein=putative membrane spanning protein] [protein_id=AKQ33614.1] [location=876809..877402]	7	8	9	6	6	9	4	5	0		3.7639e-08	4.41869e-08	7.50787e-08	4.74126e-08	4.86532e-08	6.4201e-08	5.46137e-08	6.79799e-08	0
[412]		57		7	132	46.8	1.3e-19	24383.2	UNREADABLE	lcl|CP011126.1_prot_CleRT_01170_57 [gene=rplY] [protein=50S ribosomal protein L25] [protein_id=AKQ33186.1] [location=complement(122057..122719)]	20	17	5	26	22	10	14	16	3		9.74732e-08	8.51076e-08	3.78059e-08	1.86222e-07	1.61695e-07	6.46569e-08	1.73255e-07	1.97172e-07	8.02057e-08
[413]		474		8	76	29.4	1.2e-14	35936.5	UNREADABLE	lcl|CP011126.1_prot_CleRT_08050_474 [gene=mdh] [protein=Malate dehydrogenase] [protein_id=AKQ33603.1] [location=854193..855185]	9	8	9	17	16	11	8	8	3		2.97613e-08	2.71747e-08	4.61729e-08	8.26156e-08	7.97903e-08	4.82572e-08	6.71741e-08	6.68915e-08	5.44202e-08
[415]		180		10	45	24.6	1.4e-17	53098.1	UNREADABLE	lcl|CP011126.1_prot_CleRT_03320_180 [gene=cysS] [protein=Cysteine--tRNA ligase] [protein_id=AKQ33309.1] [location=355156..356535]	7	11	8	7	9	10	4	2	2		1.56662e-08	2.52885e-08	2.77774e-08	2.30233e-08	3.03759e-08	2.96911e-08	2.27315e-08	1.13179e-08	2.45542e-08
[416]		190		9	20	11	7.5e-13	134910	UNREADABLE	lcl|CP011126.1_prot_CleRT_03540_190 [gene=CleRT_03540] [protein=Uncharacterized protein] [protein_id=AKQ33319.1] [location=374438..378034]	4	3	2	3	1	5	2	2	0		3.52339e-09	2.71447e-09	2.73316e-09	3.88351e-09	1.32837e-09	5.84291e-09	4.47334e-09	4.45452e-09	0
[417]		434		9	40	24.7	6.8e-14	50081.4	UNREADABLE	lcl|CP011126.1_prot_CleRT_07430_434 [gene=mtaD] [protein=5-methylthioadenosine/S-adenosylhomocysteine deaminase] [protein_id=AKQ33563.1] [location=complement(778963..780312)]	11	10	6	5	5	6	1	1	1		2.61013e-08	2.43744e-08	2.20879e-08	1.74358e-08	1.7892e-08	1.88877e-08	6.02519e-09	5.99985e-09	1.30166e-08
[419]		798		9	111	30	7.1e-12	24639.8	UNREADABLE	lcl|CP011126.1_prot_CleRT_13690_798 [gene=rplA] [protein=50S ribosomal protein L1] [protein_id=AKQ33927.1] [location=complement(1476035..1476727)]	16	18	11	18	16	13	9	8	4		7.71665e-08	8.91755e-08	8.23068e-08	1.2758e-07	1.16372e-07	8.31786e-08	1.10218e-07	9.75595e-08	1.05827e-07
[420]		294		8	48	50.8	7.2e-15	27070.6	UNREADABLE	lcl|CP011126.1_prot_CleRT_05050_294 [gene=CleRT_05050] [protein=LPS ABC transporter ATP-binding protein] [protein_id=AKQ33423.1] [location=complement(540059..540781)]	8	8	2	10	8	5	7	7	0		3.51187e-08	3.60747e-08	1.36211e-08	6.45135e-08	5.29612e-08	2.91191e-08	7.80275e-08	7.76993e-08	0
[423]		576		9	20	14.6	6.4e-12	97953.6	UNREADABLE	lcl|CP011126.1_prot_CleRT_10100_576 [gene=mutS] [protein=DNA mismatch repair protein MutS] [protein_id=AKQ33705.1] [location=1095766..1098342]	5	5	4	2	2	5	1	0	0		6.0659e-09	6.23103e-09	7.5287e-09	3.56581e-09	3.65911e-09	8.04739e-09	3.08054e-09	0	0
[426]		112		8	159	35.3	1.4e-13	21875.2	UNREADABLE	lcl|CP011126.1_prot_CleRT_02110_112 [gene=CleRT_02110] [protein=Thioredoxin peroxidase] [protein_id=AKQ33241.1] [location=225386..225991]	24	25	19	30	29	16	6	7	6		1.30378e-07	1.39508e-07	1.60133e-07	2.39507e-07	2.37581e-07	1.15312e-07	8.2765e-08	9.6153e-08	1.78803e-07
[428]		262		7	112	38.9	7.5e-14	16472.3	UNREADABLE	lcl|CP011126.1_prot_CleRT_04490_262 [gene=ribH] [protein=6,7-dimethyl-8-ribityllumazine synthase] [protein_id=AKQ33391.1] [location=481698..482147]	28	22	13	12	12	10	2	1	0		2.01999e-07	1.63034e-07	1.45502e-07	1.27226e-07	1.30555e-07	9.57086e-08	3.66373e-08	1.82416e-08	0
[430]		766		10	117	53.8	5.4e-09	13418.9	UNREADABLE	lcl|CP011126.1_prot_CleRT_13370_766 [gene=rpsM] [protein=Ribosomal protein S13] [protein_id=AKQ33895.1] [location=complement(1450714..1451073)]	18	15	18	17	16	15	10	10	14		1.59405e-07	1.36453e-07	2.47307e-07	2.21249e-07	2.13682e-07	1.7623e-07	2.2487e-07	2.23924e-07	6.8012e-07
[432]		418		9	19	19.4	2.2e-13	36901.1	UNREADABLE	lcl|CP011126.1_prot_CleRT_07150_418 [gene=plsX] [protein=Phosphate acyltransferase] [protein_id=AKQ33547.1] [location=749728..750753]	6	4	1	3	0	6	3	1	0		1.93223e-08	1.32322e-08	4.99621e-09	1.41981e-08	0	2.5634e-08	2.45318e-08	8.14287e-09	0
[433]		199		8	56	61.1	9.7e-15	19525.7	UNREADABLE	lcl|CP011126.1_prot_CleRT_03640_199 [gene=nuoE] [protein=NADH-quinone oxidoreductase subunit E] [protein_id=AKQ33328.1] [location=386831..387358]	12	11	7	7	7	7	4	4	0		7.30332e-08	6.87695e-08	6.60955e-08	6.26095e-08	6.42476e-08	5.65193e-08	6.1816e-08	6.1556e-08	0
[434]		490		8	50	22.5	3.1e-12	28044	UNREADABLE	lcl|CP011126.1_prot_CleRT_08320_490 [gene=lolA] [protein=Outer-membrane lipoprotein carrier protein] [protein_id=AKQ33619.1] [location=891952..892674]	9	10	8	5	5	12	1	1	1		3.81372e-08	4.35281e-08	5.25933e-08	3.11371e-08	3.19518e-08	6.746e-08	1.07599e-08	1.07146e-08	2.32453e-08
[436]		151		11	28	20.2	4.6e-10	67044.6	UNREADABLE	lcl|CP011126.1_prot_CleRT_02920_151 [gene=aspS] [protein=Aspartate--tRNA ligase] [protein_id=AKQ33280.1] [location=complement(309765..311537)]	6	7	3	8	6	4	1	2	0		1.06349e-08	1.27451e-08	8.24969e-09	2.08389e-08	1.60381e-08	9.40592e-09	4.50074e-09	8.96361e-09	0
[438]		666		7	35	54.2	5.2e-19	15868.4	UNREADABLE	lcl|CP011126.1_prot_CleRT_11600_666 [gene=ndk] [protein=Nucleoside diphosphate kinase] [protein_id=AKQ33795.1] [location=complement(1267990..1268418)]	12	9	3	4	2	5	2	3	0		8.98657e-08	6.9234e-08	3.48553e-08	4.40226e-08	2.25872e-08	4.96755e-08	3.80316e-08	5.68074e-08	0
[439]		870		8	29	13.2	3.9e-13	99020.5	UNREADABLE	lcl|CP011126.1_prot_CleRT_15130_870 [gene=ostA] [protein=LPS-assembly protein LptD] [protein_id=AKQ33999.1] [location=1648067..1650676]	8	6	2	4	4	5	2	1	0		9.60087e-09	7.39667e-09	3.72379e-09	7.05478e-09	7.23937e-09	7.96068e-09	6.0947e-09	3.03453e-09	0
[447]		629		9	36	34.1	1.1e-10	38318.7	UNREADABLE	lcl|CP011126.1_prot_CleRT_10900_629 [gene=CleRT_10900] [protein=Acriflavin resistance periplasmic protein] [protein_id=AKQ33758.1] [location=complement(1189617..1190675)]	7	6	5	5	5	4	3	3	1		2.17087e-08	1.9114e-08	2.40569e-08	2.27881e-08	2.33843e-08	1.64571e-08	2.36242e-08	2.35249e-08	1.70123e-08
[452]		701		6	43	33.3	4.4e-17	28223.6	UNREADABLE	lcl|CP011126.1_prot_CleRT_12270_701 [gene=trmD] [protein=tRNA (guanine-N(1)-)-methyltransferase] [protein_id=AKQ33830.1] [location=1338775..1339533]	8	7	6	6	7	5	2	5	1		3.3684e-08	3.02758e-08	3.9194e-08	3.71268e-08	4.44479e-08	2.79295e-08	2.13828e-08	5.32322e-08	2.30974e-08
[453]		762		9	51	38.3	3.1e-12	14573.2	UNREADABLE	lcl|CP011126.1_prot_CleRT_13330_762 [gene=rplQ] [protein=50S ribosomal protein L17] [protein_id=AKQ33891.1] [location=complement(1448300..1448686)]	12	8	7	7	5	5	2	2	0		9.78526e-08	6.70108e-08	8.85571e-08	8.38864e-08	6.14867e-08	5.40904e-08	4.14117e-08	4.12374e-08	0
[454]		233		7	59	37.5	2.5e-15	26202.7	UNREADABLE	lcl|CP011126.1_prot_CleRT_04090_233 [gene=pyrH] [protein=Uridylate kinase] [protein_id=AKQ33362.1] [location=434474..435196]	12	10	6	5	8	14	4	5	2		5.44228e-08	4.65869e-08	4.22168e-08	3.33252e-08	5.47154e-08	8.4234e-08	4.6064e-08	5.73377e-08	4.97575e-08
[456]		663		9	30	22	3.2e-11	51083.2	UNREADABLE	lcl|CP011126.1_prot_CleRT_11540_663 [gene=hisS] [protein=Histidine--tRNA ligase] [protein_id=AKQ33792.1] [location=complement(1261225..1262550)]	7	5	10	2	3	5	1	1	2		1.62842e-08	1.19482e-08	3.60913e-08	6.83755e-09	1.05247e-08	1.54311e-08	5.90703e-09	5.88218e-09	2.55227e-08
[457]		309		9	45	33	1.9e-12	32302.9	UNREADABLE	lcl|CP011126.1_prot_CleRT_05320_309 [gene=CleRT_05320] [protein=Branched-chain amino acid aminotransferase] [protein_id=AKQ33438.1] [location=complement(565555..566421)]	10	12	7	9	10	10	7	7	0		3.67878e-08	4.53471e-08	3.99518e-08	4.86575e-08	5.54784e-08	4.88049e-08	6.53889e-08	6.51138e-08	0
[458]		788		9	75	43.3	3.5e-14	23490.5	UNREADABLE	lcl|CP011126.1_prot_CleRT_13590_788 [gene=rplC] [protein=50S ribosomal protein L3] [protein_id=AKQ33917.1] [location=complement(1460705..1461358)]	15	12	11	9	8	12	3	5	5		7.58831e-08	6.2359e-08	8.63338e-08	6.69112e-08	6.10328e-08	8.05368e-08	3.85369e-08	6.39579e-08	1.38756e-07
[459]		774		8	61	45.4	4.7e-12	14424	UNREADABLE	lcl|CP011126.1_prot_CleRT_13450_774 [gene=rpsH] [protein=30S ribosomal protein S8] [protein_id=AKQ33903.1] [location=complement(1454762..1455154)]	12	13	7	10	8	7	6	7	5		9.88647e-08	1.10019e-07	8.94731e-08	1.21077e-07	9.93963e-08	7.65099e-08	1.2552e-07	1.45824e-07	2.25974e-07
[461]		424		8	38	40.9	4.7e-14	24515.4	UNREADABLE	lcl|CP011126.1_prot_CleRT_07220_424 [gene=tmk] [protein=Thymidylate kinase] [protein_id=AKQ33553.1] [location=756165..756812]	6	5	4	6	5	6	4	4	2		2.90843e-08	2.48967e-08	3.00816e-08	4.27426e-08	3.65508e-08	3.85849e-08	4.92344e-08	4.90273e-08	5.31821e-08
[463]		676		8	65	57.2	8e-15	17732.4	UNREADABLE	lcl|CP011126.1_prot_CleRT_11800_676 [gene=greA] [protein=Transcription elongation factor GreA] [protein_id=AKQ33805.1] [location=complement(1287488..1287967)]	9	8	7	8	10	12	7	6	3		6.03144e-08	5.50722e-08	7.27798e-08	7.879e-08	1.01064e-07	1.06689e-07	1.19118e-07	1.01672e-07	1.10288e-07
[466]		16		9	27	29.1	1.9e-14	49918	UNREADABLE	lcl|CP011126.1_prot_CleRT_00250_16 [gene=trmE] [protein=tRNA modification GTPase MnmE] [protein_id=AKQ33145.1] [location=26240..27601]	11	12	5	3	3	3	1	1	0		2.61867e-08	2.9345e-08	1.84669e-08	1.04957e-08	1.07704e-08	9.47479e-09	6.04492e-09	6.01949e-09	0
[467]		609		8	20	19.1	2.9e-14	50570.9	UNREADABLE	lcl|CP011126.1_prot_CleRT_10640_609 [gene=ugd] [protein=UDP-glucose 6-dehydrogenase] [protein_id=AKQ33738.1] [location=complement(1149727..1151082)]	6	7	3	1	1	2	1	2	0		1.40993e-08	1.68969e-08	1.09371e-08	3.45341e-09	3.54377e-09	6.23497e-09	5.96687e-09	1.18835e-08	0
[468]		682		7	28	30.2	1.6e-17	32555.8	UNREADABLE	lcl|CP011126.1_prot_CleRT_11860_682 [gene=ppnK] [protein=putative inorganic polyphosphate/ATP-NAD kinase] [protein_id=AKQ33811.1] [location=1297520..1298407]	7	10	6	3	4	4	2	2	2		2.55514e-08	3.74957e-08	3.39784e-08	1.60932e-08	2.2019e-08	1.93703e-08	1.85374e-08	1.84594e-08	4.00476e-08
[470]		660		7	34	56.5	1.1e-13	21273.8	UNREADABLE	lcl|CP011126.1_prot_CleRT_11470_660 [gene=CleRT_11470] [protein=putative membrane associated protein] [protein_id=AKQ33789.1] [location=complement(1254644..1255204)]	5	7	2	8	7	5	5	3	1		2.793e-08	4.01664e-08	1.73327e-08	6.5674e-08	5.89683e-08	3.70536e-08	7.09206e-08	4.23734e-08	3.06429e-08
[474]		721		8	38	33.6	6.2e-14	27005.8	UNREADABLE	lcl|CP011126.1_prot_CleRT_12590_721 [gene=phoB] [protein=Phosphate regulon transcriptional regulatory protein] [protein_id=AKQ33850.1] [location=1369764..1370462]	8	9	6	6	5	7	1	1	1		3.52029e-08	4.06814e-08	4.09614e-08	3.8801e-08	3.31802e-08	4.08645e-08	1.11735e-08	1.11265e-08	2.41389e-08
[476]		759		7	97	57.8	8e-18	17364.2	UNREADABLE	lcl|CP011126.1_prot_CleRT_13280_759 [gene=ssb] [protein=Single-stranded DNA-binding protein] [protein_id=AKQ33888.1] [location=1441754..1442218]	9	13	6	15	16	20	16	17	3		6.15933e-08	9.139e-08	6.37055e-08	1.50864e-07	1.65132e-07	1.81585e-07	2.78043e-07	2.94178e-07	1.12627e-07
[478]		328		7	56	38	1.8e-14	28314.5	UNREADABLE	lcl|CP011126.1_prot_CleRT_05610_328 [gene=kdsB] [protein=3-deoxy-manno-octulosonate cytidylyltransferase] [protein_id=AKQ33457.1] [location=590103..590855]	12	8	4	7	6	8	4	4	4		5.03638e-08	3.44898e-08	2.60454e-08	4.31755e-08	3.79759e-08	4.45437e-08	4.26284e-08	4.2449e-08	9.20928e-08
[479]		265		6	21	44.6	2.9e-16	22126.7	UNREADABLE	lcl|CP011126.1_prot_CleRT_04520_265 [gene=recR] [protein=Recombination protein RecR] [protein_id=AKQ33394.1] [location=complement(483653..484261)]	5	4	1	4	3	1	1	2	0		2.68534e-08	2.20675e-08	8.33228e-09	3.15713e-08	2.4298e-08	7.12506e-09	1.36374e-08	2.716e-08	0
[481]		689		9	87	65.4	3.1e-13	17313.3	UNREADABLE	lcl|CP011126.1_prot_CleRT_12050_689 [gene=CleRT_12050] [protein=Antioxidant, AhpC/TSA family] [protein_id=AKQ33818.1] [location=complement(1318847..1319308)]	21	20	10	11	10	14	11	10	1		1.4414e-07	1.41013e-07	1.06488e-07	1.10959e-07	1.03511e-07	1.27483e-07	1.91717e-07	1.73555e-07	3.76526e-08
[483]		750		8	69	42.2	4.8e-12	18067.4	UNREADABLE	lcl|CP011126.1_prot_CleRT_13120_750 [gene=coaD] [protein=Phosphopantetheine adenylyltransferase] [protein_id=AKQ33879.1] [location=complement(1424848..1425333)]	9	9	8	10	9	15	4	5	1		5.91961e-08	6.08075e-08	8.16347e-08	9.66614e-08	8.92715e-08	1.30888e-07	6.68054e-08	8.31555e-08	3.6081e-08
[485]		860		8	40	18.7	4.5e-12	57566.9	UNREADABLE	lcl|CP011126.1_prot_CleRT_14840_860 [gene=CleRT_14840] [protein=Type I secretion outer membrane protein] [protein_id=AKQ33989.1] [location=complement(1619220..1620794)]	7	8	6	5	5	6	3	4	2		1.44501e-08	1.6964e-08	1.92158e-08	1.51686e-08	1.55655e-08	1.64317e-08	1.57252e-08	2.08787e-08	2.26481e-08
[488]		900		7	83	23.2	2.7e-16	36405.1	UNREADABLE	lcl|CP011126.1_prot_CleRT_15810_900 [gene=CleRT_15810] [protein=Uroporphyrin-III C-methyltransferase] [protein_id=AKQ34029.1] [location=1719920..1720903]	11	12	11	13	14	10	10	10	6		3.59068e-08	4.02373e-08	5.57071e-08	6.23634e-08	6.89178e-08	4.33055e-08	8.28868e-08	8.25381e-08	1.07439e-07
[490]		429		8	52	17.3	4.3e-14	64664.7	UNREADABLE	lcl|CP011126.1_prot_CleRT_07280_429 [gene=recJ] [protein=Single-stranded-DNA-specific exonuclease] [protein_id=AKQ33558.1] [location=762336..764069]	11	10	9	6	7	13	3	3	1		2.02149e-08	1.88774e-08	2.56599e-08	1.62044e-08	1.93998e-08	3.16943e-08	1.39991e-08	1.39403e-08	1.00811e-08
[491]		652		7	41	21.2	1.5e-11	42925.8	UNREADABLE	lcl|CP011126.1_prot_CleRT_11340_652 [gene=sufS] [protein=Cysteine desulfurase] [protein_id=AKQ33781.1] [location=complement(1241149..1242309)]	9	11	2	4	4	8	2	2	0		2.49155e-08	3.12813e-08	8.58998e-09	1.62738e-08	1.66997e-08	2.93817e-08	1.40592e-08	1.4e-08	0
[492]		907		7	34	29.3	9.4e-16	29741.7	UNREADABLE	lcl|CP011126.1_prot_CleRT_15890_907 [gene=proC] [protein=Pyrroline-5-carboxylate reductase] [protein_id=AKQ34036.1] [location=complement(1727523..1728353)]	9	10	4	4	5	5	1	1	1		3.59602e-08	4.10435e-08	2.47956e-08	2.34878e-08	3.0128e-08	2.65039e-08	1.01457e-08	1.0103e-08	2.19184e-08
[496]		23		9	59	51.3	6.8e-11	17334.4	UNREADABLE	lcl|CP011126.1_prot_CleRT_00350_23 [gene=atpF] [protein=ATP synthase F0, B subunit] [protein_id=AKQ33152.1] [location=37533..38003]	9	15	7	9	11	5	6	7	4		6.16992e-08	1.05631e-07	7.44508e-08	9.06739e-08	1.13723e-07	4.54743e-08	1.04446e-07	1.21341e-07	1.50427e-07
[497]		849		7	23	22.7	2.4e-11	30342.6	UNREADABLE	lcl|CP011126.1_prot_CleRT_14690_849 [gene=tolA] [protein=Protein TolA] [protein_id=AKQ33978.1] [location=complement(1601002..1601811)]	5	6	2	2	3	4	1	1	3		1.95823e-08	2.41384e-08	1.21523e-08	1.15113e-08	1.77188e-08	2.07832e-08	9.94477e-09	9.90293e-09	6.4453e-08
[498]		270		8	43	15.5	1.9e-12	54115.3	UNREADABLE	lcl|CP011126.1_prot_CleRT_04570_270 [gene=rfbA] [protein=Mannose-6-phosphate isomerase] [protein_id=AKQ33399.1] [location=489398..490828]	9	10	5	6	4	8	4	4	2		1.97637e-08	2.25574e-08	1.70345e-08	1.93633e-08	1.32466e-08	2.33064e-08	2.23042e-08	2.22104e-08	2.40926e-08
[499]		631		6	29	20.8	7.9e-18	37057.1	UNREADABLE	lcl|CP011126.1_prot_CleRT_10970_631 [gene=CleRT_10970] [protein=Multidrug resistance protein A] [protein_id=AKQ33760.1] [location=1196266..1197261]	5	6	7	5	3	8	0	1	1		1.60341e-08	1.97647e-08	3.48263e-08	2.35639e-08	1.45083e-08	3.40349e-08	0	8.10859e-09	1.75915e-08
[502]		533		8	17	19.1	1.5e-14	68292.9	UNREADABLE	lcl|CP011126.1_prot_CleRT_09200_533 [gene=secD] [protein=Protein translocase subunit SecD] [protein_id=AKQ33662.1] [location=complement(979235..981106)]	3	3	4	1	2	4	0	0	1		5.22025e-09	5.36236e-09	1.07985e-08	2.55725e-09	5.24832e-09	9.234e-09	0	0	9.54551e-09
[505]		730		7	27	49.7	4.5e-12	17043.7	UNREADABLE	lcl|CP011126.1_prot_CleRT_12880_730 [gene=rnhA] [protein=Ribonuclease H] [protein_id=AKQ33859.1] [location=complement(1402898..1403347)]	5	2	1	7	4	4	1	3	0		3.4862e-08	1.43244e-08	1.08172e-08	7.1727e-08	4.20593e-08	3.7e-08	1.77045e-08	5.28901e-08	0
[506]		890		7	88	23.1	1.1e-13	25103.3	UNREADABLE	lcl|CP011126.1_prot_CleRT_15520_890 [gene=CleRT_15520] [protein=putative exported protein] [protein_id=AKQ34019.1] [location=complement(1686292..1686942)]	19	18	10	8	9	10	6	7	4		8.99433e-08	8.7529e-08	7.34428e-08	5.56555e-08	6.42506e-08	6.28021e-08	7.2122e-08	8.37884e-08	1.03873e-07
[507]		430		5	220	41.4	4.1e-20	12471.1	UNREADABLE	lcl|CP011126.1_prot_CleRT_07300_430 [gene=CleRT_07300] [protein=Uncharacterized protein] [protein_id=AKQ33559.1] [location=764467..764802]	47	36	17	21	19	14	14	13	0		4.47857e-07	3.52377e-07	2.51319e-07	2.94078e-07	2.73033e-07	1.76982e-07	3.38743e-07	3.13224e-07	0
[509]		912		7	21	24.1	4.5e-12	35649.6	UNREADABLE	lcl|CP011126.1_prot_CleRT_15940_912 [gene=pyrB] [protein=Aspartate carbamoyltransferase] [protein_id=AKQ34041.1] [location=1731790..1732740]	4	4	2	2	1	4	2	2	2		1.33337e-08	1.36967e-08	1.03432e-08	9.7977e-09	5.02703e-09	1.76893e-08	1.69287e-08	1.68575e-08	3.65721e-08
[510]		26		7	41	27.7	6.8e-18	32820.3	UNREADABLE	lcl|CP011126.1_prot_CleRT_00380_26 [gene=atpG] [protein=ATP synthase F1, gamma subunit] [protein_id=AKQ33155.1] [location=40146..41015]	7	7	9	8	7	3	3	4	0		2.53455e-08	2.60355e-08	5.05569e-08	4.25693e-08	3.82227e-08	1.44107e-08	2.7582e-08	3.66213e-08	0
[511]		153		7	45	17.8	5e-12	47141.6	UNREADABLE	lcl|CP011126.1_prot_CleRT_02980_153 [gene=nrdB] [protein=Ribonucleoside-diphosphate reductase subunit beta] [protein_id=AKQ33282.1] [location=complement(318265..319500)]	10	15	8	6	5	6	3	2	3		2.52082e-08	3.88416e-08	3.12871e-08	2.22278e-08	1.90078e-08	2.00656e-08	1.92028e-08	1.2748e-08	4.1485e-08
[514]		719		9	42	27.2	1.7e-11	37428.3	UNREADABLE	lcl|CP011126.1_prot_CleRT_12540_719 [gene=CleRT_12540] [protein=Farnesyl pyrophosphate synthetase] [protein_id=AKQ33848.1] [location=1364140..1365144]	8	11	4	7	8	6	4	4	1		2.54001e-08	3.58759e-08	1.97034e-08	3.26623e-08	3.8305e-08	2.5273e-08	3.22483e-08	3.21127e-08	1.7417e-08
[518]		446		8	26	8.6	2.5e-11	134660	UNREADABLE	lcl|CP011126.1_prot_CleRT_07590_446 [gene=smc] [protein=Chromosome partition protein Smc] [protein_id=AKQ33575.1] [location=799790..803302]	6	6	5	2	3	5	0	0	1		5.29492e-09	5.43906e-09	6.84562e-09	2.59383e-09	3.99254e-09	5.8538e-09	0	0	4.84102e-09
[519]		590		6	35	27.6	2.4e-14	38298.7	UNREADABLE	lcl|CP011126.1_prot_CleRT_10380_590 [gene=asd] [protein=Aspartate-semialdehyde dehydrogenase] [protein_id=AKQ33719.1] [location=complement(1123347..1124393)]	7	6	4	1	1	11	2	2	1		2.172e-08	1.91239e-08	1.92556e-08	4.56e-09	4.67931e-09	4.52808e-08	1.57577e-08	1.56914e-08	1.70212e-08
[522]		438		8	45	36.4	5.2e-12	26019.1	UNREADABLE	lcl|CP011126.1_prot_CleRT_07470_438 [gene=cmk] [protein=Cytidylate kinase] [protein_id=AKQ33567.1] [location=785504..786199]	7	7	4	9	6	8	6	6	3		3.19707e-08	3.2841e-08	2.83431e-08	6.04086e-08	4.13261e-08	4.84733e-08	6.95835e-08	6.92908e-08	7.51629e-08
[523]		746		6	32	52.6	3e-16	16448.1	UNREADABLE	lcl|CP011126.1_prot_CleRT_13070_746 [gene=dut] [protein=Deoxyuridine 5'-triphosphate nucleotidohydrolase] [protein_id=AKQ33875.1] [location=complement(1422584..1423042)]	6	3	3	5	4	9	1	2	0		4.33492e-08	2.22646e-08	3.36268e-08	5.30888e-08	4.35823e-08	8.62645e-08	1.83456e-08	3.65368e-08	0
[524]		426		6	15	32.7	1.9e-13	29039.7	UNREADABLE	lcl|CP011126.1_prot_CleRT_07240_426 [gene=CleRT_07240] [protein=DNase, TatD family] [protein_id=AKQ33555.1] [location=757801..758574]	3	0	1	3	3	4	1	1	0		1.22765e-08	0	6.34875e-09	1.80417e-08	1.85138e-08	2.17157e-08	1.0391e-08	1.03472e-08	0
[527]		647		6	33	29.1	6.5e-15	32032.1	UNREADABLE	lcl|CP011126.1_prot_CleRT_11290_647 [gene=folP] [protein=Dihydropteroate synthase] [protein_id=AKQ33776.1] [location=complement(1236200..1237069)]	7	5	4	3	6	8	3	3	1		2.59692e-08	1.90544e-08	2.30226e-08	1.63563e-08	3.35685e-08	3.9374e-08	2.82607e-08	2.81418e-08	2.03512e-08
[528]		2		9	70	21.4	2.9e-10	42094.1	UNREADABLE	lcl|CP011126.1_prot_CleRT_00020_2 [gene=dnaN] [protein=DNA polymerase III subunit beta] [protein_id=AKQ33131.1] [location=1406..2515]	17	14	12	12	10	12	9	8	5		4.79925e-08	4.05991e-08	5.25582e-08	4.97862e-08	4.2574e-08	4.49433e-08	6.45162e-08	5.71065e-08	7.74325e-08
[530]		670		8	22	33.7	5.1e-12	35809.9	UNREADABLE	lcl|CP011126.1_prot_CleRT_11680_670 [gene=lipA] [protein=Lipoyl synthase] [protein_id=AKQ33799.1] [location=1276015..1276962]	6	4	5	3	3	6	1	1	1		1.9911e-08	1.36354e-08	2.57423e-08	1.46308e-08	1.50136e-08	2.64152e-08	8.42644e-09	8.391e-09	1.82042e-08
[531]		118		5	57	13.6	1.5e-17	62719.1	UNREADABLE	lcl|CP011126.1_prot_CleRT_02180_118 [gene=metG] [protein=Methionine--tRNA ligase] [protein_id=AKQ33247.1] [location=complement(231536..233173)]	7	4	3	10	10	10	7	6	2		1.32631e-08	7.78521e-09	8.81864e-09	2.78451e-08	2.85737e-08	2.51365e-08	3.3678e-08	2.87454e-08	2.07876e-08
[532]		41		7	35	26.5	4.9e-15	30989.1	UNREADABLE	lcl|CP011126.1_prot_CleRT_00740_41 [gene=aroE] [protein=Shikimate dehydrogenase] [protein_id=AKQ33170.1] [location=complement(77285..78124)]	10	10	6	4	3	2	1	2	0		3.83475e-08	3.93914e-08	3.56963e-08	2.25424e-08	1.73491e-08	1.01748e-08	9.7373e-09	1.93927e-08	0
[533]		499		6	118	34.8	7.8e-14	24987.3	UNREADABLE	lcl|CP011126.1_prot_CleRT_08470_499 [gene=CleRT_08470] [protein=O-methyltransferase] [protein_id=AKQ33628.1] [location=complement(907134..907799)]	13	10	9	19	17	14	15	17	2		6.18258e-08	4.88529e-08	6.64054e-08	1.32795e-07	1.21926e-07	8.83312e-08	1.81142e-07	2.04431e-07	5.21777e-08
[534]		251		7	43	52	4e-14	20146.4	UNREADABLE	lcl|CP011126.1_prot_CleRT_04330_251 [gene=ppa] [protein=Inorganic pyrophosphatase] [protein_id=AKQ33380.1] [location=459399..459926]	12	13	8	9	6	10	2	2	1		7.07831e-08	7.87691e-08	7.32104e-08	7.80178e-08	5.33728e-08	7.82542e-08	2.99557e-08	2.98297e-08	3.23577e-08
[535]		420		7	22	38.5	5.9e-15	33689.2	UNREADABLE	lcl|CP011126.1_prot_CleRT_07170_420 [gene=fabD] [protein=Malonyl CoA-acyl carrier protein transacylase] [protein_id=AKQ33549.1] [location=751734..752672]	5	3	3	3	4	3	0	1	1		1.7637e-08	1.08703e-08	1.64176e-08	1.55517e-08	2.12782e-08	1.4039e-08	0	8.9192e-09	1.93501e-08
[538]		716		6	37	23.5	6.7e-19	37560.7	UNREADABLE	lcl|CP011126.1_prot_CleRT_12510_716 [gene=obg] [protein=GTPase obg] [protein_id=AKQ33845.1] [location=complement(1362223..1363245)]	9	7	3	6	5	4	2	4	2		2.84744e-08	2.27496e-08	1.47254e-08	2.78976e-08	2.38562e-08	1.67893e-08	1.60673e-08	3.19995e-08	3.47113e-08
[542]		743		8	32	32.5	1.1e-12	29853.4	UNREADABLE	lcl|CP011126.1_prot_CleRT_13040_743 [gene=xth] [protein=Exodeoxyribonuclease III] [protein_id=AKQ33872.1] [location=complement(1419699..1420466)]	7	5	4	4	4	3	1	2	2		2.78644e-08	2.0445e-08	2.47028e-08	2.33999e-08	2.40122e-08	1.58428e-08	1.01077e-08	2.01304e-08	4.36728e-08
[543]		655		7	23	22.5	1.2e-11	53553.2	UNREADABLE	lcl|CP011126.1_prot_CleRT_11370_655 [gene=CleRT_11370] [protein=FeS assembly protein SufB] [protein_id=AKQ33784.1] [location=complement(1244439..1245881)]	6	5	6	4	4	3	2	1	3		1.33141e-08	1.13971e-08	2.0656e-08	1.30444e-08	1.33857e-08	8.83164e-09	1.12692e-08	5.61088e-09	3.65183e-08
[546]		783		5	56	39.6	1e-20	12166.2	UNREADABLE	lcl|CP011126.1_prot_CleRT_13540_783 [gene=rplV] [protein=50S ribosomal protein L22] [protein_id=AKQ33912.1] [location=complement(1458323..1458658)]	6	7	10	7	6	11	2	1	4		5.8606e-08	7.02349e-08	1.51539e-07	1.00483e-07	8.83816e-08	1.42542e-07	4.96047e-08	2.4698e-08	2.14328e-07
[553]		852		7	16	20.9	8.4e-15	45570.5	UNREADABLE	lcl|CP011126.1_prot_CleRT_14740_852 [gene=visC] [protein=2-polyprenyl-6-methoxyphenol hydroxylase] [protein_id=AKQ33981.1] [location=complement(1609669..1610904)]	3	6	2	1	1	7	0	0	0		7.82318e-09	1.60723e-08	8.09145e-09	3.83235e-09	3.93262e-09	2.4217e-08	0	0	0
[557]		784		6	47	35.5	2.1e-12	10586.4	UNREADABLE	lcl|CP011126.1_prot_CleRT_13550_784 [gene=rpsS] [protein=Ribosomal protein S19] [protein_id=AKQ33913.1] [location=complement(1458661..1458942)]	9	10	6	3	5	12	2	2	1		1.01028e-07	1.15309e-07	1.04492e-07	4.94905e-08	8.46423e-08	1.78706e-07	5.70071e-08	5.67673e-08	6.15781e-08
[565]		101		5	73	47.4	3.5e-16	16881.7	UNREADABLE	lcl|CP011126.1_prot_CleRT_01980_101 [gene=accB] [protein=Biotin carboxyl carrier protein of acetyl-CoA carboxylase] [protein_id=AKQ33230.1] [location=complement(209706..210176)]	8	7	5	10	10	3	11	11	0		5.63144e-08	5.06165e-08	5.46052e-08	1.0345e-07	1.06157e-07	2.80163e-08	1.96618e-07	1.95791e-07	0
[567]		22		7	47	19.8	8.8e-13	10340.7	UNREADABLE	lcl|CP011126.1_prot_CleRT_00340_22 [gene=atpE] [protein=ATP synthase F0, C subunit] [protein_id=AKQ33151.1] [location=37168..37473]	10	7	11	7	6	4	3	3	1		1.1492e-07	8.26339e-08	1.96121e-07	1.18222e-07	1.03984e-07	6.09839e-08	8.75425e-08	8.71742e-08	6.30412e-08
[568]		634		7	32	29.2	9.4e-14	21073.7	UNREADABLE	lcl|CP011126.1_prot_CleRT_11000_634 [gene=folE] [protein=GTP cyclohydrolase 1] [protein_id=AKQ33763.1] [location=1199239..1199796]	8	9	5	7	4	3	5	4	0		4.51123e-08	5.21329e-08	4.37431e-08	5.80104e-08	3.40161e-08	2.24433e-08	7.1594e-08	5.70343e-08	0
[574]		67		8	44	26.9	4.1e-11	41455.6	UNREADABLE	lcl|CP011126.1_prot_CleRT_01320_67 [gene=pdxB] [protein=Erythronate-4-phosphate dehydrogenase] [protein_id=AKQ33196.1] [location=complement(137979..139085)]	8	7	5	4	5	9	5	6	2		2.29326e-08	2.06122e-08	2.22365e-08	1.6851e-08	2.16149e-08	3.42267e-08	3.63944e-08	4.34895e-08	3.14501e-08
[575]		705		7	30	32.7	1.9e-12	28041.9	UNREADABLE	lcl|CP011126.1_prot_CleRT_12310_705 [gene=CleRT_12310] [protein=Aminomethyltransferase family protein] [protein_id=AKQ33834.1] [location=1341804..1342559]	8	5	4	2	3	5	2	2	1		3.39022e-08	2.17657e-08	2.62986e-08	1.24558e-08	1.91725e-08	2.81105e-08	2.15214e-08	2.14308e-08	2.3247e-08
[576]		809		8	27	9.4	2.2e-10	104844	UNREADABLE	lcl|CP011126.1_prot_CleRT_13890_809 [gene=CleRT_13890] [protein=putative outer membrane protein] [protein_id=AKQ33938.1] [location=1501962..1504805]	6	7	5	3	3	2	2	2	0		6.80069e-09	8.15012e-09	8.79238e-09	4.99719e-09	5.12794e-09	3.0074e-09	5.75617e-09	5.73195e-09	0
[577]		419		7	42	29.1	1.1e-13	35116.9	UNREADABLE	lcl|CP011126.1_prot_CleRT_07160_419 [gene=fabH] [protein=3-oxoacyl-[acyl-carrier-protein] synthase 3] [protein_id=AKQ33548.1] [location=750753..751715]	8	10	7	6	9	7	3	4	1		2.7072e-08	3.47611e-08	3.67504e-08	2.9839e-08	4.59295e-08	3.14259e-08	2.57782e-08	3.42263e-08	1.85634e-08
[585]		816		7	40	29.7	1.8e-12	29304.2	UNREADABLE	lcl|CP011126.1_prot_CleRT_14160_816 [gene=CleRT_14160] [protein=Uncharacterized protein] [protein_id=AKQ33945.1] [location=1545466..1546245]	6	7	3	7	5	7	2	5	1		2.43314e-08	2.91594e-08	1.88743e-08	4.17174e-08	3.05778e-08	3.76594e-08	2.05943e-08	5.12692e-08	2.22456e-08
[586]		623		7	23	14.5	2.7e-12	60095.5	UNREADABLE	lcl|CP011126.1_prot_CleRT_10840_623 [gene=prfC] [protein=Peptide chain release factor 3] [protein_id=AKQ33752.1] [location=complement(1178647..1180224)]	5	3	3	3	3	6	2	2	0		9.88721e-09	6.09382e-09	9.20364e-09	8.71822e-09	8.94633e-09	1.57404e-08	1.00424e-08	1.00001e-08	0
[593]		140		5	59	37.8	7.6e-14	8975.7	UNREADABLE	lcl|CP011126.1_prot_CleRT_02770_140 [gene=rpsU] [protein=30S ribosomal protein S21] [protein_id=AKQ33269.1] [location=complement(295915..296139)]	12	12	8	3	10	6	2	3	2		1.58876e-07	1.63201e-07	1.64324e-07	5.83716e-08	1.99663e-07	1.05387e-07	6.72371e-08	1.00431e-07	1.45257e-07
[595]		300		5	25	23.8	1.6e-16	16708.8	UNREADABLE	lcl|CP011126.1_prot_CleRT_05120_300 [gene=CleRT_05120] [protein=ABC transporter maintaining OM lipid asymmetry, anchored periplasmic binding protein MlaD] [protein_id=AKQ33429.1] [location=544990..545445]	4	3	5	3	3	5	2	1	2		2.84486e-08	2.19172e-08	5.51703e-08	3.13563e-08	3.21767e-08	4.7177e-08	3.61187e-08	1.79834e-08	7.80296e-08
[596]		216		8	24	23.7	4.8e-12	46348.2	UNREADABLE	lcl|CP011126.1_prot_CleRT_03850_216 [gene=glyA] [protein=Serine hydroxymethyltransferase] [protein_id=AKQ33345.1] [location=410757..412025]	6	2	3	4	5	4	2	1	1		1.53838e-08	5.26753e-09	1.19335e-08	1.50722e-08	1.93332e-08	1.36061e-08	1.3021e-08	6.48312e-09	1.40651e-08
[599]		603		7	42	13.2	8.9e-16	65946	UNREADABLE	lcl|CP011126.1_prot_CleRT_10530_603 [gene=msbA] [protein=Phospholipid-lipopolysaccharide ABC transporter] [protein_id=AKQ33732.1] [location=complement(1135957..1137726)]	6	8	6	7	6	11	3	4	1		1.08121e-08	1.48085e-08	1.67742e-08	1.85378e-08	1.63053e-08	2.62972e-08	1.37271e-08	1.82259e-08	9.88522e-09
[600]		599		6	62	51.5	4.2e-13	15105.5	UNREADABLE	lcl|CP011126.1_prot_CleRT_10490_599 [gene=rpsF] [protein=30S ribosomal protein S6] [protein_id=AKQ33728.1] [location=complement(1132376..1132768)]	13	12	6	6	5	5	4	5	0		1.02271e-07	9.69742e-08	7.32313e-08	6.93689e-08	5.93199e-08	5.21843e-08	7.99047e-08	9.94607e-08	0
[602]		875		7	29	24.1	4.3e-12	31857.6	UNREADABLE	lcl|CP011126.1_prot_CleRT_15210_875 [gene=apaH] [protein=Bis(5'-nucleosyl)-tetraphosphatase, symmetrical] [protein_id=AKQ34004.1] [location=1656007..1656831]	5	4	2	5	5	4	3	4	0		1.8651e-08	1.5327e-08	1.15744e-08	2.74098e-08	2.8127e-08	1.97949e-08	2.84155e-08	3.7728e-08	0
[603]		781		7	67	47.4	1.4e-13	15446.4	UNREADABLE	lcl|CP011126.1_prot_CleRT_13520_781 [gene=rplP] [protein=50S ribosomal protein L16] [protein_id=AKQ33910.1] [location=complement(1457189..1457602)]	10	9	10	7	7	8	5	7	1		7.69341e-08	7.11255e-08	1.19358e-07	7.91443e-08	8.12151e-08	8.16522e-08	9.76765e-08	1.36172e-07	4.22034e-08
[604]		500		7	33	29.1	3.5e-11	23745.3	UNREADABLE	lcl|CP011126.1_prot_CleRT_08480_500 [gene=pdxH] [protein=Pyridoxine/pyridoxamine 5'-phosphate oxidase] [protein_id=AKQ33629.1] [location=complement(908127..908717)]	10	8	4	8	8	8	2	2	0		5.00459e-08	4.11266e-08	3.10572e-08	5.88384e-08	6.03779e-08	5.31151e-08	2.54156e-08	2.53087e-08	0
[606]		320		6	27	22	1.1e-15	37927.8	UNREADABLE	lcl|CP011126.1_prot_CleRT_05440_320 [gene=pheS] [protein=Phenylalanine--tRNA ligase alpha subunit] [protein_id=AKQ33449.1] [location=574543..575529]	4	5	3	3	2	6	1	2	1		1.25328e-08	1.60925e-08	1.45829e-08	1.38138e-08	9.45014e-09	2.49401e-08	7.95591e-09	1.58449e-08	1.71877e-08
[611]		600		5	26	52.4	5.2e-16	14044.5	UNREADABLE	lcl|CP011126.1_prot_CleRT_10500_600 [gene=CleRT_10500] [protein=putative membrane spanning protein] [protein_id=AKQ33729.1] [location=1133000..1133380]	8	7	2	4	3	1	2	3	1		6.76908e-08	6.08418e-08	2.62545e-08	4.97396e-08	3.82808e-08	1.12253e-08	4.29706e-08	6.41847e-08	4.64161e-08
[618]		765		5	79	39	1.9e-13	13117.3	UNREADABLE	lcl|CP011126.1_prot_CleRT_13360_765 [gene=rpsK] [protein=Ribosomal protein S11] [protein_id=AKQ33894.1] [location=complement(1450321..1450692)]	9	12	8	9	7	14	5	7	5		8.1535e-08	1.11673e-07	1.12441e-07	1.19825e-07	9.56356e-08	1.68263e-07	1.1502e-07	1.6035e-07	2.48485e-07
[619]		99		7	48	30.5	1.5e-14	38261.4	UNREADABLE	lcl|CP011126.1_prot_CleRT_01960_99 [gene=arcB] [protein=Ornithine cyclodeaminase] [protein_id=AKQ33228.1] [location=207108..208124]	8	6	5	7	6	10	6	5	0		2.48471e-08	1.91426e-08	2.40929e-08	3.19511e-08	2.81032e-08	4.12045e-08	4.73193e-08	3.92668e-08	0
[621]		293		4	30	26	7e-20	10981.9	UNREADABLE	lcl|CP011126.1_prot_CleRT_05040_293 [gene=CleRT_05040] [protein=Ribosome-associated factor Y] [protein_id=AKQ33422.1] [location=complement(539702..539992)]	3	1	4	4	5	5	3	3	1		3.24631e-08	1.11156e-08	6.71526e-08	6.36108e-08	8.1594e-08	7.17791e-08	8.24311e-08	8.20844e-08	5.93604e-08
[625]		556		7	21	34	2.4e-13	26770	UNREADABLE	lcl|CP011126.1_prot_CleRT_09840_556 [gene=ung] [protein=Uracil-DNA glycosylase] [protein_id=AKQ33685.1] [location=1060372..1061079]	6	7	3	5	3	3	2	2	2		2.66348e-08	3.19198e-08	2.06611e-08	3.2619e-08	2.00835e-08	1.76676e-08	2.25439e-08	2.24491e-08	4.87031e-08
[628]		683		6	33	55.6	2.9e-12	16163.7	UNREADABLE	lcl|CP011126.1_prot_CleRT_11880_683 [gene=fur] [protein=Ferric uptake regulation protein] [protein_id=AKQ33812.1] [location=complement(1300021..1300449)]	6	6	4	3	3	5	3	3	1		4.4112e-08	4.53128e-08	4.56246e-08	3.24137e-08	3.32618e-08	4.8768e-08	5.60052e-08	5.57696e-08	4.03305e-08
[631]		463		5	47	9.3	1.5e-18	61014.7	UNREADABLE	lcl|CP011126.1_prot_CleRT_07820_463 [gene=CleRT_07820] [protein=Amino acid permease] [protein_id=AKQ33592.1] [location=complement(829837..831486)]	9	9	6	6	7	5	4	4	2		1.75289e-08	1.8006e-08	1.813e-08	1.71738e-08	2.05603e-08	1.29194e-08	1.97821e-08	1.96989e-08	2.13683e-08
[633]		46		5	30	51.5	1e-14	14664.6	UNREADABLE	lcl|CP011126.1_prot_CleRT_00890_46 [gene=erpA] [protein=Iron--sulfur cluster insertion protein ErpA] [protein_id=AKQ33175.1] [location=92439..92849]	4	6	4	4	4	3	2	2	1		3.24142e-08	4.99449e-08	5.02887e-08	4.76363e-08	4.88827e-08	3.2252e-08	4.11535e-08	4.09804e-08	4.44533e-08
[634]		782		7	100	25.2	1.9e-10	25923.1	UNREADABLE	lcl|CP011126.1_prot_CleRT_13530_782 [gene=rpsC] [protein=30S ribosomal protein S3] [protein_id=AKQ33911.1] [location=complement(1457616..1458308)]	12	12	8	16	15	10	15	15	7		5.50098e-08	5.65073e-08	5.68962e-08	1.07791e-07	1.03698e-07	6.08161e-08	1.74603e-07	1.73869e-07	1.7603e-07
[636]		672		5	38	24.3	2.3e-14	19121.9	UNREADABLE	lcl|CP011126.1_prot_CleRT_11710_672 [gene=CleRT_11710] [protein=Acyl-CoA hydrolase] [protein_id=AKQ33801.1] [location=complement(1280292..1280801)]	7	8	8	5	3	7	2	1	0		4.35024e-08	5.10704e-08	7.71328e-08	4.56654e-08	2.81162e-08	5.77128e-08	3.15607e-08	1.5714e-08	0
[639]		546		7	75	10.9	1.1e-12	75295.3	UNREADABLE	lcl|CP011126.1_prot_CleRT_09580_546 [gene=cyoB] [protein=Cytochrome O ubiquinol oxidase subunit I] [protein_id=AKQ33675.1] [location=complement(1028410..1030416)]	17	16	9	11	10	8	7	6	0		2.68304e-08	2.59395e-08	2.20371e-08	2.55137e-08	2.38011e-08	1.67505e-08	2.80529e-08	2.39442e-08	0
[644]		640		7	23	30.5	1.1e-10	41791.5	UNREADABLE	lcl|CP011126.1_prot_CleRT_11130_640 [gene=ddl] [protein=D-alanine--D-alanine ligase] [protein_id=AKQ33769.1] [location=complement(1216235..1217347)]	6	6	2	1	2	3	1	1	1		1.70612e-08	1.75256e-08	8.82312e-09	4.17889e-09	8.57646e-09	1.13172e-08	7.22037e-09	7.19e-09	1.55986e-08
[645]		19		7	13	25.5	1.5e-10	32403.5	UNREADABLE	lcl|CP011126.1_prot_CleRT_00290_19 [gene=parB] [protein=Chromosome partitioning protein] [protein_id=AKQ33148.1] [location=30859..31731]	3	3	2	2	2	4	0	1	0		1.10021e-08	1.13016e-08	1.13794e-08	1.07792e-08	1.10612e-08	1.94614e-08	0	9.2731e-09	0
[647]		718		6	55	53	3.5e-13	13334.5	UNREADABLE	lcl|CP011126.1_prot_CleRT_12530_718 [gene=rplU] [protein=50S ribosomal protein L21] [protein_id=AKQ33847.1] [location=complement(1363644..1363997)]	11	8	5	6	8	7	5	8	2		9.80306e-08	7.32358e-08	6.91311e-08	7.8582e-08	1.07517e-07	8.27612e-08	1.13146e-07	1.80273e-07	9.7775e-08
[648]		130		5	20	14	1.8e-13	42102.2	UNREADABLE	lcl|CP011126.1_prot_CleRT_02340_130 [gene=CleRT_02340] [protein=Uncharacterized protein] [protein_id=AKQ33259.1] [location=247450..248544]	4	6	3	1	1	3	1	1	1		1.12902e-08	1.73963e-08	1.3137e-08	4.14805e-09	4.25658e-09	1.12337e-08	7.16709e-09	7.13694e-09	1.54835e-08
[651]		598		6	36	46.6	8.1e-14	8651.2	UNREADABLE	lcl|CP011126.1_prot_CleRT_10480_598 [gene=rpsR] [protein=30S ribosomal protein S18] [protein_id=AKQ33727.1] [location=complement(1132144..1132365)]	6	8	11	4	3	5	2	3	1		8.24178e-08	1.12882e-07	2.34421e-07	8.07481e-08	6.21456e-08	9.11169e-08	6.97591e-08	1.04199e-07	7.53526e-08
[653]		856		6	43	26	7.2e-12	22874.8	UNREADABLE	lcl|CP011126.1_prot_CleRT_14780_856 [gene=CleRT_14780] [protein=5-formyltetrahydrofolate cyclo-ligase] [protein_id=AKQ33985.1] [location=1613664..1614254]	7	8	7	4	4	8	2	2	2		3.63653e-08	4.26916e-08	5.64184e-08	3.05388e-08	3.13378e-08	5.51363e-08	2.63828e-08	2.62718e-08	5.69964e-08
[659]		867		5	34	32.2	3.7e-13	17338.9	UNREADABLE	lcl|CP011126.1_prot_CleRT_15080_867 [gene=dksA] [protein=DnaK suppressor protein] [protein_id=AKQ33996.1] [location=complement(1644163..1644612)]	7	8	5	2	3	4	2	2	2		4.79758e-08	5.63221e-08	5.31654e-08	2.01445e-08	3.10074e-08	3.637e-08	3.48061e-08	3.46597e-08	7.5194e-08
[661]		468		6	15	7.1	7.4e-11	132250	UNREADABLE	lcl|CP011126.1_prot_CleRT_07910_468 [gene=CleRT_07910] [protein=Pyridine nucleotide-disulfide oxidoreductase family protein] [protein_id=AKQ33597.1] [location=837591..841094]	4	5	3	1	1	3	0	0	0		3.59427e-09	4.61515e-09	4.18222e-09	1.32055e-09	1.3551e-09	3.57628e-09	0	0	0
[662]		738		6	14	10.6	1.3e-12	80195.3	UNREADABLE	lcl|CP011126.1_prot_CleRT_12980_738 [gene=spoT] [protein=GTP pyrophosphokinase] [protein_id=AKQ33867.1] [location=complement(1413900..1416023)]	2	4	4	2	3	4	1	1	1		2.96365e-09	6.08865e-09	9.19584e-09	4.35542e-09	6.70406e-09	7.86351e-09	3.76269e-09	3.74686e-09	8.12879e-09
[664]		752		7	38	16	4.5e-10	52023.7	UNREADABLE	lcl|CP011126.1_prot_CleRT_13140_752 [gene=pcnB] [protein=Poly(A) polymerase] [protein_id=AKQ33881.1] [location=complement(1425932..1427248)]	9	6	9	4	3	8	5	2	2		2.05583e-08	1.40786e-08	3.18949e-08	1.34279e-08	1.03344e-08	2.42434e-08	2.90012e-08	1.15517e-08	2.50613e-08
[665]		908		6	60	23.5	3.8e-14	25635	UNREADABLE	lcl|CP011126.1_prot_CleRT_15900_908 [gene=CleRT_15900] [protein=putative cytosolic protein] [protein_id=AKQ34037.1] [location=complement(1728399..1729079)]	9	7	11	11	9	10	8	8	3		4.1721e-08	3.3333e-08	7.91115e-08	7.4939e-08	6.2918e-08	6.14996e-08	9.41682e-08	9.3772e-08	7.62891e-08
[667]		473		6	28	26	1.1e-18	31260.1	UNREADABLE	lcl|CP011126.1_prot_CleRT_08040_473 [gene=cysQ] [protein=3'(2'),5'-bisphosphate nucleotidase] [protein_id=AKQ33602.1] [location=853363..854196]	7	7	3	3	3	9	0	0	1		2.66105e-08	2.73349e-08	1.76934e-08	1.67602e-08	1.71987e-08	4.53897e-08	0	0	2.08538e-08
[668]		869		5	82	33.8	5.4e-15	24975	UNREADABLE	lcl|CP011126.1_prot_CleRT_15100_869 [gene=CleRT_15100] [protein=Phospholipase/carboxylesterase family protein] [protein_id=AKQ33998.1] [location=1645768..1646445]	14	11	5	16	15	7	8	7	5		6.66144e-08	5.37647e-08	3.69101e-08	1.11883e-07	1.07635e-07	4.41873e-08	9.66567e-08	8.42188e-08	1.30509e-07
[672]		831		6	19	19.1	6.2e-13	48553.1	UNREADABLE	lcl|CP011126.1_prot_CleRT_14330_831 [gene=murF] [protein=UDP-N-acetylmuramoyl-tripeptide--D-alanyl-D-alanine ligase] [protein_id=AKQ33960.1] [location=complement(1565690..1567030)]	5	4	4	2	3	5	1	0	1		1.22377e-08	1.00566e-08	1.51888e-08	7.19386e-09	1.10731e-08	1.62352e-08	6.21485e-09	0	1.34263e-08
[681]		872		5	24	29	1e-14	32857	UNREADABLE	lcl|CP011126.1_prot_CleRT_15150_872 [gene=pdxA] [protein=4-hydroxythreonine-4-phosphate dehydrogenase] [protein_id=AKQ34001.1] [location=1651650..1652573]	4	4	2	3	2	6	2	2	0		1.4467e-08	1.48608e-08	1.12223e-08	1.59456e-08	1.09086e-08	2.87891e-08	1.83675e-08	1.82902e-08	0
[682]		560		5	52	34.3	8.6e-16	25928.4	UNREADABLE	lcl|CP011126.1_prot_CleRT_09880_560 [gene=lolD] [protein=Lipoprotein releasing system ATP-binding protein] [protein_id=AKQ33689.1] [location=complement(1064284..1064976)]	15	10	6	6	7	6	5	5	1		6.87482e-08	4.70798e-08	4.26634e-08	4.04133e-08	4.83825e-08	3.64822e-08	5.81891e-08	5.79443e-08	2.51419e-08
[685]		121		6	19	14.6	5.5e-11	61478.1	UNREADABLE	lcl|CP011126.1_prot_CleRT_02210_121 [gene=pyrG] [protein=CTP synthase] [protein_id=AKQ33250.1] [location=235011..236678]	2	4	4	5	5	3	1	1	0		3.86594e-09	7.94236e-09	1.19955e-08	1.42036e-08	1.45752e-08	7.69318e-09	4.90825e-09	4.88761e-09	0
[686]		736		8	13	12	7e-08	78507.7	UNREADABLE	lcl|CP011126.1_prot_CleRT_12960_736 [gene=recG] [protein=ATP-dependent DNA helicase] [protein_id=AKQ33865.1] [location=complement(1411404..1413485)]	3	5	2	0	0	3	0	0	0		4.54104e-09	7.77442e-09	4.69676e-09	0	0	6.02441e-09	0	0	0
[687]		175		5	33	18.5	4e-12	34487.5	UNREADABLE	lcl|CP011126.1_prot_CleRT_03270_175 [gene=era] [protein=GTPase Era] [protein_id=AKQ33304.1] [location=350403..351296]	4	3	3	5	5	6	3	2	2		1.3783e-08	1.06187e-08	1.60376e-08	2.53196e-08	2.59821e-08	2.7428e-08	2.62487e-08	1.74255e-08	3.78044e-08
[688]		323		6	48	49.6	5.7e-11	14785.2	UNREADABLE	lcl|CP011126.1_prot_CleRT_05470_323 [gene=CleRT_05470] [protein=Transcriptional regulator, MerR family] [protein_id=AKQ33452.1] [location=578198..578575]	7	8	5	7	7	8	4	4	1		5.62622e-08	6.605e-08	6.23481e-08	8.26836e-08	8.4847e-08	8.53037e-08	8.16357e-08	8.12923e-08	4.40907e-08
[691]		285		4	45	43.4	1e-18	21924.4	UNREADABLE	lcl|CP011126.1_prot_CleRT_04950_285 [gene=clpP] [protein=ATP-dependent Clp protease proteolytic subunit] [protein_id=AKQ33414.1] [location=531102..531692]	9	10	3	5	4	1	4	4	1		4.87821e-08	5.56778e-08	2.52275e-08	3.98282e-08	3.26963e-08	7.19081e-09	5.50528e-08	5.48213e-08	2.97336e-08
[694]		722		6	41	26.8	1.8e-11	28612.3	UNREADABLE	lcl|CP011126.1_prot_CleRT_12600_722 [gene=phoR] [protein=Phosphate regulon sensor protein] [protein_id=AKQ33851.1] [location=1370446..1371198]	9	10	5	4	3	6	2	3	2		3.73797e-08	4.26636e-08	3.22179e-08	2.4415e-08	1.87903e-08	3.30601e-08	2.10923e-08	3.15054e-08	4.55671e-08
[696]		768		6	28	18.1	4.5e-10	49028.9	UNREADABLE	lcl|CP011126.1_prot_CleRT_13390_768 [gene=secY] [protein=Protein translocase subunit SecY] [protein_id=AKQ33897.1] [location=complement(1451396..1452724)]	5	5	3	7	6	2	2	3	1		1.21189e-08	1.24488e-08	1.1281e-08	2.49341e-08	2.19313e-08	6.43107e-09	1.23091e-08	1.83859e-08	1.3296e-08
[697]		162		6	28	23.9	2.7e-13	30733.9	UNREADABLE	lcl|CP011126.1_prot_CleRT_03090_162 [gene=CleRT_03090] [protein=putative cytosolic protein] [protein_id=AKQ33291.1] [location=335119..335973]	5	4	3	5	5	6	2	3	3		1.9333e-08	1.58874e-08	1.79963e-08	2.84119e-08	2.91553e-08	3.07779e-08	1.96363e-08	2.93306e-08	6.36324e-08
[701]		6		7	27	21.5	6.6e-11	36252.3	UNREADABLE	lcl|CP011126.1_prot_CleRT_00120_6 [gene=ftsY] [protein=Signal recognition particle receptor FtsY] [protein_id=AKQ33135.1] [location=13407..14387]	6	8	6	4	3	4	2	2	0		1.96681e-08	2.69379e-08	3.05138e-08	1.92696e-08	1.48304e-08	1.73952e-08	1.66472e-08	1.65772e-08	0
[702]		662		7	13	19.3	7e-11	50493.7	UNREADABLE	lcl|CP011126.1_prot_CleRT_11520_662 [gene=engA] [protein=GTPase Der] [protein_id=AKQ33791.1] [location=complement(1259261..1260598)]	6	11	5	2	2	3	1	0	0		1.41208e-08	2.65929e-08	1.82563e-08	6.91738e-09	7.09837e-09	9.36676e-09	5.976e-09	0	0
[704]		863		6	23	34.5	7.9e-16	21910.1	UNREADABLE	lcl|CP011126.1_prot_CleRT_15020_863 [gene=CleRT_15020] [protein=Non-canonical purine NTP pyrophosphatase] [protein_id=AKQ33992.1] [location=complement(1639141..1639743)]	8	8	3	1	2	3	1	0	0		4.33902e-08	4.45713e-08	2.52439e-08	7.97084e-09	1.63588e-08	2.15865e-08	1.37722e-08	0	0
[706]		462		6	20	21	3.7e-12	49220.2	UNREADABLE	lcl|CP011126.1_prot_CleRT_07810_462 [gene=miaB] [protein=(Dimethylallyl)adenosine tRNA methylthiotransferase MiaB] [protein_id=AKQ33591.1] [location=complement(828412..829731)]	5	5	4	2	2	4	1	1	0		1.20718e-08	1.24004e-08	1.49829e-08	7.09635e-09	7.28203e-09	1.28121e-08	6.13062e-09	6.10483e-09	0
[707]		594		5	18	18.5	2.2e-15	39748.7	UNREADABLE	lcl|CP011126.1_prot_CleRT_10440_594 [gene=alr] [protein=Alanine racemase] [protein_id=AKQ33723.1] [location=complement(1127617..1128690)]	4	4	3	4	2	3	2	0	0		1.19587e-08	1.22842e-08	1.39149e-08	1.75746e-08	9.01722e-09	1.18988e-08	1.51829e-08	0	0
[713]		93		4	27	35.5	2.4e-20	21308.4	UNREADABLE	lcl|CP011126.1_prot_CleRT_01800_93 [gene=gmhA] [protein=Phosphoheptose isomerase] [protein_id=AKQ33222.1] [location=complement(191766..192359)]	8	7	3	1	2	6	2	0	0		4.46154e-08	4.01012e-08	2.59568e-08	8.19592e-09	1.68207e-08	4.43921e-08	2.83222e-08	0	0
[714]		624		6	14	16.1	8.8e-11	39684.5	UNREADABLE	lcl|CP011126.1_prot_CleRT_10850_624 [gene=CleRT_10850] [protein=putative membrane spanning protein] [protein_id=AKQ33753.1] [location=complement(1180261..1181325)]	3	3	0	2	3	1	1	2	0		8.98351e-09	9.22806e-09	0	8.80152e-09	1.35477e-08	3.97269e-09	7.60373e-09	1.51435e-08	0
[716]		301		4	42	25.7	3.5e-16	23707.8	UNREADABLE	lcl|CP011126.1_prot_CleRT_05130_301 [gene=CleRT_05130] [protein=ABC transporter maintaining OM lipid asymmetry, periplasmic binding protein MlaC] [protein_id=AKQ33430.1] [location=545516..546136]	13	11	1	6	5	3	2	1	0		6.51625e-08	5.66385e-08	7.77659e-09	4.41986e-08	3.77959e-08	1.99497e-08	2.54558e-08	1.26743e-08	0
[722]		322		5	61	46.1	4.4e-12	11790.6	UNREADABLE	lcl|CP011126.1_prot_CleRT_05460_322 [gene=ihfA] [protein=Integration host factor subunit alpha] [protein_id=AKQ33451.1] [location=577918..578226]	9	7	5	9	9	7	8	7	2		9.07094e-08	7.24723e-08	7.81834e-08	1.33308e-07	1.36796e-07	9.35982e-08	2.04739e-07	1.78393e-07	1.10578e-07
[723]		717		5	29	51.1	5.4e-12	9839.4	UNREADABLE	lcl|CP011126.1_prot_CleRT_12520_717 [gene=rpmA] [protein=50S ribosomal protein L27] [protein_id=AKQ33846.1] [location=complement(1363388..1363654)]	6	6	8	3	3	2	2	3	0		7.2465e-08	7.44377e-08	1.499e-07	5.32478e-08	5.4641e-08	3.20455e-08	6.13351e-08	9.16156e-08	0
[726]		535		5	10	20.3	3.2e-14	41556.6	UNREADABLE	lcl|CP011126.1_prot_CleRT_09220_535 [gene=trmU] [protein=tRNA-specific 2-thiouridylase MnmA] [protein_id=AKQ33664.1] [location=981639..982748]	1	2	1	1	2	2	0	0	1		2.8596e-09	5.87489e-09	4.4365e-09	4.20251e-09	8.62493e-09	7.58744e-09	0	0	1.56868e-08
[728]		18		5	24	28.8	1e-15	27693.3	UNREADABLE	lcl|CP011126.1_prot_CleRT_00280_18 [gene=parA] [protein=Chromosome partitioning protein] [protein_id=AKQ33147.1] [location=30089..30862]	7	5	2	4	1	3	2	2	1		3.00379e-08	2.20397e-08	1.33148e-08	2.52252e-08	6.47129e-09	1.70786e-08	2.17923e-08	2.17006e-08	2.35396e-08
[743]		24		5	32	31.9	1.3e-12	20906.7	UNREADABLE	lcl|CP011126.1_prot_CleRT_00360_24 [gene=atpH] [protein=ATP synthase F1, delta subunit] [protein_id=AKQ33153.1] [location=38006..38563]	5	4	5	5	3	4	3	1	0		2.84204e-08	2.33553e-08	4.40925e-08	4.1767e-08	2.57159e-08	3.01634e-08	4.32995e-08	1.43725e-08	0
[750]		799		5	49	38.6	7e-12	15384	UNREADABLE	lcl|CP011126.1_prot_CleRT_13700_799 [gene=rplK] [protein=50S ribosomal protein L11] [protein_id=AKQ33928.1] [location=complement(1476727..1477164)]	10	9	5	7	7	9	5	5	1		7.72461e-08	7.1414e-08	5.99213e-08	7.94653e-08	8.15445e-08	9.22313e-08	9.80727e-08	9.76602e-08	4.23746e-08
[759]		55		5	19	13.9	1e-13	40357.4	UNREADABLE	lcl|CP011126.1_prot_CleRT_01150_55 [gene=ychF] [protein=GTP-binding protein, probable translation factor] [protein_id=AKQ33184.1] [location=complement(120283..121383)]	4	2	2	3	4	5	2	3	2		1.17783e-08	6.04946e-09	9.13665e-09	1.29822e-08	1.77624e-08	1.95322e-08	1.49539e-08	2.23365e-08	3.23059e-08
[765]		34		5	24	26.1	1.8e-10	24254.3	UNREADABLE	lcl|CP011126.1_prot_CleRT_00640_34 [gene=rpiA] [protein=Ribose-5-phosphate isomerase A] [protein_id=AKQ33163.1] [location=67099..67767]	3	3	4	5	3	4	2	2	0		1.46987e-08	1.50988e-08	3.04055e-08	3.60023e-08	2.21666e-08	2.60002e-08	2.48822e-08	2.47775e-08	0
[766]		327		5	41	63.2	1.9e-12	6506.9	UNREADABLE	lcl|CP011126.1_prot_CleRT_05600_327 [gene=CleRT_05600] [protein=UPF0434 protein] [protein_id=AKQ33456.1] [location=589928..590101]	6	5	5	7	6	3	4	4	1		1.09578e-07	9.38007e-08	1.41669e-07	1.87877e-07	1.65251e-07	7.26863e-08	1.85495e-07	1.84715e-07	1.00184e-07
[768]		48		5	22	19.1	5.6e-11	36457.7	UNREADABLE	lcl|CP011126.1_prot_CleRT_00910_48 [gene=gshB] [protein=Glutathione synthetase] [protein_id=AKQ33177.1] [location=complement(93632..94591)]	6	6	2	2	2	2	1	1	0		1.95573e-08	2.00896e-08	1.0114e-08	9.58053e-09	9.8312e-09	8.6486e-09	8.27672e-09	8.2419e-09	0
[770]		54		6	17	23.2	2.9e-11	37459.1	UNREADABLE	lcl|CP011126.1_prot_CleRT_00990_54 [gene=CleRT_00990] [protein=Lysine 2,3-aminomutase] [protein_id=AKQ33183.1] [location=complement(101945..102931)]	4	5	2	2	1	4	1	1	2		1.26896e-08	1.62938e-08	9.84358e-09	9.32441e-09	4.78419e-09	1.68348e-08	8.05546e-09	8.02157e-09	3.48055e-08
[771]		739		4	31	41.1	6.6e-13	10477.9	UNREADABLE	lcl|CP011126.1_prot_CleRT_12990_739 [gene=rpoZ] [protein=DNA-directed RNA polymerase subunit omega] [protein_id=AKQ33868.1] [location=complement(1416057..1416344)]	3	3	3	5	5	8	2	4	1		3.40246e-08	3.49508e-08	5.2787e-08	8.33383e-08	8.55188e-08	1.20371e-07	5.75974e-08	1.1471e-07	6.22158e-08
[775]		275		5	11	24.7	1.9e-15	27932.9	UNREADABLE	lcl|CP011126.1_prot_CleRT_04640_275 [gene=CleRT_04640] [protein=sugar ABC transporter ATP-binding protein] [protein_id=AKQ33404.1] [location=complement(499354..500121)]	6	5	2	1	0	3	1	0	0		2.55259e-08	2.18506e-08	1.32006e-08	6.2522e-09	0	1.69321e-08	1.08027e-08	0	0
[776]		442		5	17	16.4	5.8e-13	26197.9	UNREADABLE	lcl|CP011126.1_prot_CleRT_07510_442 [gene=pyrF] [protein=Orotidine 5'-phosphate decarboxylase] [protein_id=AKQ33571.1] [location=789625..790341]	4	3	3	0	1	6	1	1	0		1.81443e-08	1.39786e-08	2.11123e-08	0	6.84068e-09	3.61069e-08	1.15181e-08	1.14697e-08	0
[779]		163		5	16	20.3	4.1e-12	15946	UNREADABLE	lcl|CP011126.1_prot_CleRT_03100_163 [gene=CleRT_03100] [protein=Rhodanese-related sulfurtransferase] [protein_id=AKQ33292.1] [location=336073..336504]	5	4	4	0	0	3	0	0	1		3.72618e-08	3.06209e-08	4.62475e-08	0	0	2.96602e-08	0	0	4.08811e-08
[781]		516		6	14	13.7	1.9e-11	47287	UNREADABLE	lcl|CP011126.1_prot_CleRT_08870_516 [gene=CleRT_08870] [protein=N-acetylmuramoyl-L-alanine amidase] [protein_id=AKQ33645.1] [location=complement(944686..945939)]	3	6	5	1	1	0	1	1	0		7.5392e-09	1.54889e-08	1.94943e-08	3.69323e-09	3.78987e-09	0	6.38125e-09	6.35441e-09	0
[782]		29		5	17	14.4	5.5e-17	50770.3	UNREADABLE	lcl|CP011126.1_prot_CleRT_00410_29 [gene=glmU] [protein=Bifunctional protein GlmU] [protein_id=AKQ33158.1] [location=42987..44384]	4	5	2	2	2	3	0	0	1		9.36259e-09	1.20218e-08	7.26274e-09	6.87969e-09	7.0597e-09	9.31573e-09	0	0	1.284e-08
[784]		501		6	29	30.4	6.3e-09	26511.9	UNREADABLE	lcl|CP011126.1_prot_CleRT_08490_501 [gene=CleRT_08490] [protein=Putative 3-methyladenine DNA glycosylase] [protein_id=AKQ33630.1] [location=complement(908735..909418)]	5	5	5	1	2	10	2	2	1		2.24117e-08	2.30218e-08	3.47704e-08	6.58731e-09	1.35193e-08	5.94654e-08	2.27634e-08	2.26676e-08	2.45886e-08
[785]		82		4	40	23.2	6.6e-19	23368.2	UNREADABLE	lcl|CP011126.1_prot_CleRT_01660_82 [gene=CleRT_01660] [protein=Alpha/beta hydrolase] [protein_id=AKQ33211.1] [location=179218..179853]	4	4	5	7	5	7	3	3	3		2.03414e-08	2.08951e-08	3.9448e-08	5.23144e-08	3.83452e-08	4.72257e-08	3.87386e-08	3.85756e-08	8.36894e-08
[787]		699		4	57	30.5	3.1e-12	14943.4	UNREADABLE	lcl|CP011126.1_prot_CleRT_12250_699 [gene=rpsP] [protein=30S ribosomal protein S16] [protein_id=AKQ33828.1] [location=1337875..1338270]	8	10	6	7	8	13	4	4	1		6.36189e-08	8.16884e-08	7.40256e-08	8.18083e-08	9.59415e-08	1.37151e-07	8.07715e-08	8.04317e-08	4.3624e-08
[789]		126		5	17	25.2	1e-13	27384.4	UNREADABLE	lcl|CP011126.1_prot_CleRT_02260_126 [gene=CleRT_02260] [protein=Peptidoglycan-specific endopeptidase, M23 family] [protein_id=AKQ33255.1] [location=240284..241024]	3	4	3	1	1	3	2	1	0		1.30186e-08	1.78306e-08	2.01975e-08	6.37743e-09	6.54429e-09	1.72712e-08	2.20381e-08	1.09727e-08	0
[796]		789		5	62	36.9	6.4e-11	12632.7	UNREADABLE	lcl|CP011126.1_prot_CleRT_13600_789 [gene=rpsJ] [protein=30S ribosomal protein S10] [protein_id=AKQ33918.1] [location=complement(1461408..1461743)]	9	10	6	8	9	9	7	8	7		8.46627e-08	9.66304e-08	8.7566e-08	1.10597e-07	1.27677e-07	1.12319e-07	1.67205e-07	1.90288e-07	3.61224e-07
[801]		777		6	38	54.2	9.8e-11	11835	UNREADABLE	lcl|CP011126.1_prot_CleRT_13480_777 [gene=rplX] [protein=50S ribosomal protein L24] [protein_id=AKQ33906.1] [location=complement(1456019..1456342)]	7	5	5	5	5	8	5	4	5		7.02871e-08	5.15717e-08	7.78901e-08	7.3782e-08	7.57125e-08	1.06568e-07	1.27482e-07	1.01557e-07	2.75408e-07
[802]		606		5	46	46.1	5.8e-15	10525.2	UNREADABLE	lcl|CP011126.1_prot_CleRT_10580_606 [gene=rpsO] [protein=30S ribosomal protein S15] [protein_id=AKQ33735.1] [location=complement(1144069..1144338)]	10	9	5	5	4	7	3	5	2		1.12906e-07	1.04381e-07	8.7583e-08	8.29637e-08	6.81076e-08	1.04851e-07	8.60079e-08	1.42743e-07	1.23872e-07
[808]		111		4	93	24.7	2.8e-18	22656.7	UNREADABLE	lcl|CP011126.1_prot_CleRT_02100_111 [gene=sodB] [protein=Superoxide dismutase] [protein_id=AKQ33240.1] [location=complement(224475..225059)]	13	11	14	13	11	16	8	8	7		6.81856e-08	5.92661e-08	1.13923e-07	1.00206e-07	8.70085e-08	1.11334e-07	1.06547e-07	1.06099e-07	2.01408e-07
[810]		441		6	36	15.5	3.1e-10	44521.8	UNREADABLE	lcl|CP011126.1_prot_CleRT_07500_441 [gene=CleRT_07500] [protein=Tetratricopeptide repeat family protein] [protein_id=AKQ33570.1] [location=788457..789623]	11	10	7	8	8	7	3	2	3		2.93607e-08	2.74181e-08	2.89872e-08	3.13809e-08	3.2202e-08	2.47874e-08	2.03327e-08	1.34981e-08	4.39262e-08
[814]		584		4	43	16.7	2e-12	25930.7	UNREADABLE	lcl|CP011126.1_prot_CleRT_10280_584 [gene=dedD] [protein=Cell division related protein] [protein_id=AKQ33713.1] [location=complement(1112461..1113165)]	6	4	5	6	6	5	5	6	1		2.74968e-08	1.88302e-08	3.55497e-08	4.04097e-08	4.1467e-08	3.03991e-08	5.8184e-08	6.9527e-08	2.51397e-08
[816]		808		5	9	11.6	1.1e-14	65414.7	UNREADABLE	lcl|CP011126.1_prot_CleRT_13880_808 [gene=CleRT_13880] [protein=Outer membrane protein, OMP85 family protein] [protein_id=AKQ33937.1] [location=1500232..1501965]	2	3	2	2	1	2	0	0	0		3.63329e-09	5.5983e-09	5.63683e-09	5.33953e-09	2.73962e-09	4.82014e-09	0	0	0
[817]		160		5	8	13.9	1.4e-13	58532.5	UNREADABLE	lcl|CP011126.1_prot_CleRT_03070_160 [gene=gpmI] [protein=2,3-bisphosphoglycerate-independent phosphoglycerate mutase] [protein_id=AKQ33289.1] [location=complement(331438..333033)]	2	2	2	1	0	1	1	1	0		4.06049e-09	4.17103e-09	6.2996e-09	2.98368e-09	0	2.69345e-09	5.15526e-09	5.13357e-09	0
[828]		744		4	25	19.2	1.8e-12	23420.2	UNREADABLE	lcl|CP011126.1_prot_CleRT_13050_744 [gene=pyrE] [protein=Orotate phosphoribosyltransferase] [protein_id=AKQ33873.1] [location=1420565..1421191]	5	5	5	2	3	5	2	1	3		2.53703e-08	2.60609e-08	3.93604e-08	1.49138e-08	2.2956e-08	3.36577e-08	2.57684e-08	1.283e-08	8.35036e-08
[829]		445		5	29	8.5	8.7e-11	56058	UNREADABLE	lcl|CP011126.1_prot_CleRT_07580_445 [gene=tppB] [protein=Di-/tripeptide transporter] [protein_id=AKQ33574.1] [location=798160..799683]	10	6	3	2	2	3	2	2	2		2.11987e-08	1.30654e-08	9.86652e-09	6.23076e-09	6.39379e-09	8.43702e-09	1.07656e-08	1.07204e-08	2.32577e-08
[838]		737		4	26	29.1	4.6e-11	13961.4	UNREADABLE	lcl|CP011126.1_prot_CleRT_12970_737 [gene=CleRT_12970] [protein=Putative endoribonuclease L-PSP] [protein_id=AKQ33866.1] [location=complement(1413492..1413875)]	4	3	2	5	4	4	3	3	1		3.40468e-08	2.62302e-08	2.64108e-08	6.25446e-08	5.13448e-08	4.51686e-08	6.48395e-08	6.45668e-08	4.66923e-08
[840]		729		4	5	17.9	3.8e-15	26874.2	UNREADABLE	lcl|CP011126.1_prot_CleRT_12870_729 [gene=dnaQ] [protein=DNA polymerase III, epsilon chain] [protein_id=AKQ33858.1] [location=complement(1402174..1402881)]	3	2	1	0	0	1	0	0	0		1.32657e-08	9.08457e-09	6.86033e-09	0	0	5.86637e-09	0	0	0
[850]		646		5	9	16.2	1.9e-11	50147.4	UNREADABLE	lcl|CP011126.1_prot_CleRT_11280_646 [gene=glmM] [protein=Phosphoglucosamine mutase] [protein_id=AKQ33775.1] [location=complement(1234799..1236175)]	2	4	2	2	2	1	0	0	0		4.73944e-09	9.73692e-09	7.35295e-09	6.96515e-09	7.14739e-09	3.14381e-09	0	0	0
[852]		793		4	52	20.2	3.2e-12	13783.2	UNREADABLE	lcl|CP011126.1_prot_CleRT_13640_793 [gene=rpsL] [protein=30S ribosomal protein S12] [protein_id=AKQ33922.1] [location=complement(1465682..1466056)]	9	13	9	4	4	7	5	6	3		7.75958e-08	1.15134e-07	1.20385e-07	5.06826e-08	5.20087e-08	8.00669e-08	1.09463e-07	1.30803e-07	1.41888e-07
[853]		653		4	16	14.4	1.4e-13	48985.3	UNREADABLE	lcl|CP011126.1_prot_CleRT_11350_653 [gene=sufD] [protein=FeS assembly protein SufD] [protein_id=AKQ33782.1] [location=complement(1242380..1243675)]	3	3	3	2	1	3	1	1	0		7.27782e-09	7.47594e-09	1.12911e-08	7.13038e-09	3.65847e-09	9.65519e-09	6.16001e-09	6.1341e-09	0
[859]		619		6	13	9.7	2.7e-08	75416.1	UNREADABLE	lcl|CP011126.1_prot_CleRT_10760_619 [gene=CleRT_10760] [protein=Asparagine synthetase] [protein_id=AKQ33748.1] [location=complement(1164981..1166927)]	2	4	3	2	2	5	0	0	0		3.15146e-09	6.4745e-09	7.33394e-09	4.63142e-09	4.75261e-09	1.04523e-08	0	0	0
[864]		250		4	38	34.4	4.9e-13	16926.9	UNREADABLE	lcl|CP011126.1_prot_CleRT_04320_250 [gene=CleRT_04320] [protein=tRNA-specific adenosine deaminase] [protein_id=AKQ33379.1] [location=457532..457987]	9	6	6	5	3	5	3	3	1		6.31846e-08	4.32697e-08	6.53513e-08	5.15871e-08	3.17621e-08	4.65691e-08	5.348e-08	5.3255e-08	3.85121e-08
[867]		186		4	26	50.5	6.8e-14	11180.6	UNREADABLE	lcl|CP011126.1_prot_CleRT_03500_186 [gene=gatC] [protein=Aspartyl/glutamyl-tRNA(Asn/Gln) amidotransferase subunit C] [protein_id=AKQ33315.1] [location=complement(371507..371806)]	4	3	2	4	5	6	2	2	1		4.25149e-08	3.27541e-08	3.29796e-08	6.24804e-08	8.01439e-08	8.46041e-08	5.39775e-08	5.37504e-08	5.83055e-08
[874]		95		4	28	36.6	9.3e-10	13007.9	UNREADABLE	lcl|CP011126.1_prot_CleRT_01840_95 [gene=ihfB] [protein=Integration host factor subunit beta] [protein_id=AKQ33224.1] [location=complement(194792..195130)]	6	2	10	0	0	5	0	0	5		5.48138e-08	1.87686e-08	1.41734e-07	0	0	6.05994e-08	0	0	2.50575e-07
[875]		786		4	54	42.1	3.4e-12	10534.4	UNREADABLE	lcl|CP011126.1_prot_CleRT_13570_786 [gene=rplW] [protein=50S ribosomal protein L23] [protein_id=AKQ33915.1] [location=complement(1459804..1460091)]	9	10	8	4	4	6	3	3	5		1.01526e-07	1.15878e-07	1.4001e-07	6.6313e-08	6.80481e-08	8.97939e-08	8.59328e-08	8.55713e-08	3.0941e-07
[877]		120		4	23	28.2	1.8e-11	21155.4	UNREADABLE	lcl|CP011126.1_prot_CleRT_02200_120 [gene=dcd] [protein=Deoxycytidine triphosphate deaminase] [protein_id=AKQ33249.1] [location=234197..234763]	5	6	1	4	4	1	3	3	0		2.80863e-08	3.4621e-08	8.71483e-09	3.30208e-08	3.38848e-08	7.45219e-09	4.27905e-08	4.26105e-08	0
[881]		457		3	14	18.1	6.5e-13	38559.3	UNREADABLE	lcl|CP011126.1_prot_CleRT_07730_457 [gene=holA] [protein=DNA polymerase III, delta subunit] [protein_id=AKQ33586.1] [location=complement(819115..820128)]	2	2	1	3	2	1	1	2	0		6.16377e-09	6.33156e-09	4.78136e-09	1.35875e-08	9.29537e-09	4.08861e-09	7.82561e-09	1.55854e-08	0
[883]		230		4	39	21.5	8.3e-12	28944.7	UNREADABLE	lcl|CP011126.1_prot_CleRT_04060_230 [gene=map] [protein=Methionine aminopeptidase] [protein_id=AKQ33359.1] [location=complement(431582..432367)]	5	5	6	7	5	8	4	4	1		2.0528e-08	2.10868e-08	3.82175e-08	4.22355e-08	3.09576e-08	4.35739e-08	4.17002e-08	4.15248e-08	2.25219e-08
[887]		853		4	17	11.3	2e-10	69412.8	UNREADABLE	lcl|CP011126.1_prot_CleRT_14750_853 [gene=CleRT_14750] [protein=Xaa-Pro aminopeptidase] [protein_id=AKQ33982.1] [location=1610994..1612823]	5	7	1	1	1	1	1	2	0		8.56005e-09	1.23103e-08	2.65608e-09	2.51599e-09	2.58182e-09	2.27125e-09	4.34718e-09	8.65779e-09	0
[889]		517		4	21	39.7	1.4e-13	14295.9	UNREADABLE	lcl|CP011126.1_prot_CleRT_08880_517 [gene=CleRT_08880] [protein=ATP/GTP hydrolase] [protein_id=AKQ33646.1] [location=complement(946060..946440)]	5	3	2	6	5	4	2	1	0		4.15628e-08	2.56165e-08	2.57928e-08	7.32974e-08	6.26793e-08	4.41117e-08	4.22149e-08	2.10187e-08	0
[891]		36		4	7	31	3.2e-13	19987	UNREADABLE	lcl|CP011126.1_prot_CleRT_00660_36 [gene=CleRT_00660] [protein=putative cytosolic protein] [protein_id=AKQ33165.1] [location=68555..69070]	2	3	1	1	1	0	1	0	0		1.18913e-08	1.83225e-08	9.22428e-09	8.73778e-09	8.9664e-09	0	1.50973e-08	0	0
[893]		899		3	23	38.1	6.5e-15	13148.3	UNREADABLE	lcl|CP011126.1_prot_CleRT_15790_899 [gene=CleRT_15790] [protein=Uncharacterized protein] [protein_id=AKQ34028.1] [location=1718824..1719165]	4	4	2	2	2	6	2	1	0		3.61523e-08	3.71365e-08	2.8044e-08	2.6565e-08	2.726e-08	7.19427e-08	4.58995e-08	2.28532e-08	0
[894]		433		5	13	21.6	3.7e-10	33268.6	UNREADABLE	lcl|CP011126.1_prot_CleRT_07420_433 [gene=leuA] [protein=Hydroxymethylglutaryl-CoA lyase] [protein_id=AKQ33562.1] [location=complement(778046..778963)]	1	3	2	2	2	2	1	1	0		3.572e-09	1.10077e-08	1.10835e-08	1.04989e-08	1.07736e-08	9.47765e-09	9.07012e-09	9.03196e-09	0
[900]		751		4	49	34.1	1.5e-10	18655.9	UNREADABLE	lcl|CP011126.1_prot_CleRT_13130_751 [gene=folK] [protein=2-amino-4-hydroxy-6-hydroxymethyldihydropteridine pyrophosphokinase] [protein_id=AKQ33880.1] [location=complement(1425426..1425929)]	8	6	6	8	7	6	4	6	3		5.09589e-08	3.92595e-08	5.92946e-08	7.48898e-08	6.72431e-08	5.07038e-08	6.46981e-08	9.66388e-08	1.04829e-07
[908]		611		3	12	17	5.4e-13	38071.9	UNREADABLE	lcl|CP011126.1_prot_CleRT_10660_611 [gene=CleRT_10660] [protein=UDP-N-acetylglucosamine 4-epimerase] [protein_id=AKQ33740.1] [location=1152432..1153439]	3	3	1	2	3	2	0	1	0		9.36403e-09	9.61893e-09	4.84257e-09	9.17432e-09	1.41216e-08	8.28191e-09	0	7.89246e-09	0
[911]		596		4	50	30	5.2e-11	16573.3	UNREADABLE	lcl|CP011126.1_prot_CleRT_10460_596 [gene=rplI] [protein=50S ribosomal protein L9] [protein_id=AKQ33725.1] [location=complement(1130713..1131165)]	9	9	6	5	4	8	4	4	6		6.45326e-08	6.62893e-08	6.67456e-08	5.26878e-08	4.32531e-08	7.61003e-08	7.2828e-08	7.25217e-08	2.36003e-07
[912]		814		4	6	10.8	2.1e-11	49008.3	UNREADABLE	lcl|CP011126.1_prot_CleRT_13960_814 [gene=CleRT_13960] [protein=Peptidoglycan-specific endopeptidase, M23 family] [protein_id=AKQ33943.1] [location=1522088..1523371]	2	3	2	1	0	0	0	0	0		4.8496e-09	7.47243e-09	7.52386e-09	3.56352e-09	0	0	0	0	0
[913]		90		3	27	16.7	3.8e-13	15409.8	UNREADABLE	lcl|CP011126.1_prot_CleRT_01770_90 [gene=sspB] [protein=Stringent starvation protein B] [protein_id=AKQ33219.1] [location=190016..190432]	3	4	3	5	5	3	2	2	0		2.3135e-08	3.16864e-08	3.58926e-08	5.66659e-08	5.81485e-08	3.06923e-08	3.91634e-08	3.89987e-08	0
[914]		235		5	23	20.5	1e-08	28208.3	UNREADABLE	lcl|CP011126.1_prot_CleRT_04110_235 [gene=uppS] [protein=Ditrans,polycis-undecaprenyl-diphosphate synthase ((2E,6E)-farnesyl-diphosphate specific)] [protein_id=AKQ33364.1] [location=435918..436652]	3	3	0	4	5	6	2	3	1		1.26383e-08	1.29824e-08	0	2.47646e-08	3.17657e-08	3.35336e-08	2.13944e-08	3.19566e-08	2.31099e-08
[917]		21		3	24	10.6	7.3e-14	30006	UNREADABLE	lcl|CP011126.1_prot_CleRT_00330_21 [gene=atpB] [protein=ATP synthase F0, A subunit] [protein_id=AKQ33150.1] [location=36353..37147]	6	9	1	3	1	3	0	1	0		2.37623e-08	3.66138e-08	6.1443e-09	1.74607e-08	5.97252e-09	1.57623e-08	0	1.0014e-08	0
[919]		669		5	19	19.1	3.6e-08	25007.3	UNREADABLE	lcl|CP011126.1_prot_CleRT_11670_669 [gene=lipB] [protein=Octanoyltransferase] [protein_id=AKQ33798.1] [location=1275360..1276022]	4	4	3	2	2	3	3	2	0		1.90081e-08	1.95255e-08	2.21174e-08	1.39673e-08	1.43327e-08	1.8913e-08	3.61994e-08	2.40314e-08	0
[921]		855		4	21	34.9	4.5e-11	12519.6	UNREADABLE	lcl|CP011126.1_prot_CleRT_14770_855 [gene=CleRT_14770] [protein=Uncharacterized protein] [protein_id=AKQ33984.1] [location=1613139..1613459]	3	4	3	5	4	2	2	1	0		2.84758e-08	3.90013e-08	4.41785e-08	6.97474e-08	5.72579e-08	2.51852e-08	4.82044e-08	2.40008e-08	0
[925]		726		3	39	20.4	5.8e-15	26212.6	UNREADABLE	lcl|CP011126.1_prot_CleRT_12680_726 [gene=gph] [protein=Phosphoglycolate phosphatase] [protein_id=AKQ33855.1] [location=1378324..1379031]	6	5	5	5	5	8	2	2	0		2.72011e-08	2.32847e-08	3.51674e-08	3.33126e-08	3.41842e-08	4.81155e-08	2.30233e-08	2.29264e-08	0
[926]		234		4	29	22.2	5e-09	21035.4	UNREADABLE	lcl|CP011126.1_prot_CleRT_04100_234 [gene=frr] [protein=Ribosome-recycling factor] [protein_id=AKQ33363.1] [location=435288..435845]	6	6	4	3	3	6	2	1	2		3.38958e-08	3.48185e-08	3.50582e-08	2.49069e-08	2.55586e-08	4.49682e-08	2.86897e-08	1.42845e-08	6.19803e-08
[930]		37		3	14	22.4	6.8e-18	26874.5	UNREADABLE	lcl|CP011126.1_prot_CleRT_00680_37 [gene=deoC] [protein=Deoxyribose-phosphate aldolase] [protein_id=AKQ33166.1] [location=complement(72060..72797)]	0	2	0	4	3	3	2	0	0		0	9.08447e-09	0	2.59937e-08	2.00054e-08	1.75989e-08	2.24562e-08	0	0
[935]		769		4	22	22.2	2.7e-10	15535.4	UNREADABLE	lcl|CP011126.1_prot_CleRT_13400_769 [gene=rplO] [protein=50S ribosomal protein L15] [protein_id=AKQ33898.1] [location=complement(1452717..1453151)]	5	6	5	3	1	6	1	1	1		3.82467e-08	4.71454e-08	5.93373e-08	3.37247e-08	1.15357e-08	6.08883e-08	1.94234e-08	1.93417e-08	4.19616e-08
[946]		702		4	66	37.4	6.2e-10	13351.7	UNREADABLE	lcl|CP011126.1_prot_CleRT_12280_702 [gene=rplS] [protein=50S ribosomal protein L19] [protein_id=AKQ33831.1] [location=1339530..1339877]	5	6	4	12	9	6	9	9	4		4.4502e-08	5.48561e-08	5.52337e-08	1.56962e-07	1.20801e-07	7.08468e-08	2.03401e-07	2.02546e-07	1.95298e-07
[948]		211		3	17	35	8.3e-13	13544.8	UNREADABLE	lcl|CP011126.1_prot_CleRT_03770_211 [gene=rbfA] [protein=Ribosome-binding factor A] [protein_id=AKQ33340.1] [location=403870..404223]	2	2	2	3	4	3	0	1	0		1.7547e-08	1.80247e-08	2.72231e-08	3.8681e-08	5.29241e-08	3.49184e-08	0	2.21842e-08	0
[949]		28		3	21	18.4	4.5e-11	15167.7	UNREADABLE	lcl|CP011126.1_prot_CleRT_00400_28 [gene=atpC] [protein=ATP synthase F1, epsilon subunit] [protein_id=AKQ33157.1] [location=42537..42962]	3	2	4	3	3	3	2	1	1		2.35043e-08	1.60961e-08	4.86206e-08	3.45422e-08	3.5446e-08	3.11822e-08	3.97885e-08	1.98106e-08	4.29789e-08
[953]		697		4	23	20.2	8.4e-11	25701.8	UNREADABLE	lcl|CP011126.1_prot_CleRT_12200_697 [gene=adk] [protein=Adenylate kinase] [protein_id=AKQ33826.1] [location=complement(1333470..1334156)]	6	6	3	2	1	5	2	2	1		2.77417e-08	2.84969e-08	2.15198e-08	1.35899e-08	6.97272e-09	3.06699e-08	2.34809e-08	2.33821e-08	2.53636e-08
[954]		884		4	19	22.1	8.8e-14	19817	UNREADABLE	lcl|CP011126.1_prot_CleRT_15400_884 [gene=hslV] [protein=ATP-dependent protease subunit HslV] [protein_id=AKQ34013.1] [location=1673725..1674270]	1	1	4	3	3	6	1	2	1		5.99664e-09	6.15988e-09	3.72137e-08	2.64382e-08	2.713e-08	4.7733e-08	1.52268e-08	3.03256e-08	3.28955e-08
[956]		472		3	8	13.9	1.7e-12	20540.8	UNREADABLE	lcl|CP011126.1_prot_CleRT_08030_472 [gene=CleRT_08030] [protein=Bis(5'-adenosyl)-triphosphatase] [protein_id=AKQ33601.1] [location=852828..853370]	3	3	0	0	0	3	0	0	0		1.7356e-08	1.78285e-08	0	0	0	2.30255e-08	0	0	0
[963]		203		3	21	24.5	1e-11	18965.6	UNREADABLE	lcl|CP011126.1_prot_CleRT_03680_203 [gene=nuoI] [protein=NADH-quinone oxidoreductase subunit I] [protein_id=AKQ33332.1] [location=392080..392571]	2	2	2	4	5	4	2	1	1		1.25317e-08	1.28728e-08	1.94421e-08	3.68334e-08	4.72465e-08	3.32505e-08	3.18208e-08	1.58435e-08	3.43723e-08
[965]		8		4	9	26.4	3e-10	30767.3	UNREADABLE	lcl|CP011126.1_prot_CleRT_00160_8 [gene=com1] [protein=Outer membrane protein] [protein_id=AKQ33137.1] [location=17542..18372]	3	3	0	1	1	2	0	0	0		1.15872e-08	1.19026e-08	0	5.67622e-09	5.82474e-09	1.02482e-08	0	0	0
[966]		196		4	20	13.9	1.5e-09	18655.8	UNREADABLE	lcl|CP011126.1_prot_CleRT_03610_196 [gene=nuoB] [protein=NADH-quinone oxidoreductase subunit B] [protein_id=AKQ33325.1] [location=384413..384913]	1	3	6	2	2	4	1	1	0		6.36989e-09	1.96299e-08	5.92949e-08	1.87225e-08	1.92124e-08	3.38027e-08	1.61746e-08	1.61066e-08	0
[971]		421		3	15	17	2.7e-13	26521.2	UNREADABLE	lcl|CP011126.1_prot_CleRT_07180_421 [gene=fabG] [protein=3-oxoacyl-[acyl-carrier protein] reductase] [protein_id=AKQ33550.1] [location=752710..753453]	6	5	2	4	2	5	2	1	0		2.68846e-08	2.30137e-08	1.39033e-08	2.634e-08	1.35146e-08	2.97223e-08	2.27554e-08	1.13298e-08	0
[973]		866		4	13	33.1	5.3e-11	14435.6	UNREADABLE	lcl|CP011126.1_prot_CleRT_15070_866 [gene=folB] [protein=Dihydroneopterin aldolase] [protein_id=AKQ33995.1] [location=complement(1643787..1644170)]	2	2	4	3	2	4	0	0	1		1.64642e-08	1.69124e-08	5.10864e-08	3.6294e-08	2.48291e-08	4.36848e-08	0	0	4.51585e-08
[974]		651		4	8	19.1	2.4e-09	31739.8	UNREADABLE	lcl|CP011126.1_prot_CleRT_11330_651 [gene=CleRT_11330] [protein=FeS assembly protein, contains SufU and SufA] [protein_id=AKQ33780.1] [location=complement(1240320..1241171)]	3	3	1	1	0	1	0	0	0		1.12322e-08	1.15379e-08	5.80866e-09	5.5023e-09	0	4.96708e-09	0	0	0
[978]		858		4	7	7.8	3.9e-08	71291	UNREADABLE	lcl|CP011126.1_prot_CleRT_14820_858 [gene=parE] [protein=Topoisomerase IV subunit B] [protein_id=AKQ33987.1] [location=complement(1615505..1617421)]	4	4	2	0	0	3	0	0	0		6.66762e-09	6.84913e-09	5.1722e-09	0	0	6.63425e-09	0	0	0
[981]		116		4	10	18.9	1.5e-15	24012.2	UNREADABLE	lcl|CP011126.1_prot_CleRT_02160_116 [gene=nth] [protein=Endonuclease III] [protein_id=AKQ33245.1] [location=complement(230272..230910)]	2	3	2	1	1	3	1	1	1		9.89792e-09	1.5251e-08	1.5356e-08	7.27305e-09	7.46335e-09	1.96968e-08	1.25665e-08	1.25137e-08	2.71483e-08
[982]		539		2	120	53.3	5.5e-17	11466.6	UNREADABLE	lcl|CP011126.1_prot_CleRT_09430_539 [gene=CleRT_09430] [protein=Glycine-rich RNA-binding protein] [protein_id=AKQ33668.1] [location=1011732..1012049]	30	48	0	11	10	1	8	7	0		3.10908e-07	5.10995e-07	0	1.67535e-07	1.5629e-07	1.3749e-08	2.10525e-07	1.83434e-07	0
[984]		65		3	25	20.2	5.5e-12	20948	UNREADABLE	lcl|CP011126.1_prot_CleRT_01270_65 [gene=efp] [protein=Elongation factor P] [protein_id=AKQ33194.1] [location=complement(132710..133276)]	4	4	3	3	3	3	2	2	0		2.26915e-08	2.33092e-08	2.64033e-08	2.50108e-08	2.56652e-08	2.25779e-08	2.88094e-08	2.86883e-08	0
[990]		755		4	12	12.6	3.5e-09	41960.8	UNREADABLE	lcl|CP011126.1_prot_CleRT_13210_755 [gene=CleRT_13210] [protein=Pyridine nucleotide-disulfide oxidoreductase] [protein_id=AKQ33884.1] [location=complement(1432426..1433574)]	3	3	1	2	1	5	1	0	0		8.49617e-09	8.72745e-09	4.39376e-09	8.32405e-09	4.27093e-09	1.87859e-08	7.19124e-09	0	0
[992]		106		3	30	37.2	9.2e-14	14388.7	UNREADABLE	lcl|CP011126.1_prot_CleRT_02050_106 [gene=gcvH] [protein=Glycine cleavage system H protein] [protein_id=AKQ33235.1] [location=220095..220484]	5	6	4	5	5	5	4	4	0		4.12947e-08	5.09026e-08	5.12529e-08	6.06872e-08	6.22751e-08	5.4784e-08	8.38853e-08	8.35324e-08	0
[1001]		585		4	12	11.7	8.5e-10	46691.5	UNREADABLE	lcl|CP011126.1_prot_CleRT_10290_585 [gene=folC] [protein=Folylpolyglutamate synthase] [protein_id=AKQ33714.1] [location=complement(1113170..1114426)]	4	2	2	1	1	2	1	0	0		1.01805e-08	5.2288e-09	7.89719e-09	3.74034e-09	3.8382e-09	6.75301e-09	6.46264e-09	0	0
[1002]		591		3	13	14.5	2.7e-11	38310.4	UNREADABLE	lcl|CP011126.1_prot_CleRT_10390_591 [gene=aroC] [protein=Chorismate synthase] [protein_id=AKQ33720.1] [location=complement(1124413..1125471)]	3	2	1	1	1	3	1	1	0		9.30573e-09	6.3727e-09	4.81242e-09	4.55861e-09	4.67788e-09	1.23455e-08	7.87646e-09	7.84332e-09	0
[1007]		621		3	24	12.3	2.8e-12	40839.2	UNREADABLE	lcl|CP011126.1_prot_CleRT_10780_621 [gene=CleRT_10780] [protein=Nucleotide-sugar aminotransferase] [protein_id=AKQ33750.1] [location=complement(1168697..1169797)]	6	3	3	4	4	3	1	1	1		1.7459e-08	8.96714e-09	1.35433e-08	1.71053e-08	1.75529e-08	1.15811e-08	7.38874e-09	7.35766e-09	1.59624e-08
[1019]		671		4	25	6.4	1.4e-11	78459.8	UNREADABLE	lcl|CP011126.1_prot_CleRT_11690_671 [gene=CleRT_11690] [protein=Phosphatase] [protein_id=AKQ33800.1] [location=1277002..1279074]	1	4	6	4	3	7	2	3	0		1.5146e-09	6.22333e-09	1.40989e-08	8.90351e-09	6.85236e-09	1.40655e-08	7.69184e-09	1.14892e-08	0
[1021]		9		4	11	10.6	1.7e-08	34764.7	UNREADABLE	lcl|CP011126.1_prot_CleRT_00170_9 [gene=glyQ] [protein=Glycine--tRNA ligase alpha subunit] [protein_id=AKQ33138.1] [location=18515..19423]	5	6	2	2	1	3	0	1	0		1.70914e-08	2.1068e-08	1.06065e-08	1.00471e-08	5.15498e-09	1.36047e-08	0	8.64327e-09	0
[1034]		911		3	13	27.8	9.9e-15	17065.9	UNREADABLE	lcl|CP011126.1_prot_CleRT_15930_911 [gene=CleRT_15930] [protein=Putative Holliday junction resolvase] [protein_id=AKQ34040.1] [location=1731342..1731797]	2	2	1	2	2	3	0	1	1		1.39267e-08	1.43058e-08	1.08032e-08	2.04668e-08	2.10023e-08	2.77139e-08	0	1.76071e-08	3.81984e-08
[1037]		56		3	30	24.1	8.8e-13	20779	UNREADABLE	lcl|CP011126.1_prot_CleRT_01160_56 [gene=pth] [protein=Peptidyl-tRNA hydrolase] [protein_id=AKQ33185.1] [location=complement(121427..121990)]	4	4	6	4	5	5	3	4	1		2.28761e-08	2.34988e-08	5.32362e-08	3.36189e-08	4.31232e-08	3.79359e-08	4.35656e-08	5.78432e-08	3.13726e-08
[1040]		836		3	16	10.6	1.4e-10	37504	UNREADABLE	lcl|CP011126.1_prot_CleRT_14400_836 [gene=tdh] [protein=L-threonine 3-dehydrogenase] [protein_id=AKQ33965.1] [location=complement(1573131..1574156)]	2	3	2	2	2	3	1	1	1		6.33721e-09	9.76458e-09	9.83179e-09	9.31325e-09	9.55693e-09	1.2611e-08	8.04581e-09	8.01197e-09	1.73819e-08
[1041]		263		3	17	10.9	3.8e-13	42571.7	UNREADABLE	lcl|CP011126.1_prot_CleRT_04500_263 [gene=CleRT_04500] [protein=Riboflavin transporter] [protein_id=AKQ33392.1] [location=482140..483273]	0	6	1	3	1	2	2	2	0		0	1.72044e-08	4.33071e-09	1.23069e-08	4.20964e-09	7.40652e-09	1.41761e-08	1.41165e-08	0
[1043]		770		2	18	22.6	4.6e-14	7239.8	UNREADABLE	lcl|CP011126.1_prot_CleRT_13410_770 [gene=rpmD] [protein=50S ribosomal protein L30] [protein_id=AKQ33899.1] [location=complement(1453153..1453341)]	3	5	3	2	2	4	0	0	0		4.92426e-08	8.4305e-08	7.63968e-08	4.8245e-08	4.95073e-08	8.71041e-08	0	0	0
[1047]		283		3	10	13.7	4.3e-14	32620.6	UNREADABLE	lcl|CP011126.1_prot_CleRT_04840_283 [gene=CleRT_04840] [protein=Agmatinase] [protein_id=AKQ33412.1] [location=521423..522304]	3	2	2	0	1	1	1	1	0		1.09289e-08	7.48425e-09	1.13036e-08	0	5.49381e-09	4.83296e-09	9.25029e-09	9.21138e-09	0
[1051]		826		4	5	13	3.1e-10	50891.2	UNREADABLE	lcl|CP011126.1_prot_CleRT_14280_826 [gene=murC] [protein=UDP-N-acetylmuramate--L-alanine ligase] [protein_id=AKQ33955.1] [location=complement(1559560..1560972)]	3	2	2	0	0	1	0	0	0		7.00526e-09	4.79731e-09	7.24549e-09	0	0	3.09787e-09	0	0	0
[1054]		464		3	5	29.7	7.2e-19	12723.5	UNREADABLE	lcl|CP011126.1_prot_CleRT_07870_464 [gene=CleRT_07870] [protein=Ferredoxin] [protein_id=AKQ33593.1] [location=complement(836177..836512)]	0	0	1	1	1	3	1	0	0		0	0	1.44902e-08	1.37259e-08	1.40851e-08	3.71723e-08	2.3716e-08	0	0
[1058]		510		2	39	33.3	2.4e-15	11405.1	UNREADABLE	lcl|CP011126.1_prot_CleRT_08710_510 [gene=CleRT_08710] [protein=putative cytosolic protein] [protein_id=AKQ33639.1] [location=complement(930556..930846)]	2	2	3	6	7	2	6	7	2		2.0839e-08	2.14063e-08	4.84956e-08	9.18757e-08	1.09993e-07	2.76462e-08	1.58745e-07	1.84423e-07	1.14316e-07
[1059]		707		3	4	13.3	1.3e-12	40024.6	UNREADABLE	lcl|CP011126.1_prot_CleRT_12330_707 [gene=prfB] [protein=Peptide chain release factor 2] [protein_id=AKQ33836.1] [location=complement(1344330..1345394)]	1	2	0	0	0	1	0	0	0		2.96906e-09	6.09976e-09	0	0	0	3.93893e-09	0	0	0
[1066]		700		4	7	26.3	2.2e-09	19171.2	UNREADABLE	lcl|CP011126.1_prot_CleRT_12260_700 [gene=rimM] [protein=Ribosome maturation factor RimM] [protein_id=AKQ33829.1] [location=1338285..1338788]	3	2	2	0	1	2	0	0	0		1.85959e-08	1.27348e-08	1.92336e-08	0	9.34795e-09	1.6447e-08	0	0	0
[1071]		156		3	8	16.5	3e-10	30107.8	UNREADABLE	lcl|CP011126.1_prot_CleRT_03020_156 [gene=lgt] [protein=Prolipoprotein diacylglyceryl transferase] [protein_id=AKQ33285.1] [location=325616..326401]	3	4	1	0	0	0	0	0	0		1.1841e-08	1.62178e-08	6.12352e-09	0	0	0	0	0	0
[1072]		487		3	24	50.6	6.8e-11	9253.7	UNREADABLE	lcl|CP011126.1_prot_CleRT_08290_487 [gene=infA] [protein=Translation initiation factor IF-1] [protein_id=AKQ33616.1] [location=complement(887750..887995)]	3	2	1	5	4	1	4	4	0		3.85258e-08	2.6383e-08	1.99235e-08	9.43633e-08	7.74659e-08	1.70369e-08	1.30434e-07	1.29886e-07	0
[1073]		859		3	12	10.1	3.5e-12	49660.1	UNREADABLE	lcl|CP011126.1_prot_CleRT_14830_859 [gene=kdtA] [protein=3-deoxy-D-manno-octulosonic-acid transferase] [protein_id=AKQ33988.1] [location=1617568..1618881]	2	2	3	3	4	2	1	1	0		4.78595e-09	4.91623e-09	1.11377e-08	1.05502e-08	1.4435e-08	6.34933e-09	6.07631e-09	6.05075e-09	0
[1074]		489		3	8	5.1	1.6e-13	86206.6	UNREADABLE	lcl|CP011126.1_prot_CleRT_08310_489 [gene=ftsK] [protein=Cell division protein FtsK] [protein_id=AKQ33618.1] [location=889543..891882]	3	3	3	0	1	0	0	0	0		4.13549e-09	4.24806e-09	6.41595e-09	0	2.07886e-09	0	0	0	0
[1077]		260		3	22	19.8	1.1e-11	22641.5	UNREADABLE	lcl|CP011126.1_prot_CleRT_04470_260 [gene=ribE] [protein=Riboflavin synthase, alpha subunit] [protein_id=AKQ33389.1] [location=479887..480495]	2	1	3	4	5	3	3	3	0		1.04971e-08	5.39144e-09	2.44285e-08	3.08534e-08	3.95759e-08	2.08892e-08	3.99819e-08	3.98137e-08	0
[1080]		534		4	32	18.8	1.5e-07	12742.3	UNREADABLE	lcl|CP011126.1_prot_CleRT_09210_534 [gene=yajC] [protein=Protein translocase subunit] [protein_id=AKQ33663.1] [location=complement(981130..981483)]	10	8	8	5	7	7	4	3	2		9.32606e-08	7.66394e-08	1.1575e-07	6.85284e-08	9.84501e-08	8.66075e-08	9.47239e-08	7.07441e-08	1.02319e-07
[1083]		469		3	15	14.2	2e-13	31409.9	UNREADABLE	lcl|CP011126.1_prot_CleRT_07940_469 [gene=CleRT_07940] [protein=putative cytosolic protein] [protein_id=AKQ33598.1] [location=842727..843551]	4	4	2	2	2	3	1	0	0		1.51335e-08	1.55455e-08	1.17393e-08	1.11202e-08	1.14111e-08	1.50577e-08	9.60685e-09	0	0
[1090]		563		3	24	11.4	4.5e-11	28604.7	UNREADABLE	lcl|CP011126.1_prot_CleRT_09920_563 [gene=bioC] [protein=Malonyl-CoA O-methyltransferase BioC] [protein_id=AKQ33692.1] [location=complement(1068023..1068763)]	7	7	4	3	3	5	2	3	1		2.90808e-08	2.98724e-08	2.57812e-08	1.83161e-08	1.87953e-08	2.75574e-08	2.10979e-08	3.15138e-08	2.27896e-08
[1091]		735		2	124	14.3	2.4e-16	24143.6	UNREADABLE	lcl|CP011126.1_prot_CleRT_12950_735 [gene=CleRT_12950] [protein=Outer membrane protein] [protein_id=AKQ33864.1] [location=complement(1410303..1410977)]	12	12	7	9	10	17	12	10	0		5.90643e-08	6.06721e-08	5.34535e-08	6.51012e-08	7.42273e-08	1.11007e-07	1.49978e-07	1.24456e-07	0
[1100]		465		3	8	24.7	3.2e-10	9078.3	UNREADABLE	lcl|CP011126.1_prot_CleRT_07880_465 [gene=bolA] [protein=BolA] [protein_id=AKQ33594.1] [location=836628..836873]	4	3	3	0	1	0	0	0	0		5.23602e-08	4.03392e-08	6.09252e-08	0	1.97406e-08	0	0	0	0
[1102]		297		4	18	12	8.5e-09	34792.8	UNREADABLE	lcl|CP011126.1_prot_CleRT_05090_297 [gene=kdsD] [protein=Arabinose 5-phosphate isomerase] [protein_id=AKQ33426.1] [location=complement(542373..543347)]	1	2	4	2	2	4	3	3	1		3.41552e-09	7.01699e-09	2.11959e-08	1.0039e-08	1.03016e-08	1.81249e-08	2.60183e-08	2.59089e-08	1.87364e-08
[1103]		745		4	9	10.1	3.4e-10	52393.7	UNREADABLE	lcl|CP011126.1_prot_CleRT_13060_745 [gene=CleRT_13060] [protein=Phosphomannomutase] [protein_id=AKQ33874.1] [location=complement(1421188..1422612)]	2	2	2	1	0	1	0	0	1		4.53625e-09	4.65973e-09	7.03771e-09	3.33326e-09	0	3.00903e-09	0	0	1.24422e-08
[1106]		444		5	9	11.8	2.5e-08	50638.4	UNREADABLE	lcl|CP011126.1_prot_CleRT_07560_444 [gene=CleRT_07560] [protein=Protease ecfE] [protein_id=AKQ33573.1] [location=795079..796449]	1	2	3	0	2	2	0	0	1		2.34675e-09	4.82125e-09	1.09225e-08	0	7.07809e-09	6.22666e-09	0	0	1.28734e-08
[1115]		684		3	15	20.5	6.1e-10	12965.2	UNREADABLE	lcl|CP011126.1_prot_CleRT_11890_684 [gene=CleRT_11890] [protein=Outer membrane lipoprotein] [protein_id=AKQ33813.1] [location=1300683..1301021]	2	4	3	2	1	4	0	0	0		1.83314e-08	3.76609e-08	4.26601e-08	2.69401e-08	1.38225e-08	4.86392e-08	0	0	0
[1124]		218		3	16	13.3	9e-11	34289.9	UNREADABLE	lcl|CP011126.1_prot_CleRT_03900_218 [gene=thiL] [protein=Thiamine-monophosphate kinase] [protein_id=AKQ33347.1] [location=414153..415103]	6	2	0	4	3	1	1	2	0		2.07937e-08	7.1199e-09	0	2.03724e-08	1.56791e-08	4.59768e-09	8.79997e-09	1.75259e-08	0
[1131]		303		3	18	9.4	2.9e-10	46802.8	UNREADABLE	lcl|CP011126.1_prot_CleRT_05150_303 [gene=murA] [protein=UDP-N-acetylglucosamine 1-carboxyvinyltransferase] [protein_id=AKQ33432.1] [location=546418..547722]	3	2	3	2	3	4	2	3	0		7.6172e-09	5.21637e-09	1.18176e-08	7.46289e-09	1.14872e-08	1.34739e-08	1.28945e-08	1.92604e-08	0
[1132]		484		3	14	11.9	5.1e-11	32183.6	UNREADABLE	lcl|CP011126.1_prot_CleRT_08190_484 [gene=dapA] [protein=Dihydrodipicolinate synthase] [protein_id=AKQ33613.1] [location=875914..876795]	3	3	2	2	2	2	1	1	0		1.10773e-08	1.13788e-08	1.14571e-08	1.08529e-08	1.11368e-08	9.79717e-09	9.3759e-09	9.33646e-09	0
[1135]		165		2	31	27.8	3.9e-12	18241	UNREADABLE	lcl|CP011126.1_prot_CleRT_03120_165 [gene=secB] [protein=Protein-export protein SecB] [protein_id=AKQ33294.1] [location=336781..337257]	10	6	3	2	2	3	2	1	2		6.51474e-08	4.01525e-08	3.03217e-08	1.91483e-08	1.96493e-08	2.59285e-08	3.30848e-08	1.64728e-08	7.14753e-08
[1136]		514		2	5	10.1	1.1e-14	35645.4	UNREADABLE	lcl|CP011126.1_prot_CleRT_08840_514 [gene=miaA] [protein=tRNA dimethylallyltransferase] [protein_id=AKQ33643.1] [location=complement(940368..941294)]	1	2	0	0	1	1	0	0	1		3.33382e-09	6.84915e-09	0	0	5.02762e-09	4.42285e-09	0	0	1.82882e-08
[1138]		477		2	15	15.5	7.3e-15	20935	UNREADABLE	lcl|CP011126.1_prot_CleRT_08080_477 [gene=orn] [protein=Oligoribonuclease] [protein_id=AKQ33606.1] [location=complement(857654..858199)]	6	6	2	1	1	4	1	0	1		3.40584e-08	3.49855e-08	1.76132e-08	8.34211e-09	8.56038e-09	3.01226e-08	1.44137e-08	0	3.11388e-08
[1139]		515		3	7	7.9	7.5e-11	66679.7	UNREADABLE	lcl|CP011126.1_prot_CleRT_08850_515 [gene=mutL] [protein=DNA mismatch repair protein MutL] [protein_id=AKQ33644.1] [location=complement(941296..943044)]	2	3	3	0	0	2	0	0	0		3.56437e-09	5.49209e-09	8.29484e-09	0	0	4.7287e-09	0	0	0
[1140]		889		3	13	32.1	9.2e-14	9524.1	UNREADABLE	lcl|CP011126.1_prot_CleRT_15490_889 [gene=CleRT_15490] [protein=Uncharacterized protein] [protein_id=AKQ34018.1] [location=complement(1683691..1683936)]	6	7	2	1	0	2	0	0	0		7.4864e-08	8.97189e-08	3.87156e-08	1.83368e-08	0	3.31064e-08	0	0	0
[1146]		547		3	23	11.2	4.6e-11	35897.7	UNREADABLE	lcl|CP011126.1_prot_CleRT_09590_547 [gene=cyoA] [protein=Cytochrome O ubiquinol oxidase subunit II] [protein_id=AKQ33676.1] [location=complement(1030438..1031376)]	6	2	3	5	4	2	2	3	1		1.98623e-08	6.80101e-09	1.54076e-08	2.4325e-08	1.99691e-08	8.78352e-09	1.68117e-08	2.51114e-08	1.81597e-08
[1156]		733		2	10	14.5	6.2e-13	30711	UNREADABLE	lcl|CP011126.1_prot_CleRT_12920_733 [gene=folD] [protein=Bifunctional protein FolD] [protein_id=AKQ33862.1] [location=1406364..1407215]	4	3	2	0	0	2	1	1	1		1.54779e-08	1.19244e-08	1.20065e-08	0	0	1.02669e-08	9.82547e-09	9.78414e-09	2.12266e-08
[1158]		193		3	7	18.8	7.4e-10	28238.6	UNREADABLE	lcl|CP011126.1_prot_CleRT_03580_193 [gene=tpiA] [protein=Triosephosphate isomerase] [protein_id=AKQ33322.1] [location=382768..383535]	1	1	0	1	2	2	0	0	0		4.20826e-09	4.32282e-09	0	6.18451e-09	1.26927e-08	1.11659e-08	0	0	0
[1159]		530		3	5	8.8	3e-12	71589.2	UNREADABLE	lcl|CP011126.1_prot_CleRT_09130_530 [gene=CleRT_09130] [protein=Oligopeptide transporter] [protein_id=AKQ33659.1] [location=complement(969981..971984)]	3	0	2	0	1	2	0	0	0		4.97989e-09	0	5.15066e-09	0	2.50333e-09	4.40441e-09	0	0	0
[1171]		274		4	6	6.6	3.2e-08	79307.1	UNREADABLE	lcl|CP011126.1_prot_CleRT_04630_274 [gene=CleRT_04630] [protein=hypothetical protein] [protein_id=AKQ33403.1] [location=complement(497296..499329)]	3	3	3	0	0	1	0	0	0		4.49526e-09	4.61763e-09	6.97412e-09	0	0	1.98789e-09	0	0	0
[1175]		865		2	8	9.1	2.6e-12	40918.8	UNREADABLE	lcl|CP011126.1_prot_CleRT_15050_865 [gene=prfA] [protein=Peptide chain release factor 1] [protein_id=AKQ33994.1] [location=complement(1642002..1643090)]	1	1	1	1	1	2	1	0	0		2.90418e-09	2.98323e-09	4.50565e-09	4.26801e-09	4.37969e-09	7.70571e-09	7.37436e-09	0	0
[1178]		664		2	16	11.6	6.3e-14	22544.5	UNREADABLE	lcl|CP011126.1_prot_CleRT_11550_664 [gene=CleRT_11550] [protein=Putative DNA-binding protein] [protein_id=AKQ33793.1] [location=complement(1262547..1263143)]	3	5	2	2	1	2	2	2	0		1.58134e-08	2.70732e-08	1.63557e-08	1.54931e-08	7.94923e-09	1.3986e-08	2.67693e-08	2.66567e-08	0
[1180]		245		3	38	19.6	3.8e-09	16839.1	UNREADABLE	lcl|CP011126.1_prot_CleRT_04240_245 [gene=fabZ] [protein=3-hydroxyacyl-[acyl-carrier-protein] dehydratase FabZ] [protein_id=AKQ33374.1] [location=450781..451227]	6	7	4	5	4	6	3	3	0		4.23427e-08	5.07445e-08	4.37947e-08	5.18561e-08	4.25703e-08	5.61743e-08	5.37588e-08	5.35327e-08	0
[1183]		667		2	33	10.9	2.2e-13	25221.9	UNREADABLE	lcl|CP011126.1_prot_CleRT_11620_667 [gene=CleRT_11620] [protein=OmpA-like transmembrane domain protein] [protein_id=AKQ33796.1] [location=1270414..1271130]	2	3	4	5	5	5	4	4	2		9.42319e-09	1.45196e-08	2.9239e-08	3.46211e-08	3.5527e-08	3.12534e-08	4.78553e-08	4.76539e-08	5.16924e-08
[1187]		511		2	14	14.4	1.9e-11	22047.7	UNREADABLE	lcl|CP011126.1_prot_CleRT_08780_511 [gene=CleRT_08780] [protein=Hypoxanthine-guanine phosphoribosyltransferase] [protein_id=AKQ33640.1] [location=complement(935844..936449)]	2	1	3	3	2	3	0	0	1		1.07798e-08	5.53665e-09	2.50864e-08	2.37633e-08	1.62567e-08	2.14518e-08	0	0	2.95673e-08
[1188]		728		2	22	24.5	2.6e-12	11381.2	UNREADABLE	lcl|CP011126.1_prot_CleRT_12720_728 [gene=fis] [protein=DNA-binding protein Fis] [protein_id=AKQ33857.1] [location=1384228..1384536]	2	2	2	2	2	3	2	2	3		2.08828e-08	2.14512e-08	3.23983e-08	3.06896e-08	3.14925e-08	4.15565e-08	5.30261e-08	5.2803e-08	1.71834e-07
[1191]		119		3	9	15.6	9.4e-11	32870.9	UNREADABLE	lcl|CP011126.1_prot_CleRT_02190_119 [gene=CleRT_02190] [protein=ATP-binding protein] [protein_id=AKQ33248.1] [location=233274..234197]	1	1	0	2	2	1	1	1	1		3.61522e-09	3.71363e-09	0	1.06259e-08	1.0904e-08	4.79616e-09	9.17986e-09	9.14124e-09	1.98318e-08
[1197]		607		2	11	9.9	7.7e-12	32917.4	UNREADABLE	lcl|CP011126.1_prot_CleRT_10600_607 [gene=galU] [protein=UTP--glucose-1-phosphate uridylyltransferase] [protein_id=AKQ33736.1] [location=complement(1145486..1146367)]	2	2	1	2	2	3	1	1	0		7.22022e-09	7.41677e-09	5.60086e-09	1.06109e-08	1.08886e-08	1.43682e-08	9.16689e-09	9.12833e-09	0
[1199]		857		2	14	20.8	4.3e-11	13837	UNREADABLE	lcl|CP011126.1_prot_CleRT_14810_857 [gene=CleRT_14810] [protein=Rhodanese-related sulfurtransferase] [protein_id=AKQ33986.1] [location=complement(1615114..1615491)]	4	4	1	2	1	3	1	1	0		3.43529e-08	3.52881e-08	1.33241e-08	2.52428e-08	1.29516e-08	3.4181e-08	2.18075e-08	2.17157e-08	0
[1214]		588		2	9	7.9	1.1e-10	34736.1	UNREADABLE	lcl|CP011126.1_prot_CleRT_10320_588 [gene=CleRT_10320] [protein=putative exported membrane associated protein] [protein_id=AKQ33717.1] [location=complement(1116204..1117151)]	1	1	2	1	1	1	1	1	0		3.42109e-09	3.51422e-09	1.06152e-08	5.02768e-09	5.15923e-09	4.53862e-09	8.68693e-09	8.65039e-09	0
[1216]		493		2	7	4.2	4e-13	71198.8	UNREADABLE	lcl|CP011126.1_prot_CleRT_08370_493 [gene=uvrC] [protein=UvrABC system protein C] [protein_id=AKQ33622.1] [location=896114..897982]	2	1	0	1	2	2	0	0	0		3.33813e-09	1.7145e-09	0	2.45288e-09	5.03411e-09	4.42856e-09	0	0	0
[1229]		206		4	11	4.3	3.1e-08	72719.2	UNREADABLE	lcl|CP011126.1_prot_CleRT_03710_206 [gene=nuoL] [protein=NADH-quinone oxidoreductase subunit L] [protein_id=AKQ33335.1] [location=393506..395461]	3	2	3	2	1	0	1	1	0		4.9025e-09	3.35731e-09	7.60593e-09	4.80319e-09	2.46443e-09	0	4.14953e-09	4.13207e-09	0
[1235]		507		2	4	38.9	1.3e-11	10692.3	UNREADABLE	lcl|CP011126.1_prot_CleRT_08590_507 [gene=CleRT_08590] [protein=putative Fe(2+)-trafficking protein] [protein_id=AKQ33636.1] [location=917610..917882]	2	0	0	1	1	0	0	0	0		2.22282e-08	0	0	1.63334e-08	1.67608e-08	0	0	0	0
[1251]		509		4	4	7.9	2.1e-07	47422.2	UNREADABLE	lcl|CP011126.1_prot_CleRT_08690_509 [gene=CleRT_08690] [protein=Phage integrase family protein] [protein_id=AKQ33638.1] [location=925580..926797]	2	1	1	0	0	0	0	0	0		5.01181e-09	2.57412e-09	3.88775e-09	0	0	0	0	0	0
[1252]		686		3	14	11	6.2e-09	16800.7	UNREADABLE	lcl|CP011126.1_prot_CleRT_11910_686 [gene=CleRT_11910] [protein=Oligoketide cyclase/lipid transport protein] [protein_id=AKQ33815.1] [location=complement(1301316..1301756)]	2	1	1	2	1	5	1	2	0		1.41465e-08	7.26579e-09	1.09737e-08	2.07898e-08	1.06669e-08	4.69189e-08	1.79606e-08	3.577e-08	0
[1254]		217		3	10	34.8	8.8e-11	15804.2	UNREADABLE	lcl|CP011126.1_prot_CleRT_03870_217 [gene=nusB] [protein=N utilization substance protein B] [protein_id=AKQ33346.1] [location=412490..412906]	1	3	3	0	0	3	1	0	0		7.51923e-09	2.31717e-08	3.49969e-08	0	0	2.99264e-08	1.9093e-08	0	0
[1256]		425		3	6	10.8	2.5e-10	36600.3	UNREADABLE	lcl|CP011126.1_prot_CleRT_07230_425 [gene=holB] [protein=DNA polymerase III, delta' subunit] [protein_id=AKQ33554.1] [location=756833..757807]	0	1	1	2	1	3	0	0	0		0	3.33523e-09	5.03728e-09	9.5432e-09	4.89645e-09	1.29224e-08	0	0	0
[1258]		182		3	9	5.8	2.3e-10	47276.4	UNREADABLE	lcl|CP011126.1_prot_CleRT_03350_182 [gene=CleRT_03350] [protein=Transporter, MFS superfamily] [protein_id=AKQ33311.1] [location=complement(357891..359180)]	3	3	3	0	0	1	0	0	1		7.54089e-09	7.74617e-09	1.16992e-08	0	0	3.33473e-09	0	0	1.37889e-08
[1261]		625		3	5	9.9	3.9e-08	42166.4	UNREADABLE	lcl|CP011126.1_prot_CleRT_10860_625 [gene=CleRT_10860] [protein=Putative permease] [protein_id=AKQ33754.1] [location=complement(1181313..1182437)]	1	1	2	0	0	3	0	0	0		2.81825e-09	2.89497e-09	8.74468e-09	0	0	1.12166e-08	0	0	0
[1263]		125		3	5	17.4	2.2e-08	28143.5	UNREADABLE	lcl|CP011126.1_prot_CleRT_02250_125 [gene=surE] [protein=5'-nucleotidase SurE] [protein_id=AKQ33254.1] [location=239518..240294]	1	1	0	1	1	1	0	0	0		4.22248e-09	4.33742e-09	0	6.20541e-09	6.36777e-09	5.60179e-09	0	0	0
[1274]		417		2	23	35.9	1.6e-10	7521.5	UNREADABLE	lcl|CP011126.1_prot_CleRT_07140_417 [gene=rpmF] [protein=50S ribosomal protein L32] [protein_id=AKQ33546.1] [location=749527..749721]	3	3	4	4	3	2	2	1	1		4.73983e-08	4.86886e-08	9.80473e-08	9.28761e-08	7.14797e-08	4.19209e-08	8.02367e-08	3.99496e-08	8.66703e-08
[1276]		239		2	4	8	3.9e-10	37680.6	UNREADABLE	lcl|CP011126.1_prot_CleRT_04150_239 [gene=CleRT_04150] [protein=Mevalonate kinase] [protein_id=AKQ33368.1] [location=complement(439966..440985)]	2	2	0	0	0	0	0	0	0		6.30751e-09	6.47921e-09	0	0	0	0	0	0	0
[1278]		44		3	5	19.1	8.7e-09	20974.4	UNREADABLE	lcl|CP011126.1_prot_CleRT_00790_44 [gene=aroK] [protein=Shikimate kinase] [protein_id=AKQ33173.1] [location=complement(83988..84539)]	1	2	2	0	0	1	0	0	0		5.66574e-09	1.16399e-08	1.75801e-08	0	0	7.5165e-09	0	0	0
[1286]		212		2	3	10	7.9e-12	34827.9	UNREADABLE	lcl|CP011126.1_prot_CleRT_03780_212 [gene=truB] [protein=tRNA pseudouridine synthase B] [protein_id=AKQ33341.1] [location=404207..405139]	1	1	0	0	0	1	0	0	0		3.41208e-09	3.50496e-09	0	0	0	4.52666e-09	0	0	0
[1292]		458		3	13	15.5	3e-09	19889.6	UNREADABLE	lcl|CP011126.1_prot_CleRT_07740_458 [gene=CleRT_07740] [protein=Rare lipoprotein B] [protein_id=AKQ33587.1] [location=complement(820189..820713)]	4	2	2	2	3	3	1	0	1		2.3899e-08	1.22748e-08	1.85389e-08	1.75611e-08	2.70309e-08	2.37794e-08	1.51713e-08	0	3.27754e-08
[1294]		886		2	9	9.2	1.7e-11	28337	UNREADABLE	lcl|CP011126.1_prot_CleRT_15440_886 [gene=ubiE] [protein=Ubiquinone/menaquinone biosynthesis methyltransferase ubiE] [protein_id=AKQ34015.1] [location=1678558..1679307]	1	5	2	1	1	5	0	0	1		4.19365e-09	2.1539e-08	1.30124e-08	6.16304e-09	6.32429e-09	2.78177e-08	0	0	2.30049e-08
[1304]		272		2	2	4.7	1.6e-09	68480.8	UNREADABLE	lcl|CP011126.1_prot_CleRT_04590_272 [gene=CleRT_04590] [protein=Putative asparagine synthetase] [protein_id=AKQ33401.1] [location=complement(492830..494608)]	0	0	0	0	0	2	0	0	0		0	0	0	0	0	4.60433e-09	0	0	0
[1305]		723		2	5	5.3	7.9e-10	49602.7	UNREADABLE	lcl|CP011126.1_prot_CleRT_12610_723 [gene=CleRT_12610] [protein=Phosphate transporter] [protein_id=AKQ33852.1] [location=1371321..1372685]	3	3	0	0	1	1	1	0	0		7.18723e-09	7.38288e-09	0	0	3.61294e-09	3.17834e-09	6.08334e-09	0	0
[1306]		147		3	4	11.9	5.2e-07	38520.6	UNREADABLE	lcl|CP011126.1_prot_CleRT_02880_147 [gene=ruvB] [protein=Holliday junction ATP-dependent DNA helicase RuvB] [protein_id=AKQ33276.1] [location=complement(306764..307798)]	3	3	1	0	0	1	0	0	0		9.25495e-09	9.50689e-09	4.78616e-09	0	0	4.09272e-09	0	0	0
[1307]		422		2	89	26.5	3.1e-10	9232.2	UNREADABLE	lcl|CP011126.1_prot_CleRT_07190_422 [gene=acpP] [protein=Acyl carrier protein] [protein_id=AKQ33551.1] [location=753530..753781]	12	10	7	9	11	11	9	9	4		1.54462e-07	1.32222e-07	1.39789e-07	1.7025e-07	2.13527e-07	1.87842e-07	2.94161e-07	2.92923e-07	2.82442e-07
[1310]		150		2	3	15.1	5e-10	27004.5	UNREADABLE	lcl|CP011126.1_prot_CleRT_02910_150 [gene=CleRT_02910] [protein=putative transcriptional regulatory protein] [protein_id=AKQ33279.1] [location=complement(309020..309757)]	0	0	1	0	1	1	0	0	0		0	0	6.82722e-09	0	6.63636e-09	5.83807e-09	0	0	0
[1319]		475		2	2	8.5	2.6e-11	37627	UNREADABLE	lcl|CP011126.1_prot_CleRT_08060_475 [gene=gcp] [protein=putative tRNA threonylcarbamoyladenosine biosynthesis protein Gcp] [protein_id=AKQ33604.1] [location=855959..856984]	2	0	0	0	0	0	0	0	0		6.3165e-09	0	0	0	0	0	0	0	0
[1321]		835		3	5	14.1	1.8e-07	34999	UNREADABLE	lcl|CP011126.1_prot_CleRT_14370_835 [gene=rsmH] [protein=Ribosomal RNA small subunit methyltransferase H] [protein_id=AKQ33964.1] [location=complement(1570724..1571644)]	4	4	1	1	2	1	0	0	0		1.35816e-08	1.39513e-08	5.26774e-09	4.98991e-09	1.02409e-08	4.50453e-09	0	0	0
[1333]		873		2	3	13.4	1e-12	30158.3	UNREADABLE	lcl|CP011126.1_prot_CleRT_15160_873 [gene=rsmA] [protein=Ribosomal RNA small subunit methyltransferase A] [protein_id=AKQ34002.1] [location=1652570..1653358]	0	0	0	1	1	1	0	0	0		0	0	0	5.79084e-09	5.94236e-09	5.22755e-09	0	0	0
[1334]		779		2	21	23.9	8.9e-09	10199	UNREADABLE	lcl|CP011126.1_prot_CleRT_13500_779 [gene=rpsQ] [protein=30S ribosomal protein S17] [protein_id=AKQ33908.1] [location=complement(1456732..1456998)]	4	3	1	2	2	3	3	3	1		4.66067e-08	3.59066e-08	1.80768e-08	3.42469e-08	3.51429e-08	4.63734e-08	8.87587e-08	8.83854e-08	6.39171e-08
[1336]		63		2	12	9	6.3e-10	31504.8	UNREADABLE	lcl|CP011126.1_prot_CleRT_01240_63 [gene=psd] [protein=Phosphatidylserine decarboxylase proenzyme] [protein_id=AKQ33192.1] [location=129999..130838]	0	1	1	3	2	4	1	1	0		0	3.87466e-09	5.85199e-09	1.663e-08	1.13768e-08	2.00165e-08	9.57791e-09	9.53762e-09	0
[1344]		176		2	2	11.7	3.7e-09	26806.5	UNREADABLE	lcl|CP011126.1_prot_CleRT_03280_176 [gene=recO] [protein=DNA repair protein RecO] [protein_id=AKQ33305.1] [location=351293..351988]	2	0	0	0	0	0	0	0	0		8.86616e-09	0	0	0	0	0	0	0	0
[1346]		17		2	6	3.8	2.3e-12	70311.3	UNREADABLE	lcl|CP011126.1_prot_CleRT_00260_17 [gene=gidA] [protein=tRNA uridine 5-carboxymethylaminomethyl modification enzyme MnmG] [protein_id=AKQ33146.1] [location=27657..29537]	1	1	2	1	1	4	1	1	0		1.69013e-09	1.73614e-09	5.24427e-09	2.48384e-09	2.54883e-09	8.96892e-09	4.29163e-09	4.27358e-09	0
[1350]		807		2	11	7.2	2.2e-10	37171.2	UNREADABLE	lcl|CP011126.1_prot_CleRT_13870_807 [gene=coaA] [protein=Pantothenate kinase] [protein_id=AKQ33936.1] [location=complement(1499148..1500104)]	2	3	1	1	1	0	1	1	1		6.39395e-09	9.85201e-09	4.95991e-09	4.69831e-09	4.82125e-09	0	8.11785e-09	8.0837e-09	1.75375e-08
[1352]		825		2	2	7.3	5e-09	33458.4	UNREADABLE	lcl|CP011126.1_prot_CleRT_14270_825 [gene=murB] [protein=UDP-N-acetylenolpyruvoylglucosamine reductase] [protein_id=AKQ33954.1] [location=complement(1558634..1559545)]	2	0	0	0	0	0	0	0	0		7.10347e-09	0	0	0	0	0	0	0	0
[1358]		317		4	12	20.7	1e-06	19582.1	UNREADABLE	lcl|CP011126.1_prot_CleRT_05410_317 [gene=infC] [protein=Translation initiation factor IF-3] [protein_id=AKQ33446.1] [location=573450..573959]	8	9	8	1	1	5	3	0	0		4.85486e-08	5.61039e-08	7.53201e-08	8.91845e-09	9.1518e-09	4.02546e-08	4.62285e-08	0	0
[1361]		87		3	7	14.7	2e-07	16123.8	UNREADABLE	lcl|CP011126.1_prot_CleRT_01740_87 [gene=rplM] [protein=50S ribosomal protein L13] [protein_id=AKQ33216.1] [location=188506..188937]	2	1	3	2	0	3	0	0	0		1.47404e-08	7.57082e-09	3.43032e-08	2.16626e-08	0	2.93332e-08	0	0	0
[1369]		49		2	2	7.5	4.3e-09	48134.8	UNREADABLE	lcl|CP011126.1_prot_CleRT_00920_49 [gene=gshA] [protein=Glutamate--cysteine ligase] [protein_id=AKQ33178.1] [location=complement(94608..95891)]	1	1	0	0	0	0	0	0	0		2.4688e-09	2.53601e-09	0	0	0	0	0	0	0
[1376]		72		2	10	3.9	1.4e-08	67293.3	UNREADABLE	lcl|CP011126.1_prot_CleRT_01460_72 [gene=glmS] [protein=Glutamine--fructose-6-phosphate aminotransferase] [protein_id=AKQ33201.1] [location=complement(156453..158282)]	3	2	1	1	2	3	0	0	0		5.2978e-09	3.62801e-09	2.73973e-09	2.59524e-09	5.32628e-09	7.02837e-09	0	0	0
[1379]		557		2	8	14.2	6.3e-09	20158.6	UNREADABLE	lcl|CP011126.1_prot_CleRT_09850_557 [gene=def1] [protein=Peptide deformylase] [protein_id=AKQ33686.1] [location=1061280..1061810]	2	3	1	2	1	2	0	0	0		1.179e-08	1.81665e-08	9.14576e-09	1.73268e-08	8.89008e-09	1.56414e-08	0	0	0
[1388]		888		2	18	4.1	1.9e-08	62388.3	UNREADABLE	lcl|CP011126.1_prot_CleRT_15460_888 [gene=ubiB] [protein=putative ubiquinone biosynthesis protein UbiB] [protein_id=AKQ34017.1] [location=1679918..1681540]	3	4	4	2	2	3	2	2	0		5.71431e-09	7.82649e-09	1.18205e-08	5.59855e-09	5.74503e-09	7.58095e-09	9.67329e-09	9.6326e-09	0
[1396]		64		2	3	9.7	7.3e-09	37371.7	UNREADABLE	lcl|CP011126.1_prot_CleRT_01260_64 [gene=epmA] [protein=Elongation factor P--(R)-beta-lysine ligase] [protein_id=AKQ33193.1] [location=complement(131669..132634)]	0	0	0	0	0	3	0	0	0		0	0	0	0	0	1.26556e-08	0	0	0
[1399]		171		2	6	6.6	1e-08	51152.9	UNREADABLE	lcl|CP011126.1_prot_CleRT_03210_171 [gene=tilS] [protein=tRNA(Ile)-lysidine synthase] [protein_id=AKQ33300.1] [location=344025..345353]	2	0	1	1	1	1	0	0	0		4.64628e-09	0	3.60421e-09	3.41412e-09	3.50345e-09	3.08202e-09	0	0	0
[1401]		902		2	4	5.7	4.7e-08	27535.4	UNREADABLE	lcl|CP011126.1_prot_CleRT_15830_902 [gene=CleRT_15830] [protein=hypothetical protein] [protein_id=AKQ34031.1] [location=1722146..1722880]	2	0	0	2	1	2	0	0	0		8.63146e-09	0	0	1.26849e-08	6.5084e-09	1.1451e-08	0	0	0
[1404]		583		2	18	9.9	8.1e-09	26229.4	UNREADABLE	lcl|CP011126.1_prot_CleRT_10270_583 [gene=dedE] [protein=Colicin V production protein] [protein_id=AKQ33712.1] [location=complement(1111732..1112430)]	1	1	1	4	4	2	4	2	1		4.53062e-09	4.65395e-09	7.02897e-09	2.6633e-08	2.73299e-08	1.20212e-08	4.60171e-08	2.29118e-08	2.48534e-08
[1406]		554		2	5	9.2	5.3e-09	27787.7	UNREADABLE	lcl|CP011126.1_prot_CleRT_09820_554 [gene=rlmB] [protein=23S rRNA (guanosine-2'-O-)-methyltransferase RlmB] [protein_id=AKQ33683.1] [location=complement(1058683..1059438)]	0	1	1	1	1	1	0	0	0		0	4.39296e-09	6.6348e-09	6.28487e-09	6.44931e-09	5.67352e-09	0	0	0
[1413]		1		1	8	6	2.5e-14	51073.2	UNREADABLE	lcl|CP011126.1_prot_CleRT_00010_1 [gene=dnaA] [protein=Chromosomal replication initiator protein DnaA] [protein_id=AKQ33130.1] [location=26..1375]	1	1	0	1	1	2	1	1	0		2.32677e-09	2.39011e-09	0	3.41944e-09	3.50891e-09	6.17365e-09	5.90819e-09	5.88334e-09	0
[1421]		617		2	3	6.7	8.9e-08	41198.8	UNREADABLE	lcl|CP011126.1_prot_CleRT_10730_617 [gene=CleRT_10730] [protein=UDP-N-acetylglucosamine 2-epimerase] [protein_id=AKQ33746.1] [location=complement(1161825..1162895)]	2	1	0	0	0	0	0	0	0		5.76888e-09	2.96296e-09	0	0	0	0	0	0	0
[1430]		144		2	5	9.7	1.3e-09	35236.9	UNREADABLE	lcl|CP011126.1_prot_CleRT_02830_144 [gene=CleRT_02830] [protein=putative exported protein] [protein_id=AKQ33273.1] [location=300707..301639]	0	0	0	1	2	2	1	0	0		0	0	0	4.95622e-09	1.01718e-08	8.94824e-09	8.56347e-09	0	0
[1446]		440		2	12	10.4	5.1e-08	11145.7	UNREADABLE	lcl|CP011126.1_prot_CleRT_07490_440 [gene=CleRT_07490] [protein=putative membrane associated protein] [protein_id=AKQ33569.1] [location=788167..788457]	2	2	2	2	3	1	2	2	0		2.1324e-08	2.19045e-08	3.30829e-08	3.1338e-08	4.82369e-08	1.41448e-08	5.41465e-08	5.39187e-08	0
[1452]		747		3	5	24.4	6.7e-07	9199	UNREADABLE	lcl|CP011126.1_prot_CleRT_13090_747 [gene=rpmB] [protein=50S ribosomal protein L28] [protein_id=AKQ33876.1] [location=1424067..1424303]	1	1	0	0	3	3	2	0	0		1.29183e-08	1.327e-08	0	0	5.84449e-08	5.14145e-08	6.5605e-08	0	0
[1454]		748		2	8	30	1.1e-09	8052.6	UNREADABLE	lcl|CP011126.1_prot_CleRT_13100_748 [gene=rpmG] [protein=LSU ribosomal protein L33P] [protein_id=AKQ33877.1] [location=1424324..1424536]	2	2	2	0	0	2	0	0	1		2.95148e-08	3.03182e-08	4.57904e-08	0	0	3.91561e-08	0	0	8.0954e-08
[1456]		715		1	64	26.1	2.7e-13	9861.6	UNREADABLE	lcl|CP011126.1_prot_CleRT_12500_715 [gene=rpsT] [protein=30S ribosomal protein S20] [protein_id=AKQ33844.1] [location=1361905..1362171]	21	19	3	5	4	3	2	2	0		2.53057e-07	2.35189e-07	5.6086e-08	8.85465e-08	7.26906e-08	4.796e-08	6.1197e-08	6.09396e-08	0
[1494]		204		2	7	9.5	3.9e-07	22736.1	UNREADABLE	lcl|CP011126.1_prot_CleRT_03690_204 [gene=nuoJ] [protein=NADH-quinone oxidoreductase subunit J] [protein_id=AKQ33333.1] [location=392591..393196]	3	3	1	0	0	0	0	1	0		1.56802e-08	1.6107e-08	8.10894e-09	0	0	0	0	1.3216e-08	0
[1499]		127		1	3	31.5	2.9e-12	8718.1	UNREADABLE	lcl|CP011126.1_prot_CleRT_02290_127 [gene=CleRT_02290] [protein=Uncharacterized protein] [protein_id=AKQ33256.1] [location=242905..243126]	0	0	0	1	2	0	0	0	0		0	0	0	2.00321e-08	4.11125e-08	0	0	0	0
[1503]		587		1	2	5.3	4e-12	29770.2	UNREADABLE	lcl|CP011126.1_prot_CleRT_10310_587 [gene=truA] [protein=tRNA pseudouridine synthase A] [protein_id=AKQ33716.1] [location=complement(1115411..1116199)]	0	1	0	0	0	1	0	0	0		0	4.10042e-09	0	0	0	5.2957e-09	0	0	0
[1510]		544		1	18	12.6	5.6e-12	12748.7	UNREADABLE	lcl|CP011126.1_prot_CleRT_09560_544 [gene=cyoD] [protein=Cytochrome O ubiquinol oxidase subunit IV] [protein_id=AKQ33673.1] [location=complement(1027474..1027809)]	2	2	2	2	1	2	2	2	2		1.86427e-08	1.91502e-08	2.89231e-08	2.73976e-08	1.40572e-08	2.47326e-08	4.73382e-08	4.7139e-08	1.02268e-07
[1526]		851		2	4	5.1	2.2e-09	45440.3	UNREADABLE	lcl|CP011126.1_prot_CleRT_14730_851 [gene=CleRT_14730] [protein=Ubiquinone biosynthesis hydroxylase, UbiH/UbiF/VisC/COQ6 family] [protein_id=AKQ33980.1] [location=complement(1608452..1609678)]	2	0	1	0	0	1	0	0	1		5.2304e-09	0	4.05732e-09	0	0	3.46948e-09	0	0	1.43461e-08
[1527]		887		1	4	7.4	1.1e-11	23266.1	UNREADABLE	lcl|CP011126.1_prot_CleRT_15450_887 [gene=CleRT_15450] [protein=Sterol-binding domain protein] [protein_id=AKQ34016.1] [location=1679307..1679921]	1	0	1	1	1	0	0	0	0		5.10766e-09	0	7.92422e-09	7.50629e-09	7.70269e-09	0	0	0	0
[1530]		740		2	3	11.5	1.3e-08	24113.9	UNREADABLE	lcl|CP011126.1_prot_CleRT_13000_740 [gene=gmk] [protein=Guanylate kinase] [protein_id=AKQ33869.1] [location=complement(1416399..1417028)]	2	2	0	0	0	2	0	0	0		9.85618e-09	1.01245e-08	0	0	0	1.30758e-08	0	0	0
[1536]		299		1	1	6.9	1.7e-11	28659.6	UNREADABLE	lcl|CP011126.1_prot_CleRT_05110_299 [gene=CleRT_05110] [protein=ABC transporter maintaining OM lipid asymmetry, inner membrane permease protein MlaE] [protein_id=AKQ33428.1] [location=544206..544988]	1	1	0	0	0	0	0	0	0		4.14644e-09	4.25932e-09	0	0	0	0	0	0	0
[1543]		630		1	7	10.4	2.7e-11	15267.8	UNREADABLE	lcl|CP011126.1_prot_CleRT_10960_630 [gene=CleRT_10960] [protein=Uncharacterized protein] [protein_id=AKQ33759.1] [location=complement(1195693..1196097)]	0	1	1	2	1	0	1	1	0		0	7.99528e-09	1.20755e-08	2.28772e-08	1.17379e-08	0	1.97638e-08	1.96807e-08	0
[1554]		649		1	1	8	4e-11	23917.2	UNREADABLE	lcl|CP011126.1_prot_CleRT_11310_649 [gene=rlmE] [protein=Ribosomal RNA large subunit methyltransferase E] [protein_id=AKQ33778.1] [location=complement(1239093..1239731)]	1	0	0	0	0	0	0	0	0		4.96862e-09	0	0	0	0	0	0	0	0
[1555]		696		2	10	4.6	1.2e-08	42941.3	UNREADABLE	lcl|CP011126.1_prot_CleRT_12180_696 [gene=rosB] [protein=Potassium/proton antiporter] [protein_id=AKQ33825.1] [location=complement(1331555..1332721)]	3	2	3	1	1	2	1	1	0		8.30218e-09	5.68545e-09	1.28803e-08	4.06699e-09	4.17341e-09	7.34277e-09	7.02704e-09	6.99748e-09	0
[1561]		910		2	7	10.4	9.6e-07	20629.9	UNREADABLE	lcl|CP011126.1_prot_CleRT_15920_910 [gene=CleRT_15920] [protein=UPF0301 domain protein] [protein_id=AKQ34039.1] [location=1730761..1731312]	3	3	2	1	0	2	0	0	0		1.7281e-08	1.77515e-08	1.78736e-08	8.46548e-09	0	1.5284e-08	0	0	0
[1577]		512		1	2	3.1	2.7e-11	43444.3	UNREADABLE	lcl|CP011126.1_prot_CleRT_08790_512 [gene=CleRT_08790] [protein=Mechanosensitive ion channel] [protein_id=AKQ33641.1] [location=complement(936391..937551)]	0	0	1	0	0	1	0	0	0		0	0	4.24373e-09	0	0	3.62888e-09	0	0	0
[1578]		608		2	3	4.3	2.4e-07	62856.6	UNREADABLE	lcl|CP011126.1_prot_CleRT_10610_608 [gene=pgi] [protein=Glucose-6-phosphate isomerase] [protein_id=AKQ33737.1] [location=complement(1146364..1148022)]	0	1	1	0	0	1	0	0	0		0	1.94204e-09	2.93312e-09	0	0	2.50816e-09	0	0	0
[1587]		11		1	7	13.2	1.7e-10	15645.4	UNREADABLE	lcl|CP011126.1_prot_CleRT_00200_11 [gene=CleRT_00200] [protein=Universal stress protein A] [protein_id=AKQ33140.1] [location=complement(22503..22937)]	2	2	0	2	1	0	1	1	0		1.51911e-08	1.56046e-08	0	2.2325e-08	1.14546e-08	0	1.92868e-08	1.92057e-08	0
[1595]		532		1	10	4.3	2.1e-10	33595.2	UNREADABLE	lcl|CP011126.1_prot_CleRT_09190_532 [gene=secF] [protein=Protein-export membrane protein SecF] [protein_id=AKQ33661.1] [location=complement(978321..979235)]	3	2	1	2	2	1	0	0	0		1.06118e-08	7.26713e-09	5.48786e-09	1.03968e-08	1.06689e-08	4.69276e-09	0	0	0
[1596]		575		1	1	8.6	3.6e-11	17376.2	UNREADABLE	lcl|CP011126.1_prot_CleRT_10090_575 [gene=CleRT_10090] [protein=Putative competence-damage protein] [protein_id=AKQ33704.1] [location=complement(1095184..1095672)]	0	0	0	0	1	0	0	0	0		0	0	0	0	1.03136e-08	0	0	0	0
[1601]		897		1	2	5.1	2.5e-10	35003.5	UNREADABLE	lcl|CP011126.1_prot_CleRT_15760_897 [gene=CleRT_15760] [protein=Acyltransferase family protein] [protein_id=AKQ34026.1] [location=1716250..1717140]	3	4	0	0	1	2	0	0	0		1.01849e-08	1.39495e-08	0	0	5.11982e-09	9.00791e-09	0	0	0
[1602]		753		3	8	6.5	6.6e-06	54059.6	UNREADABLE	lcl|CP011126.1_prot_CleRT_13190_753 [gene=CleRT_13190] [protein=hypothetical protein] [protein_id=AKQ33882.1] [location=1430417..1431808]	3	3	3	2	1	2	0	0	0		6.59469e-09	6.77421e-09	1.02313e-08	6.46109e-09	3.31507e-09	5.8326e-09	0	0	0
[1613]		612		1	2	4.8	3.2e-11	44543.3	UNREADABLE	lcl|CP011126.1_prot_CleRT_10670_612 [gene=CleRT_10670] [protein=Alpha-D-QuiNAc alpha-1,3-galactosyltransferase] [protein_id=AKQ33741.1] [location=complement(1153396..1154586)]	1	1	0	0	0	0	0	0	0		2.66786e-09	2.74049e-09	0	0	0	0	0	0	0
[1626]		207		1	9	2.2	3.4e-10	56221	UNREADABLE	lcl|CP011126.1_prot_CleRT_03720_207 [gene=nuoM] [protein=NADH-quinone oxidoreductase subunit M] [protein_id=AKQ33336.1] [location=395466..396986]	2	2	1	2	1	0	1	1	0		4.22744e-09	4.34252e-09	3.2793e-09	6.2127e-09	3.18763e-09	0	5.36721e-09	5.34464e-09	0
[1637]		291		1	5	14.6	1.1e-09	9953.5	UNREADABLE	lcl|CP011126.1_prot_CleRT_05020_291 [gene=ptsH] [protein=Phosphocarrier protein HPr] [protein_id=AKQ33420.1] [location=complement(538866..539135)]	0	2	0	1	1	0	1	1	0		0	2.45281e-08	0	1.75458e-08	1.80049e-08	0	3.0316e-08	3.01885e-08	0
[1642]		88		1	17	7.9	1.3e-10	15511.8	UNREADABLE	lcl|CP011126.1_prot_CleRT_01750_88 [gene=rpsI] [protein=30S ribosomal protein S9] [protein_id=AKQ33217.1] [location=188953..189372]	2	2	2	2	3	1	1	2	0		1.53219e-08	1.5739e-08	2.3771e-08	2.25173e-08	3.46597e-08	1.01635e-08	1.94529e-08	3.87422e-08	0
[1647]		564		1	9	7.2	1.6e-09	26966.8	UNREADABLE	lcl|CP011126.1_prot_CleRT_09930_564 [gene=bioH] [protein=Carboxylesterase] [protein_id=AKQ33693.1] [location=complement(1068756..1069463)]	0	3	0	2	3	1	1	2	0		0	1.35801e-08	0	1.29524e-08	1.99369e-08	5.84623e-09	1.11897e-08	2.22852e-08	0
[1650]		633		3	4	15.2	2.9e-07	12445.3	UNREADABLE	lcl|CP011126.1_prot_CleRT_10990_633 [gene=CleRT_10990] [protein=Adenosine 5'-monophosphoramidase] [protein_id=AKQ33762.1] [location=1198835..1199173]	0	1	4	0	0	0	0	0	0		0	9.80855e-09	5.92564e-08	0	0	0	0	0	0
[1654]		451		1	1	5.4	1.9e-09	38380.7	UNREADABLE	lcl|CP011126.1_prot_CleRT_07660_451 [gene=CleRT_07660] [protein=Membrane-bound lytic murein transglycosylase B] [protein_id=AKQ33580.1] [location=complement(812922..813923)]	1	0	0	0	0	0	0	0	0		3.09623e-09	0	0	0	0	0	0	0	0
[1687]		237		1	3	2.7	3.3e-09	58130.6	UNREADABLE	lcl|CP011126.1_prot_CleRT_04130_237 [gene=CleRT_04130] [protein=Diphosphomevalonate decarboxylase/isopentenyl-diphosphate delta-isomerase] [protein_id=AKQ33366.1] [location=complement(437501..439042)]	1	1	1	0	0	2	0	0	0		2.04428e-09	2.09993e-09	3.17158e-09	0	0	5.42413e-09	0	0	0
[1699]		742		1	1	6.8	7.3e-09	30519.6	UNREADABLE	lcl|CP011126.1_prot_CleRT_13030_742 [gene=murI] [protein=Glutamate racemase] [protein_id=AKQ33871.1] [location=1418801..1419643]	0	0	0	0	0	1	0	0	0		0	0	0	0	0	5.16567e-09	0	0	0
[1710]		593		2	5	51.9	3.1e-07	9519.2	UNREADABLE	lcl|CP011126.1_prot_CleRT_10430_593 [gene=CleRT_10430] [protein=Tetratricopeptide repeat family protein] [protein_id=AKQ33722.1] [location=complement(1127376..1127615)]	1	0	1	0	1	0	1	0	1		1.24838e-08	0	1.93678e-08	0	1.88263e-08	0	3.16991e-08	0	6.84816e-08
[1721]		732		1	1	3.3	4.9e-09	56269.4	UNREADABLE	lcl|CP011126.1_prot_CleRT_12910_732 [gene=CleRT_12910] [protein=Transglycosylase, Slt family] [protein_id=AKQ33861.1] [location=1404849..1406303]	0	1	0	0	0	0	0	0	0		0	2.16939e-09	0	0	0	0	0	0	0
[1726]		741		1	1	6.7	2.3e-08	26216.2	UNREADABLE	lcl|CP011126.1_prot_CleRT_13020_741 [gene=rph] [protein=Ribonuclease PH] [protein_id=AKQ33870.1] [location=1418082..1418801]	0	1	0	0	0	0	0	0	0		0	4.65629e-09	0	0	0	0	0	0	0
[1734]		555		2	3	6.2	1.4e-05	30926.3	UNREADABLE	lcl|CP011126.1_prot_CleRT_09830_555 [gene=CleRT_09830] [protein=Rare lipoprotein A] [protein_id=AKQ33684.1] [location=1059538..1060368]	1	2	1	0	0	0	0	0	0		3.84254e-09	7.89427e-09	5.96146e-09	0	0	0	0	0	0
[1738]		833		2	2	2.4	6.9e-06	60720.8	UNREADABLE	lcl|CP011126.1_prot_CleRT_14350_833 [gene=ftsI] [protein=Division specific D,D-transpeptidase] [protein_id=AKQ33962.1] [location=complement(1568709..1570364)]	0	2	1	0	0	0	0	0	0		0	4.02071e-09	3.03629e-09	0	0	0	0	0	0
[1744]		68		2	3	13.9	2.6e-06	18857.9	UNREADABLE	lcl|CP011126.1_prot_CleRT_01380_68 [gene=CleRT_01380] [protein=Acyl-CoA hydrolase] [protein_id=AKQ33197.1] [location=complement(144323..144820)]	1	0	1	1	1	1	0	0	0		6.30162e-09	0	9.77658e-09	9.26095e-09	9.50326e-09	8.36011e-09	0	0	0
[1776]		731		2	2	7.4	3.6e-06	28257.4	UNREADABLE	lcl|CP011126.1_prot_CleRT_12890_731 [gene=CleRT_12890] [protein=Putative methyltransferase] [protein_id=AKQ33860.1] [location=complement(1403344..1404075)]	0	2	0	0	1	0	0	0	0		0	8.63988e-09	0	0	6.34211e-09	0	0	0	0
[1791]		570		1	10	16.7	1.8e-07	8092.3	UNREADABLE	lcl|CP011126.1_prot_CleRT_10040_570 [gene=csrA2] [protein=Carbon storage regulator] [protein_id=AKQ33699.1] [location=complement(1089338..1089556)]	0	1	0	2	2	0	2	2	1		0	1.50847e-08	0	4.31625e-08	4.42919e-08	0	7.45771e-08	7.42634e-08	8.05569e-08
[1803]		513		1	2	8.9	3.3e-08	13085.1	UNREADABLE	lcl|CP011126.1_prot_CleRT_08810_513 [gene=CleRT_08810] [protein=putative cytosolic protein] [protein_id=AKQ33642.1] [location=complement(938660..938998)]	1	1	0	0	0	0	0	0	0		9.08174e-09	9.32896e-09	0	0	0	0	0	0	0
[1805]		832		1	1	2.4	1.5e-07	54034.6	UNREADABLE	lcl|CP011126.1_prot_CleRT_14340_832 [gene=murE] [protein=UDP-N-acetylmuramoyl-L-alanyl-D-glutamate--2, 6-diaminopimelate ligase] [protein_id=AKQ33961.1] [location=complement(1567027..1568502)]	0	0	0	0	0	1	0	0	0		0	0	0	0	0	2.91765e-09	0	0	0
[1811]		42		1	1	2.7	4.6e-08	45905.8	UNREADABLE	lcl|CP011126.1_prot_CleRT_00770_42 [gene=CleRT_00770] [protein=Transporter, major facilitator family] [protein_id=AKQ33171.1] [location=80403..81629]	0	1	0	0	0	0	0	0	0		0	2.65915e-09	0	0	0	0	0	0	0
[1830]		527		1	13	8.7	9.2e-08	12008.1	UNREADABLE	lcl|CP011126.1_prot_CleRT_09080_527 [gene=cbpM] [protein=Chaperone modulatory protein CbpM] [protein_id=AKQ33656.1] [location=966558..966872]	1	2	1	2	2	2	1	1	1		9.89627e-09	2.03313e-08	1.53535e-08	2.90874e-08	2.98484e-08	2.6258e-08	2.51289e-08	2.50232e-08	5.42876e-08
[1836]		824		1	10	5.7	2.1e-08	28554.7	UNREADABLE	lcl|CP011126.1_prot_CleRT_14260_824 [gene=ftsQ] [protein=Cell division protein FtsQ] [protein_id=AKQ33953.1] [location=complement(1557910..1558653)]	1	2	2	2	1	1	1	0	0		4.16168e-09	8.54993e-09	1.29132e-08	1.22321e-08	6.27608e-09	5.52113e-09	1.05674e-08	0	0
[1838]		581		1	6	13	8.9e-08	8966.4	UNREADABLE	lcl|CP011126.1_prot_CleRT_10220_581 [gene=rpmE] [protein=50S ribosomal protein L31] [protein_id=AKQ33710.1] [location=1108395..1108628]	2	3	2	0	0	2	0	0	0		2.65068e-08	4.08426e-08	4.11237e-08	0	0	3.51655e-08	0	0	0
[1849]		152		1	2	4.5	1.9e-07	30102.5	UNREADABLE	lcl|CP011126.1_prot_CleRT_02930_152 [gene=CleRT_02930] [protein=putative membrane spanning protein] [protein_id=AKQ33281.1] [location=complement(311675..312472)]	0	0	1	0	0	1	0	0	0		0	0	6.1246e-09	0	0	5.23724e-09	0	0	0
[1852]		456		1	1	5.6	3.5e-07	24723.7	UNREADABLE	lcl|CP011126.1_prot_CleRT_07720_456 [gene=nadD] [protein=putative nicotinate-nucleotide adenylyltransferase] [protein_id=AKQ33585.1] [location=complement(818477..819118)]	0	0	0	0	0	1	0	0	0		0	0	0	0	0	6.37664e-09	0	0	0
[1875]		296		1	1	6.7	1.1e-07	18322.2	UNREADABLE	lcl|CP011126.1_prot_CleRT_05080_296 [gene=CleRT_05080] [protein=3-deoxy-manno-octulosonate-8-phosphatase] [protein_id=AKQ33425.1] [location=complement(541870..542367)]	0	0	0	0	0	1	0	0	0		0	0	0	0	0	8.60454e-09	0	0	0
[1876]		620		2	2	3.7	6.2e-06	59499	UNREADABLE	lcl|CP011126.1_prot_CleRT_10770_620 [gene=CleRT_10770] [protein=NAD-dependent oxidoreductase] [protein_id=AKQ33749.1] [location=complement(1166928..1168535)]	2	2	0	0	0	0	0	0	0		3.99453e-09	4.10327e-09	0	0	0	0	0	0	0
[1881]		52		1	2	5.6	3.9e-06	24396	UNREADABLE	lcl|CP011126.1_prot_CleRT_00950_52 [gene=coq7] [protein=2-nonaprenyl-3-methyl-6-methoxy-1,4-benzoquinol hydroxylase] [protein_id=AKQ33181.1] [location=complement(97648..98295)]	2	1	0	0	0	0	0	0	0		9.7422e-09	5.0037e-09	0	0	0	0	0	0	0
[1891]		659		1	1	5.8	3.2e-07	24579.1	UNREADABLE	lcl|CP011126.1_prot_CleRT_11460_659 [gene=CleRT_11460] [protein=Non-proteolytic protein, peptidase family M22] [protein_id=AKQ33788.1] [location=complement(1253989..1254666)]	1	0	0	0	0	0	0	0	0		4.83482e-09	0	0	0	0	0	0	0	0
[1894]		91		1	15	4	2.6e-08	24505.9	UNREADABLE	lcl|CP011126.1_prot_CleRT_01780_91 [gene=CleRT_01780] [protein=Peptidase, M50 family protein] [protein_id=AKQ33220.1] [location=190462..191136]	4	4	1	1	0	1	2	1	2		1.9397e-08	1.9925e-08	7.52332e-09	7.12653e-09	0	6.43331e-09	2.46267e-08	1.22616e-08	5.32027e-08
[1910]		854		1	2	30	2.6e-07	8281.7	UNREADABLE	lcl|CP011126.1_prot_CleRT_14760_854 [gene=CleRT_14760] [protein=Uncharacterized protein] [protein_id=AKQ33983.1] [location=1612930..1613142]	2	0	0	0	0	0	0	0	0		2.86983e-08	0	0	0	0	0	0	0	0
[1912]		427		1	5	3.1	2.3e-07	53192	UNREADABLE	lcl|CP011126.1_prot_CleRT_07260_427 [gene=CleRT_07260] [protein=Di-/tripeptide transporter] [protein_id=AKQ33556.1] [location=complement(759808..761247)]	3	3	0	0	0	1	0	0	0		6.70225e-09	6.8847e-09	0	0	0	2.96387e-09	0	0	0
[1914]		114		1	2	4.3	6e-07	38771.2	UNREADABLE	lcl|CP011126.1_prot_CleRT_02130_114 [gene=pyrC] [protein=Dihydroorotase] [protein_id=AKQ33243.1] [location=complement(226931..227977)]	0	1	1	0	0	0	0	0	0		0	3.14848e-09	4.75523e-09	0	0	0	0	0	0
[1931]		305		1	4	4	1.8e-07	36062.4	UNREADABLE	lcl|CP011126.1_prot_CleRT_05210_305 [gene=rluD] [protein=Pseudouridine synthase] [protein_id=AKQ33434.1] [location=complement(553468..554433)]	2	1	1	2	2	1	0	0	1		6.59054e-09	3.38497e-09	5.11241e-09	9.68554e-09	9.93897e-09	4.3717e-09	0	0	1.80767e-08
[1932]		657		1	1	2.8	6.5e-06	42992.4	UNREADABLE	lcl|CP011126.1_prot_CleRT_11390_657 [gene=CleRT_11390] [protein=Cobalt-zinc-cadmium resistance protein] [protein_id=AKQ33786.1] [location=1246544..1247707]	0	0	0	0	0	1	0	0	0		0	0	0	0	0	3.66702e-09	0	0	0
[1933]		61		1	1	5.9	4.7e-07	43603.7	UNREADABLE	lcl|CP011126.1_prot_CleRT_01220_61 [gene=CleRT_01220] [protein=Uncharacterized protein] [protein_id=AKQ33190.1] [location=127622..128785]	0	0	0	0	0	1	0	0	0		0	0	0	0	0	3.61561e-09	0	0	0
[1944]		98		2	3	32.7	3e-06	6209.5	UNREADABLE	lcl|CP011126.1_prot_CleRT_01950_98 [gene=CleRT_01950] [protein=Ribbon-helix-helix protein] [protein_id=AKQ33227.1] [location=206567..206734]	2	0	0	0	0	1	0	0	0		3.82754e-08	0	0	0	0	2.53892e-08	0	0	0
[1959]		142		1	1	3	7.2e-06	42943.4	UNREADABLE	lcl|CP011126.1_prot_CleRT_02790_142 [gene=nhaA] [protein=Na(+)/H(+) antiporter NhaA] [protein_id=AKQ33271.1] [location=296791..297987]	1	1	0	0	0	1	0	0	0		2.76726e-09	2.84259e-09	0	0	0	3.67121e-09	0	0	0
[2006]		205		1	1	11.9	1.2e-06	11098.6	UNREADABLE	lcl|CP011126.1_prot_CleRT_03700_205 [gene=nuoK] [protein=NADH-quinone oxidoreductase subunit K] [protein_id=AKQ33334.1] [location=393193..393498]	0	1	0	0	0	0	0	0	0		0	1.09987e-08	0	0	0	0	0	0	0
[2018]		841		1	2	8.2	7.9e-07	17691.6	UNREADABLE	lcl|CP011126.1_prot_CleRT_14520_841 [gene=sixA] [protein=Phosphohistidine phosphatase SixA-like protein] [protein_id=AKQ33970.1] [location=complement(1586288..1586767)]	2	2	0	0	0	1	0	0	0		1.34341e-08	1.37998e-08	0	0	0	8.91124e-09	0	0	0
[2025]		455		1	5	9	5.1e-06	12521.6	UNREADABLE	lcl|CP011126.1_prot_CleRT_07700_455 [gene=CleRT_07700] [protein=Iojap protein family] [protein_id=AKQ33584.1] [location=complement(817452..817787)]	2	2	2	2	0	1	1	1	0		1.89809e-08	1.94976e-08	2.94476e-08	2.78945e-08	0	1.25906e-08	2.40984e-08	2.3997e-08	0
[2040]		582		1	2	8.2	1.9e-06	13056.5	UNREADABLE	lcl|CP011126.1_prot_CleRT_10250_582 [gene=CleRT_10250] [protein=Thyroglobulin type-1 repeat domain protein] [protein_id=AKQ33711.1] [location=complement(1110047..1110379)]	1	1	0	0	0	0	0	0	0		9.10163e-09	9.34939e-09	0	0	0	0	0	0	0
[2044]		758		1	1	3.2	2.1e-06	51528.5	UNREADABLE	lcl|CP011126.1_prot_CleRT_13270_758 [gene=CleRT_13270] [protein=Transporter, MFS superfamily] [protein_id=AKQ33887.1] [location=1440320..1441726]	0	0	0	0	0	2	0	0	0		0	0	0	0	0	6.1191e-09	0	0	0
[2046]		94		1	1	3.8	1.2e-05	32296.6	UNREADABLE	lcl|CP011126.1_prot_CleRT_01830_94 [gene=rsmI] [protein=Ribosomal RNA small subunit methyltransferase I] [protein_id=AKQ33223.1] [location=193954..194826]	0	1	0	0	0	0	0	0	0		0	3.77966e-09	0	0	0	0	0	0	0
[2050]		113		1	2	4.8	8e-06	25915.2	UNREADABLE	lcl|CP011126.1_prot_CleRT_02120_113 [gene=rnt] [protein=Ribonuclease T] [protein_id=AKQ33242.1] [location=complement(226215..226907)]	2	1	0	0	0	0	0	0	0		9.1711e-09	4.71038e-09	0	0	0	0	0	0	0
[2072]		319		1	4	6.7	3.9e-07	13603.3	UNREADABLE	lcl|CP011126.1_prot_CleRT_05430_319 [gene=rplT] [protein=50S ribosomal protein L20] [protein_id=AKQ33448.1] [location=574170..574529]	3	3	2	0	0	0	0	0	0		2.62073e-08	2.69207e-08	2.7106e-08	0	0	0	0	0	0
[2106]		552		1	2	5.1	1.4e-06	28610.2	UNREADABLE	lcl|CP011126.1_prot_CleRT_09740_552 [gene=CleRT_09740] [protein=Methylglutaconyl-CoA hydratase] [protein_id=AKQ33681.1] [location=1051442..1052209]	0	1	0	0	1	0	0	0	0		0	4.26667e-09	0	0	6.2639e-09	0	0	0	0
[2107]		158		1	3	2.7	7.4e-06	30847.6	UNREADABLE	lcl|CP011126.1_prot_CleRT_03040_158 [gene=thyA] [protein=Thymidylate synthase] [protein_id=AKQ33287.1] [location=326804..327598]	2	2	0	1	1	1	0	0	1		7.70468e-09	7.91441e-09	0	5.66144e-09	5.80958e-09	5.11074e-09	0	0	2.11326e-08
[2111]		830		1	4	2.2	2.4e-06	39750.1	UNREADABLE	lcl|CP011126.1_prot_CleRT_14320_830 [gene=mraY] [protein=Phospho-N-acetylmuramoyl-pentapeptide-transferase] [protein_id=AKQ33959.1] [location=complement(1564602..1565687)]	2	0	1	0	1	1	0	0	0		5.97913e-09	0	4.63812e-09	0	4.50845e-09	3.96613e-09	0	0	0
[2120]		202		1	1	2.4	1.9e-05	38123.4	UNREADABLE	lcl|CP011126.1_prot_CleRT_03670_202 [gene=nuoH] [protein=NADH-quinone oxidoreductase subunit H] [protein_id=AKQ33331.1] [location=391054..392076]	0	0	1	0	0	0	0	0	0		0	0	4.83603e-09	0	0	0	0	0	0
[2123]		5		1	1	7.3	6.4e-06	22289	UNREADABLE	lcl|CP011126.1_prot_CleRT_00090_5 [gene=CleRT_00090] [protein=Methyltransferase] [protein_id=AKQ33134.1] [location=complement(10991..11566)]	0	1	0	0	0	0	0	0	0		0	5.47671e-09	0	0	0	0	0	0	0
[2167]		502		1	1	3.1	3.4e-06	28798.8	UNREADABLE	lcl|CP011126.1_prot_CleRT_08510_502 [gene=CleRT_08510] [protein=ABC transporter permease protein] [protein_id=AKQ33631.1] [location=complement(910590..911369)]	2	0	0	0	0	0	0	0	0		8.2528e-09	0	0	0	0	0	0	0	0
[2170]		35		1	1	9.4	4.1e-05	11002.7	UNREADABLE	lcl|CP011126.1_prot_CleRT_00650_35 [gene=csrA1] [protein=Carbon storage regulator] [protein_id=AKQ33164.1] [location=67964..68254]	2	1	0	0	1	0	1	1	0		2.16011e-08	1.10946e-08	0	0	1.6288e-08	0	2.74251e-08	2.73097e-08	0
[2178]		504		1	1	6.2	7.6e-06	14379.5	UNREADABLE	lcl|CP011126.1_prot_CleRT_08530_504 [gene=CleRT_08530] [protein=RNA binding protein] [protein_id=AKQ33633.1] [location=complement(912277..912663)]	1	0	0	0	0	0	0	0	0		8.26422e-09	0	0	0	0	0	0	0	0
[2211]		597		1	1	2.4	3.7e-05	33095.4	UNREADABLE	lcl|CP011126.1_prot_CleRT_10470_597 [gene=CleRT_10470] [protein=putative membrane spanning protein] [protein_id=AKQ33726.1] [location=complement(1131180..1132070)]	0	1	0	2	2	1	2	1	0		0	3.68844e-09	0	1.05539e-08	1.083e-08	4.76363e-09	1.82352e-08	9.07923e-09	0
[2230]		882		1	2	2.8	9.3e-06	40324.3	UNREADABLE	lcl|CP011126.1_prot_CleRT_15330_882 [gene=CleRT_15330] [protein=ADP-heptose--LPS heptosyltransferase] [protein_id=AKQ34011.1] [location=complement(1665495..1666559)]	0	0	0	1	1	0	0	0	0		0	0	0	4.33094e-09	4.44425e-09	0	0	0	0
[2249]		310		1	1	4.1	3.4e-05	22417	UNREADABLE	lcl|CP011126.1_prot_CleRT_05330_310 [gene=CleRT_05330] [protein=Glutamine amidotransferase of anthranilate synthase] [protein_id=AKQ33439.1] [location=complement(566393..566986)]	1	1	0	0	0	0	0	0	0		5.30113e-09	5.44543e-09	0	0	0	0	0	0	0
[2250]		149		1	2	6.6	1.5e-05	18174.1	UNREADABLE	lcl|CP011126.1_prot_CleRT_02900_149 [gene=ruvC] [protein=Crossover junction endodeoxyribonuclease RuvC] [protein_id=AKQ33278.1] [location=complement(308512..309015)]	1	1	1	0	0	1	0	0	0		6.53872e-09	6.71672e-09	1.01444e-08	0	0	8.67466e-09	0	0	0
[2253]		143		1	2	3.5	3.3e-06	21357	UNREADABLE	lcl|CP011126.1_prot_CleRT_02810_143 [gene=wrbA] [protein=NAD(P)H:quinone oxidoreductase, type IV] [protein_id=AKQ33272.1] [location=complement(299033..299629)]	3	3	0	0	0	0	0	0	0		1.66927e-08	1.71471e-08	0	0	0	0	0	0	0
[2286]		318		1	1	12.5	3.7e-05	7432.9	UNREADABLE	lcl|CP011126.1_prot_CleRT_05420_318 [gene=rpmI] [protein=50S ribosomal protein L35] [protein_id=AKQ33447.1] [location=573940..574134]	0	1	0	0	0	0	0	0	0		0	1.6423e-08	0	0	0	0	0	0	0
[2368]		616		1	2	3.5	1.8e-05	45934.6	UNREADABLE	lcl|CP011126.1_prot_CleRT_10720_616 [gene=CleRT_10720] [protein=hypothetical protein] [protein_id=AKQ33745.1] [location=complement(1160628..1161818)]	1	0	0	0	0	0	1	0	0		2.58706e-09	0	0	0	0	0	6.56913e-09	0	0
[2373]		298		1	1	2.7	2e-05	29018.1	UNREADABLE	lcl|CP011126.1_prot_CleRT_05100_298 [gene=CleRT_05100] [protein=ABC transporter maintaining OM lipid asymmetry, ATP-binding protein MlaF] [protein_id=AKQ33427.1] [location=543421..544209]	0	1	0	0	0	0	0	0	0		0	4.2067e-09	0	0	0	0	0	0	0
