# Supplementary material for: Comparative Proteomics of Coxiella like Endosymbionts (CLEs) in the Symbiotic Organs of Rhipicephalus sanguineus Ticks
Source: Microbiol Spectr. 2022 Jan 12;10(1):e01673-21. doi: 10.1128/spectrum.01673-21 (PMC8754119; doi:10.1128/spectrum.01673-21)
Supplement: SUPPLEMENTAL FILE 2 — Supplemental material. Download SPECTRUM01673-21_Supp_3_seq9.xlsx, XLSX file, 0.2 MB [file spectrum01673-21_supp_3_seq9.xlsx]

## Sheet: Perseus analysis Mt vs Ov
Table S2: Quantitative analysis of differential abundances of CLE proteins in Mt and Ov
	Normalized abundance index									Normalized abundance index										Perseus results
	Mt-1a	Mt-1b	Mt-1c	Mt-2a	Mt-2b	Mt-2c	Mt-3a	Mt-3b	Mt-3c	Ov-1a	Ov-1b	Ov-1c	Ov-2a	Ov-2b	Ov-2c	Ov-3a	Ov-3b	Ov-3c		logp	Difference
lcl|CP011126.1_prot_CleRT_03900_218 [gene=thiL] [protein=Thiamine-monophosphate kinase] [protein_id=AKQ33347.1] [location=414153..415103]	0	0	6.13831e-09	0	0	0	0	0	0	2.07937e-08	7.1199e-09	0	2.03724e-08	1.56791e-08	4.59768e-09	8.79997e-09	1.75259e-08	0		0	-0.953453
lcl|CP011126.1_prot_CleRT_07240_426 [gene=CleRT_07240] [protein=DNase, TatD family] [protein_id=AKQ33555.1] [location=757801..758574]	0	0	0	0	0	0	0	0	9.04534e-09	1.22765e-08	0	6.34875e-09	1.80417e-08	1.85138e-08	2.17157e-08	1.0391e-08	1.03472e-08	0		0	-0.51671
lcl|CP011126.1_prot_CleRT_00660_36 [gene=CleRT_00660] [protein=putative cytosolic protein] [protein_id=AKQ33165.1] [location=68555..69070]	0	8.1526e-09	0	0	0	0	0	0	0	1.18913e-08	1.83225e-08	9.22428e-09	8.73778e-09	8.9664e-09	0	1.50973e-08	0	0		0	-0.502878
lcl|CP011126.1_prot_CleRT_07560_444 [gene=CleRT_07560] [protein=Protease ecfE] [protein_id=AKQ33573.1] [location=795079..796449]	0	0	0	0	0	5.88084e-09	0	0	0	2.34675e-09	4.82125e-09	1.09225e-08	0	7.07809e-09	6.22666e-09	0	0	1.28734e-08		0	-0.126886
lcl|CP011126.1_prot_CleRT_08080_477 [gene=orn] [protein=Oligoribonuclease] [protein_id=AKQ33606.1] [location=complement(857654..858199)]	1.45809e-08	0	1.00541e-08	0	0	0	0	0	0	3.40584e-08	3.49855e-08	1.76132e-08	8.34211e-09	8.56038e-09	3.01226e-08	1.44137e-08	0	3.11388e-08		0.48469	-0.6819
lcl|CP011126.1_prot_CleRT_03070_160 [gene=gpmI] [protein=2,3-bisphosphoglycerate-independent phosphoglycerate mutase] [protein_id=AKQ33289.1] [location=complement(331438..333033)]	2.60753e-09	2.78386e-09	0	0	0	0	0	0	0	4.06049e-09	4.17103e-09	6.2996e-09	2.98368e-09	0	2.69345e-09	5.15526e-09	5.13357e-09	0		1.0293	-0.637241
lcl|CP011126.1_prot_CleRT_04630_274 [gene=CleRT_04630] [protein=hypothetical protein] [protein_id=AKQ33403.1] [location=complement(497296..499329)]	0	0	0	0	0	0	0	0	3.31211e-09	4.49526e-09	4.61763e-09	6.97412e-09	0	0	1.98789e-09	0	0	0		0	-0.31445
lcl|CP011126.1_prot_CleRT_13000_740 [gene=gmk] [protein=Guanylate kinase] [protein_id=AKQ33869.1] [location=complement(1416399..1417028)]	6.32934e-09	0	0	0	0	0	0	0	0	9.85618e-09	1.01245e-08	0	0	0	1.30758e-08	0	0	0		0	-0.787823
lcl|CP011126.1_prot_CleRT_05130_301 [gene=CleRT_05130] [protein=ABC transporter maintaining OM lipid asymmetry, periplasmic binding protein MlaC] [protein_id=AKQ33430.1] [location=545516..546136]	2.5751e-08	2.06193e-08	8.87818e-09	0	0	0	0	0	0	6.51625e-08	5.66385e-08	7.77659e-09	4.41986e-08	3.77959e-08	1.99497e-08	2.54558e-08	1.26743e-08	0		0.472989	-0.703289
lcl|CP011126.1_prot_CleRT_11860_682 [gene=ppnK] [protein=putative inorganic polyphosphate/ATP-NAD kinase] [protein_id=AKQ33811.1] [location=1297520..1298407]	1.40643e-08	1.00103e-08	0	0	0	9.14726e-09	0	0	1.61368e-08	2.55514e-08	3.74957e-08	3.39784e-08	1.60932e-08	2.2019e-08	1.93703e-08	1.85374e-08	1.84594e-08	4.00476e-08		2.415	-1.02288
lcl|CP011126.1_prot_CleRT_10270_583 [gene=dedE] [protein=Colicin V production protein] [protein_id=AKQ33712.1] [location=complement(1111732..1112430)]	5.81886e-09	0	0	0	1.17925e-08	1.13535e-08	0	0	1.00145e-08	4.53062e-09	4.65395e-09	7.02897e-09	2.6633e-08	2.73299e-08	1.20212e-08	4.60171e-08	2.29118e-08	2.48534e-08		0.477143	-0.65471
lcl|CP011126.1_prot_CleRT_02190_119 [gene=CleRT_02190] [protein=ATP-binding protein] [protein_id=AKQ33248.1] [location=233274..234197]	0	0	0	0	0	9.05957e-09	0	8.64017e-09	0	3.61522e-09	3.71363e-09	0	1.06259e-08	1.0904e-08	4.79616e-09	9.17986e-09	9.14124e-09	1.98318e-08		0.117637	0.199539
lcl|CP011126.1_prot_CleRT_02900_149 [gene=ruvC] [protein=Crossover junction endodeoxyribonuclease RuvC] [protein_id=AKQ33278.1] [location=complement(308512..309015)]	8.39795e-09	0	0	0	0	0	0	0	0	6.53872e-09	6.71672e-09	1.01444e-08	0	0	8.67466e-09	0	0	0		0	0.0909905
lcl|CP011126.1_prot_CleRT_04830_282 [gene=CleRT_04830] [protein=Deoxyhypusine synthase-like protein] [protein_id=AKQ33411.1] [location=520365..521414]	1.55371e-08	1.24408e-08	1.07134e-08	0	0	0	0	0	1.337e-08	3.32677e-08	4.03866e-08	1.87683e-08	8.88919e-09	9.12178e-09	4.41349e-08	0	0	3.31809e-08		0.827247	-0.807851
lcl|CP011126.1_prot_CleRT_02290_127 [gene=CleRT_02290] [protein=Uncharacterized protein] [protein_id=AKQ33256.1] [location=242905..243126]	1.75067e-08	0	0	0	0	0	0	0	0	0	0	0	2.00321e-08	4.11125e-08	0	0	0	0		0	-0.713038
lcl|CP011126.1_prot_CleRT_03500_186 [gene=gatC] [protein=Aspartyl/glutamyl-tRNA(Asn/Gln) amidotransferase subunit C] [protein_id=AKQ33315.1] [location=complement(371507..371806)]	1.36509e-08	2.9148e-08	0	0	0	0	7.58186e-08	2.54021e-08	0	4.25149e-08	3.27541e-08	3.29796e-08	6.24804e-08	8.01439e-08	8.46041e-08	5.39775e-08	5.37504e-08	5.83055e-08		1.19408	-0.840605
lcl|CP011126.1_prot_CleRT_08940_520 [gene=fumC] [protein=Fumarate hydratase class II] [protein_id=AKQ33649.1] [location=953146..954531]	1.51861e-08	1.29704e-08	0	6.55897e-09	6.15524e-09	1.18522e-08	1.68691e-08	1.13036e-08	5.22719e-09	3.7837e-08	3.8867e-08	1.83443e-08	3.47536e-08	3.20966e-08	4.07849e-08	3.60288e-08	3.58772e-08	1.29726e-08		4.17105	-1.60338
lcl|CP011126.1_prot_CleRT_13670_796 [gene=rplL] [protein=50S ribosomal protein L7/L12] [protein_id=AKQ33925.1] [location=complement(1474814..1475197)]	3.05733e-07	2.78051e-07	3.12318e-08	0	0	0	8.38555e-08	4.21421e-08	0	5.64258e-07	4.79996e-07	2.05175e-07	3.10965e-07	2.79214e-07	2.45627e-07	1.11936e-07	1.11465e-07	0		1.18519	-1.33466
lcl|CP011126.1_prot_CleRT_09820_554 [gene=rlmB] [protein=23S rRNA (guanosine-2'-O-)-methyltransferase RlmB] [protein_id=AKQ33683.1] [location=complement(1058683..1059438)]	0	0	0	0	0	0	0	0	9.45289e-09	0	4.39296e-09	6.6348e-09	6.28487e-09	6.44931e-09	5.67352e-09	0	0	0		0	0.698652
lcl|CP011126.1_prot_CleRT_09220_535 [gene=trmU] [protein=tRNA-specific 2-thiouridylase MnmA] [protein_id=AKQ33664.1] [location=981639..982748]	1.10181e-08	0	5.06495e-09	0	0	0	0	0	0	2.8596e-09	5.87489e-09	4.4365e-09	4.20251e-09	8.62493e-09	7.58744e-09	0	0	1.56868e-08		0.174483	0.287654
lcl|CP011126.1_prot_CleRT_15940_912 [gene=pyrB] [protein=Aspartate carbamoyltransferase] [protein_id=AKQ34041.1] [location=1731790..1732740]	0	0	0	0	0	1.67069e-08	7.9262e-09	7.96672e-09	1.47364e-08	1.33337e-08	1.36967e-08	1.03432e-08	9.7977e-09	5.02703e-09	1.76893e-08	1.69287e-08	1.68575e-08	3.65721e-08		0.291981	-0.296671
lcl|CP011126.1_prot_CleRT_15210_875 [gene=apaH] [protein=Bis(5'-nucleosyl)-tetraphosphatase, symmetrical] [protein_id=AKQ34004.1] [location=1656007..1656831]	4.79086e-09	0	6.60696e-09	0	0	1.86955e-08	8.86965e-09	8.91499e-09	1.64905e-08	1.8651e-08	1.5327e-08	1.15744e-08	2.74098e-08	2.8127e-08	1.97949e-08	2.84155e-08	3.7728e-08	0		2.29712	-1.19738
lcl|CP011126.1_prot_CleRT_11180_642 [gene=guaA] [protein=GMP synthase] [protein_id=AKQ33771.1] [location=complement(1222237..1223811)]	1.5457e-08	1.65022e-08	3.55273e-09	0	0	5.02651e-09	1.43083e-08	4.79381e-09	1.77347e-08	2.00582e-08	2.67855e-08	1.55596e-08	2.94778e-08	3.3274e-08	3.72546e-08	2.54662e-08	2.53591e-08	0		2.70724	-1.48993
lcl|CP011126.1_prot_CleRT_10990_633 [gene=CleRT_10990] [protein=Adenosine 5'-monophosphoramidase] [protein_id=AKQ33762.1] [location=1198835..1199173]	1.22637e-08	1.3093e-08	0	0	0	0	0	0	0	0	9.80855e-09	5.92564e-08	0	0	0	0	0	0		0.26048	-0.927946
lcl|CP011126.1_prot_CleRT_08870_516 [gene=CleRT_08870] [protein=N-acetylmuramoyl-L-alanine amidase] [protein_id=AKQ33645.1] [location=complement(944686..945939)]	3.22763e-09	1.03377e-08	4.45116e-09	0	0	0	0	0	5.55489e-09	7.5392e-09	1.54889e-08	1.94943e-08	3.69323e-09	3.78987e-09	0	6.38125e-09	6.35441e-09	0		0.401008	-0.478104
lcl|CP011126.1_prot_CleRT_14690_849 [gene=tolA] [protein=Protein TolA] [protein_id=AKQ33978.1] [location=complement(1601002..1601811)]	1.50902e-08	1.07404e-08	0	0	0	2.94434e-08	0	0	1.73139e-08	1.95823e-08	2.41384e-08	1.21523e-08	1.15113e-08	1.77188e-08	2.07832e-08	9.94477e-09	9.90293e-09	6.4453e-08		0.0342142	-0.0463724
lcl|CP011126.1_prot_CleRT_01160_56 [gene=pth] [protein=Peptidyl-tRNA hydrolase] [protein_id=AKQ33185.1] [location=complement(121427..121990)]	1.46903e-08	3.92093e-08	1.01296e-08	0	1.48857e-08	2.86632e-08	0	0	2.52826e-08	2.28761e-08	2.34988e-08	5.32362e-08	3.36189e-08	4.31232e-08	3.79359e-08	4.35656e-08	5.78432e-08	3.13726e-08		1.8796	-0.884568
lcl|CP011126.1_prot_CleRT_12890_731 [gene=CleRT_12890] [protein=Putative methyltransferase] [protein_id=AKQ33860.1] [location=complement(1403344..1404075)]	0	5.76649e-09	0	0	0	0	0	0	0	0	8.63988e-09	0	0	6.34211e-09	0	0	0	0		0	-0.360294
lcl|CP011126.1_prot_CleRT_07470_438 [gene=cmk] [protein=Cytidylate kinase] [protein_id=AKQ33567.1] [location=785504..786199]	1.75977e-08	3.13128e-08	3.23581e-08	1.26675e-08	1.18878e-08	2.28906e-08	1.08599e-08	0	4.03817e-08	3.19707e-08	3.2841e-08	2.83431e-08	6.04086e-08	4.13261e-08	4.84733e-08	6.95835e-08	6.92908e-08	7.51629e-08		2.94954	-1.248
lcl|CP011126.1_prot_CleRT_08190_484 [gene=dapA] [protein=Dihydrodipicolinate synthase] [protein_id=AKQ33613.1] [location=875914..876795]	4.74233e-09	1.0126e-08	0	1.02412e-08	0	0	0	0	8.16174e-09	1.10773e-08	1.13788e-08	1.14571e-08	1.08529e-08	1.11368e-08	9.79717e-09	9.3759e-09	9.33646e-09	0		1.25201	-0.401987
lcl|CP011126.1_prot_CleRT_13870_807 [gene=coaA] [protein=Pantothenate kinase] [protein_id=AKQ33936.1] [location=complement(1499148..1500104)]	0	4.38366e-09	5.6625e-09	0	0	8.01148e-09	0	7.6406e-09	0	6.39395e-09	9.85201e-09	4.95991e-09	4.69831e-09	4.82125e-09	0	8.11785e-09	8.0837e-09	1.75375e-08		0.267069	-0.227352
lcl|CP011126.1_prot_CleRT_00410_29 [gene=glmU] [protein=Bifunctional protein GlmU] [protein_id=AKQ33158.1] [location=42987..44384]	3.00619e-09	3.20948e-09	8.29154e-09	0	0	5.86556e-09	5.56557e-09	0	0	9.36259e-09	1.20218e-08	7.26274e-09	6.87969e-09	7.0597e-09	9.31573e-09	0	0	1.284e-08		1.99394	-0.898314
lcl|CP011126.1_prot_CleRT_07230_425 [gene=holB] [protein=DNA polymerase III, delta' subunit] [protein_id=AKQ33554.1] [location=756833..757807]	4.17005e-09	4.45204e-09	5.75083e-09	0	0	0	0	0	0	0	3.33523e-09	5.03728e-09	9.5432e-09	4.89645e-09	1.29224e-08	0	0	0		0.373486	-0.415587
lcl|CP011126.1_prot_CleRT_02910_150 [gene=CleRT_02910] [protein=putative transcriptional regulatory protein] [protein_id=AKQ33279.1] [location=complement(309020..309757)]	0	0	7.79433e-09	0	0	0	0	0	0	0	0	6.82722e-09	0	6.63636e-09	5.83807e-09	0	0	0		0	0.280032
lcl|CP011126.1_prot_CleRT_11890_684 [gene=CleRT_11890] [protein=Outer membrane lipoprotein] [protein_id=AKQ33813.1] [location=1300683..1301021]	2.35438e-08	3.77039e-08	1.62344e-08	0	0	0	0	0	0	1.83314e-08	3.76609e-08	4.26601e-08	2.69401e-08	1.38225e-08	4.86392e-08	0	0	0		0.182815	-0.226823
lcl|CP011126.1_prot_CleRT_07870_464 [gene=CleRT_07870] [protein=Ferredoxin] [protein_id=AKQ33593.1] [location=complement(836177..836512)]	0	0	0	0	0	0	2.22082e-08	0	2.06448e-08	0	0	1.44902e-08	1.37259e-08	1.40851e-08	3.71723e-08	2.3716e-08	0	0		0.136817	0.173189
lcl|CP011126.1_prot_CleRT_03680_203 [gene=nuoI] [protein=NADH-quinone oxidoreductase subunit I] [protein_id=AKQ33332.1] [location=392080..392571]	8.04747e-09	8.59166e-09	1.10981e-08	0	0	1.57019e-08	2.97977e-08	1.4975e-08	1.385e-08	1.25317e-08	1.28728e-08	1.94421e-08	3.68334e-08	4.72465e-08	3.32505e-08	3.18208e-08	1.58435e-08	3.43723e-08		1.6303	-0.87719
lcl|CP011126.1_prot_CleRT_02920_151 [gene=aspS] [protein=Aspartate--tRNA ligase] [protein_id=AKQ33280.1] [location=complement(309765..311537)]	4.55294e-09	7.29124e-09	9.4183e-09	0	0	8.88353e-09	0	4.23614e-09	3.9179e-09	1.06349e-08	1.27451e-08	8.24969e-09	2.08389e-08	1.60381e-08	9.40592e-09	4.50074e-09	8.96361e-09	0		1.44869	-0.802859
lcl|CP011126.1_prot_CleRT_00790_44 [gene=aroK] [protein=Shikimate kinase] [protein_id=AKQ33173.1] [location=complement(83988..84539)]	0	7.76881e-09	1.00352e-08	0	0	0	0	0	0	5.66574e-09	1.16399e-08	1.75801e-08	0	0	7.5165e-09	0	0	0		0.0837249	-0.129955
lcl|CP011126.1_prot_CleRT_07580_445 [gene=tppB] [protein=Di-/tripeptide transporter] [protein_id=AKQ33574.1] [location=798160..799683]	2.72263e-09	5.81348e-09	7.50944e-09	0	1.10354e-08	5.31229e-09	5.0406e-09	5.06636e-09	4.68575e-09	2.11987e-08	1.30654e-08	9.86652e-09	6.23076e-09	6.39379e-09	8.43702e-09	1.07656e-08	1.07204e-08	2.32577e-08		2.31635	-1.00791
lcl|CP011126.1_prot_CleRT_08370_493 [gene=uvrC] [protein=UvrABC system protein C] [protein_id=AKQ33622.1] [location=896114..897982]	2.14365e-09	2.28861e-09	2.95626e-09	0	0	0	0	0	0	3.33813e-09	1.7145e-09	0	2.45288e-09	5.03411e-09	4.42856e-09	0	0	0		0.421205	-0.371871
lcl|CP011126.1_prot_CleRT_09150_531 [gene=suhB] [protein=Myo-inositol-1(Or 4)-monophosphatase] [protein_id=AKQ33660.1] [location=972944..973765]	1.98994e-08	4.249e-08	4.11642e-08	1.07433e-08	1.0082e-08	3.88269e-08	9.21027e-09	4.62868e-08	5.13714e-08	5.42284e-08	6.36624e-08	6.00943e-08	6.83098e-08	6.42557e-08	8.22202e-08	7.86848e-08	5.87653e-08	8.49939e-08		3.07527	-1.46268
lcl|CP011126.1_prot_CleRT_00690_38 [gene=xapA] [protein=Purine nucleoside phosphorylase] [protein_id=AKQ33167.1] [location=complement(72794..73615)]	3.54694e-08	2.70485e-08	4.19272e-08	0	1.02689e-08	1.97733e-08	1.8762e-08	9.42895e-09	2.61618e-08	3.94525e-08	3.24212e-08	4.89665e-08	7.53739e-08	8.32958e-08	3.14041e-08	5.00895e-08	3.9903e-08	2.16423e-08		2.12435	-1.04382
lcl|CP011126.1_prot_CleRT_04330_251 [gene=ppa] [protein=Inorganic pyrophosphatase] [protein_id=AKQ33380.1] [location=459399..459926]	6.06064e-08	6.47048e-08	1.04476e-08	0	1.53531e-08	1.47816e-08	2.80512e-08	2.81946e-08	1.30383e-08	7.07831e-08	7.87691e-08	7.32104e-08	7.80178e-08	5.33728e-08	7.82542e-08	2.99557e-08	2.98297e-08	3.23577e-08		2.01751	-1.1924
lcl|CP011126.1_prot_CleRT_12870_729 [gene=dnaQ] [protein=DNA polymerase III, epsilon chain] [protein_id=AKQ33858.1] [location=complement(1402174..1402881)]	0	6.06329e-09	0	0	0	0	0	0	9.77421e-09	1.32657e-08	9.08457e-09	6.86033e-09	0	0	5.86637e-09	0	0	0		0.0942545	-0.116408
lcl|CP011126.1_prot_CleRT_10650_610 [gene=CleRT_10650] [protein=UDP-N-acetyl-D-galactosamine 6-dehydrogenase] [protein_id=AKQ33739.1] [location=1151142..1152431]	1.91399e-08	2.04342e-08	2.19962e-08	0	1.29297e-08	1.24484e-08	5.90584e-09	0	1.09802e-08	2.73213e-08	2.55136e-08	4.23873e-08	3.28514e-08	3.37109e-08	2.30657e-08	1.26136e-08	1.88408e-08	1.3625e-08		1.62687	-0.798179
lcl|CP011126.1_prot_CleRT_03010_155 [gene=ptsP] [protein=Phosphoenolpyruvate-protein phosphotransferase] [protein_id=AKQ33284.1] [location=323267..325543]	7.23761e-09	7.72704e-09	2.49531e-09	0	0	3.53044e-09	0	0	6.22811e-09	9.86173e-09	1.44717e-08	4.37139e-09	8.28167e-09	8.49836e-09	7.47609e-09	3.57731e-09	3.56226e-09	0		0.494784	-0.432861
lcl|CP011126.1_prot_CleRT_12180_696 [gene=rosB] [protein=Potassium/proton antiporter] [protein_id=AKQ33825.1] [location=complement(1331555..1332721)]	0	0	0	0	0	6.93496e-09	0	6.61392e-09	1.22341e-08	8.30218e-09	5.68545e-09	1.28803e-08	4.06699e-09	4.17341e-09	7.34277e-09	7.02704e-09	6.99748e-09	0		0.394625	0.315436
lcl|CP011126.1_prot_CleRT_15330_882 [gene=CleRT_15330] [protein=ADP-heptose--LPS heptosyltransferase] [protein_id=AKQ34011.1] [location=complement(1665495..1666559)]	0	4.04089e-09	0	0	0	0	0	0	0	0	0	0	4.33094e-09	4.44425e-09	0	0	0	0		0	-0.118636
lcl|CP011126.1_prot_CleRT_11120_639 [gene=dnaE] [protein=DNA polymerase III alpha subunit] [protein_id=AKQ33768.1] [location=complement(1212734..1216147)]	8.36057e-09	1.02011e-08	1.64713e-09	0	0	6.99121e-09	0	2.22252e-09	4.11111e-09	1.20893e-08	1.62394e-08	5.77102e-09	6.8333e-09	9.81693e-09	1.48047e-08	4.72269e-09	2.35141e-09	0		0.732367	-0.758281
lcl|CP011126.1_prot_CleRT_15790_899 [gene=CleRT_15790] [protein=Uncharacterized protein] [protein_id=AKQ34028.1] [location=1718824..1719165]	3.48239e-08	2.47859e-08	1.60083e-08	0	0	2.2649e-08	0	0	3.99556e-08	3.61523e-08	3.71365e-08	2.8044e-08	2.6565e-08	2.726e-08	7.19427e-08	4.58995e-08	2.28532e-08	0		0.666114	-0.397829
lcl|CP011126.1_prot_CleRT_04640_275 [gene=CleRT_04640] [protein=sugar ABC transporter ATP-binding protein] [protein_id=AKQ33404.1] [location=complement(499354..500121)]	1.6392e-08	1.75004e-08	0	0	0	1.06611e-08	0	0	0	2.55259e-08	2.18506e-08	1.32006e-08	6.2522e-09	0	1.69321e-08	1.08027e-08	0	0		0.0185296	0.0252743
lcl|CP011126.1_prot_CleRT_10660_611 [gene=CleRT_10660] [protein=UDP-N-acetylglucosamine 4-epimerase] [protein_id=AKQ33740.1] [location=1152432..1153439]	1.20266e-08	1.28399e-08	5.52854e-09	0	0	0	0	0	0	9.36403e-09	9.61893e-09	4.84257e-09	9.17432e-09	1.41216e-08	8.28191e-09	0	7.89246e-09	0		0.137199	0.129208
lcl|CP011126.1_prot_CleRT_12600_722 [gene=phoR] [protein=Phosphate regulon sensor protein] [protein_id=AKQ33851.1] [location=1370446..1371198]	3.73397e-08	2.84748e-08	2.2069e-08	0	1.08104e-08	2.0816e-08	0	0	1.83609e-08	3.73797e-08	4.26636e-08	3.22179e-08	2.4415e-08	1.87903e-08	3.30601e-08	2.10923e-08	3.15054e-08	4.55671e-08		1.10576	-0.51417
lcl|CP011126.1_prot_CleRT_00010_1 [gene=dnaA] [protein=Chromosomal replication initiator protein DnaA] [protein_id=AKQ33130.1] [location=26..1375]	0	3.19044e-09	0	0	0	0	5.53256e-09	5.56085e-09	0	2.32677e-09	2.39011e-09	0	3.41944e-09	3.50891e-09	6.17365e-09	5.90819e-09	5.88334e-09	0		0.239925	0.233432
lcl|CP011126.1_prot_CleRT_00200_11 [gene=CleRT_00200] [protein=Universal stress protein A] [protein_id=AKQ33140.1] [location=complement(22503..22937)]	2.92658e-08	2.08299e-08	0	0	0	0	0	0	0	1.51911e-08	1.56046e-08	0	2.2325e-08	1.14546e-08	0	1.92868e-08	1.92057e-08	0		1.02713	0.55578
lcl|CP011126.1_prot_CleRT_00640_34 [gene=rpiA] [protein=Ribose-5-phosphate isomerase A] [protein_id=AKQ33163.1] [location=67099..67767]	2.51708e-08	2.01547e-08	2.60344e-08	0	0	0	1.16501e-08	1.17097e-08	0	1.46987e-08	1.50988e-08	3.04055e-08	3.60023e-08	2.21666e-08	2.60002e-08	2.48822e-08	2.47775e-08	0		0.691344	-0.384933
lcl|CP011126.1_prot_CleRT_05040_293 [gene=CleRT_05040] [protein=Ribosome-associated factor Y] [protein_id=AKQ33422.1] [location=complement(539702..539992)]	2.77958e-08	0	0	3.00128e-08	2.81655e-08	8.1351e-08	5.14603e-08	5.17233e-08	0	3.24631e-08	1.11156e-08	6.71526e-08	6.36108e-08	8.1594e-08	7.17791e-08	8.24311e-08	8.20844e-08	5.93604e-08		0.376979	-0.368968
lcl|CP011126.1_prot_CleRT_08050_474 [gene=mdh] [protein=Malate dehydrogenase] [protein_id=AKQ33603.1] [location=854193..855185]	1.69883e-08	2.26714e-08	1.75712e-08	0	1.72143e-08	8.28674e-08	7.86292e-09	3.16125e-08	5.11658e-08	2.97613e-08	2.71747e-08	4.61729e-08	8.26156e-08	7.97903e-08	4.82572e-08	6.71741e-08	6.68915e-08	5.44202e-08		1.79593	-1.10282
lcl|CP011126.1_prot_CleRT_08710_510 [gene=CleRT_08710] [protein=putative cytosolic protein] [protein_id=AKQ33639.1] [location=complement(930556..930846)]	2.67644e-08	1.42871e-08	3.69102e-08	2.88992e-08	5.42407e-08	2.61108e-08	7.43261e-08	9.96081e-08	2.30313e-08	2.0839e-08	2.14063e-08	4.84956e-08	9.18757e-08	1.09993e-07	2.76462e-08	1.58745e-07	1.84423e-07	1.14316e-07		0.94665	-0.853555
lcl|CP011126.1_prot_CleRT_12710_727 [gene=pepN] [protein=Aminopeptidase N] [protein_id=AKQ33856.1] [location=complement(1381325..1383958)]	1.8127e-08	1.77401e-08	8.33286e-09	1.30486e-08	1.53068e-08	1.17896e-08	1.11866e-08	1.96766e-08	2.07982e-08	3.7637e-08	3.98697e-08	2.37215e-08	3.62984e-08	3.90218e-08	3.9009e-08	2.98653e-08	2.67657e-08	0		5.05087	-1.20341
lcl|CP011126.1_prot_CleRT_00170_9 [gene=glyQ] [protein=Glycine--tRNA ligase alpha subunit] [protein_id=AKQ33138.1] [location=18515..19423]	8.78047e-09	1.40613e-08	1.21089e-08	0	0	0	0	8.1695e-09	0	1.70914e-08	2.1068e-08	1.06065e-08	1.00471e-08	5.15498e-09	1.36047e-08	0	8.64327e-09	0		0.10301	-0.101856
lcl|CP011126.1_prot_CleRT_08320_490 [gene=lolA] [protein=Outer-membrane lipoprotein carrier protein] [protein_id=AKQ33619.1] [location=891952..892674]	3.80964e-08	2.90519e-08	7.50542e-09	0	0	3.18567e-08	0	2.02546e-08	2.80995e-08	3.81372e-08	4.35281e-08	5.25933e-08	3.11371e-08	3.19518e-08	6.746e-08	1.07599e-08	1.07146e-08	2.32453e-08		0.316136	-0.342972
lcl|CP011126.1_prot_CleRT_05320_309 [gene=CleRT_05320] [protein=Branched-chain amino acid aminotransferase] [protein_id=AKQ33438.1] [location=complement(565555..566421)]	1.41744e-08	1.5133e-08	1.95477e-08	0	9.57531e-09	3.68755e-08	2.62421e-08	3.51684e-08	4.87896e-08	3.67878e-08	4.53471e-08	3.99518e-08	4.86575e-08	5.54784e-08	4.88049e-08	6.53889e-08	6.51138e-08	0		2.66573	-1.14142
lcl|CP011126.1_prot_CleRT_08480_500 [gene=pdxH] [protein=Pyridoxine/pyridoxamine 5'-phosphate oxidase] [protein_id=AKQ33629.1] [location=complement(908127..908717)]	3.2138e-08	2.7449e-08	4.43208e-08	1.38806e-08	2.60523e-08	0	1.18999e-08	0	2.21243e-08	5.00459e-08	4.11266e-08	3.10572e-08	5.88384e-08	6.03779e-08	5.31151e-08	2.54156e-08	2.53087e-08	0		1.68711	-0.810426
lcl|CP011126.1_prot_CleRT_00290_19 [gene=parB] [protein=Chromosome partitioning protein] [protein_id=AKQ33148.1] [location=30859..31731]	4.71014e-09	5.02866e-09	6.49566e-09	0	1.90912e-08	0	0	0	8.10635e-09	1.10021e-08	1.13016e-08	1.13794e-08	1.07792e-08	1.10612e-08	1.94614e-08	0	9.2731e-09	0		1.06369	-0.643528
lcl|CP011126.1_prot_CleRT_03130_166 [gene=gpsA] [protein=Glycerol-3-phosphate dehydrogenase] [protein_id=AKQ33295.1] [location=337260..338261]	2.51021e-08	8.93318e-09	2.88481e-08	9.03476e-09	8.47864e-09	2.44891e-08	0	7.78513e-09	1.44006e-08	2.60596e-08	2.6769e-08	3.03224e-08	3.35103e-08	3.43871e-08	3.45722e-08	1.65428e-08	8.23661e-09	3.57385e-08		1.50336	-0.862871
lcl|CP011126.1_prot_CleRT_09130_530 [gene=CleRT_09130] [protein=Oligopeptide transporter] [protein_id=AKQ33659.1] [location=complement(969981..971984)]	4.26392e-09	4.55225e-09	0	0	0	0	0	0	0	4.97989e-09	0	5.15066e-09	0	2.50333e-09	4.40441e-09	0	0	0		0.102023	0.103463
lcl|CP011126.1_prot_CleRT_10900_629 [gene=CleRT_10900] [protein=Acriflavin resistance periplasmic protein] [protein_id=AKQ33758.1] [location=complement(1189617..1190675)]	1.19491e-08	1.70096e-08	0	0	0	7.77157e-09	7.37409e-09	2.96472e-08	2.74199e-08	2.17087e-08	1.9114e-08	2.40569e-08	2.27881e-08	2.33843e-08	1.64571e-08	2.36242e-08	2.35249e-08	1.70123e-08		1.0197	-0.53646
lcl|CP011126.1_prot_CleRT_03090_162 [gene=CleRT_03090] [protein=putative cytosolic protein] [protein_id=AKQ33291.1] [location=335119..335973]	1.48981e-08	2.12073e-08	6.84853e-09	0	0	3.8758e-08	1.83879e-08	9.24094e-09	2.56402e-08	1.9333e-08	1.58874e-08	1.79963e-08	2.84119e-08	2.91553e-08	3.07779e-08	1.96363e-08	2.93306e-08	6.36324e-08		0.971446	-0.628881
lcl|CP011126.1_prot_CleRT_03040_158 [gene=thyA] [protein=Thymidylate synthase] [protein_id=AKQ33287.1] [location=326804..327598]	4.94772e-09	5.28229e-09	0	0	0	9.65379e-09	0	0	8.51522e-09	7.70468e-09	7.91441e-09	0	5.66144e-09	5.80958e-09	5.11074e-09	0	0	2.11326e-08		0.17078	-0.186858
lcl|CP011126.1_prot_CleRT_04570_270 [gene=rfbA] [protein=Mannose-6-phosphate isomerase] [protein_id=AKQ33399.1] [location=489398..490828]	2.2563e-08	1.50555e-08	1.94476e-08	0	0	1.6509e-08	0	5.24824e-09	1.94159e-08	1.97637e-08	2.25574e-08	1.70345e-08	1.93633e-08	1.32466e-08	2.33064e-08	2.23042e-08	2.22104e-08	2.40926e-08		0.846799	-0.430042
lcl|CP011126.1_prot_CleRT_08840_514 [gene=miaA] [protein=tRNA dimethylallyltransferase] [protein_id=AKQ33643.1] [location=complement(940368..941294)]	8.56353e-09	4.57131e-09	0	0	0	0	0	0	7.36909e-09	3.33382e-09	6.84915e-09	0	0	5.02762e-09	4.42285e-09	0	0	1.82882e-08		0.0515658	0.0879411
lcl|CP011126.1_prot_CleRT_03020_156 [gene=lgt] [protein=Prolipoprotein diacylglyceryl transferase] [protein_id=AKQ33285.1] [location=325616..326401]	0	0	0	0	0	9.891e-09	0	0	8.72445e-09	1.1841e-08	1.62178e-08	6.12352e-09	0	0	0	0	0	0		0.122123	-0.184272
lcl|CP011126.1_prot_CleRT_10970_631 [gene=CleRT_10970] [protein=Multidrug resistance protein A] [protein_id=AKQ33760.1] [location=1196266..1197261]	4.11865e-09	1.75886e-08	1.70398e-08	0	8.34685e-09	0	1.52503e-08	1.53282e-08	1.41767e-08	1.60341e-08	1.97647e-08	3.48263e-08	2.35639e-08	1.45083e-08	3.40349e-08	0	8.10859e-09	1.75915e-08		1.04571	-0.686548
lcl|CP011126.1_prot_CleRT_03480_184 [gene=gatB] [protein=Aspartyl/glutamyl-tRNA(Asn/Gln) amidotransferase subunit B] [protein_id=AKQ33313.1] [location=complement(368600..370033)]	2.83658e-08	3.02839e-08	3.12949e-08	1.22513e-08	3.44917e-08	2.76731e-08	2.62578e-08	4.22272e-08	4.39368e-08	4.63803e-08	5.4449e-08	5.48238e-08	6.49153e-08	7.32752e-08	6.15309e-08	4.48648e-08	6.14296e-08	3.63466e-08		3.27941	-0.894456
lcl|CP011126.1_prot_CleRT_09200_533 [gene=secD] [protein=Protein translocase subunit SecD] [protein_id=AKQ33662.1] [location=complement(979235..981106)]	4.46972e-09	4.77198e-09	9.24614e-09	0	0	4.36057e-09	0	0	3.84629e-09	5.22025e-09	5.36236e-09	1.07985e-08	2.55725e-09	5.24832e-09	9.234e-09	0	0	9.54551e-09		0.347461	-0.297104
lcl|CP011126.1_prot_CleRT_10320_588 [gene=CleRT_10320] [protein=putative exported membrane associated protein] [protein_id=AKQ33717.1] [location=complement(1116204..1117151)]	8.7877e-09	4.69097e-09	6.05946e-09	0	0	0	8.13464e-09	0	0	3.42109e-09	3.51422e-09	1.06152e-08	5.02768e-09	5.15923e-09	4.53862e-09	8.68693e-09	8.65039e-09	0		0.285849	0.23383
lcl|CP011126.1_prot_CleRT_04070_231 [gene=rpsB] [protein=30S ribosomal protein S2] [protein_id=AKQ33360.1] [location=432617..433573]	7.17333e-08	5.40593e-08	8.72874e-08	0	0	0	1.56241e-08	0	2.17863e-08	6.89939e-08	5.39977e-08	9.68455e-08	6.75962e-08	6.44102e-08	7.84555e-08	1.66849e-08	0	0		0.4003	-0.487355
lcl|CP011126.1_prot_CleRT_11800_676 [gene=greA] [protein=Transcription elongation factor GreA] [protein_id=AKQ33805.1] [location=complement(1287488..1287967)]	4.30357e-08	4.59459e-08	8.30894e-08	0	0	6.71756e-08	7.9675e-08	6.40658e-08	7.40661e-08	6.03144e-08	5.50722e-08	7.27798e-08	7.879e-08	1.01064e-07	1.06689e-07	1.19118e-07	1.01672e-07	1.10288e-07		1.39742	-0.447363
lcl|CP011126.1_prot_CleRT_14480_840 [gene=CleRT_14480] [protein=Peptidase, M20/M25/M40 family] [protein_id=AKQ33969.1] [location=1582116..1583558]	3.18913e-08	2.78573e-08	2.79876e-08	6.26091e-09	1.17511e-08	2.26273e-08	1.61025e-08	2.15798e-08	2.49482e-08	4.74043e-08	4.6376e-08	3.50214e-08	3.31743e-08	3.0638e-08	6.28894e-08	1.14638e-08	1.71234e-08	4.95322e-08		1.33474	-0.784339
lcl|CP011126.1_prot_CleRT_12360_709 [gene=panB] [protein=3-methyl-2-oxobutanoate hydroxymethyltransferase] [protein_id=AKQ33838.1] [location=1347344..1348132]	1.76648e-07	1.60018e-07	1.47643e-07	1.04039e-07	1.19331e-07	6.26669e-08	1.09013e-07	9.96097e-08	8.29139e-08	3.04254e-07	3.38224e-07	1.87519e-07	2.32756e-07	1.94848e-07	2.04585e-07	9.52484e-08	1.68618e-07	1.14317e-07		2.06503	-0.75701
lcl|CP011126.1_prot_CleRT_15860_905 [gene=trx] [protein=Thioredoxin] [protein_id=AKQ34034.1] [location=complement(1725225..1725560)]	7.32806e-08	6.51967e-08	1.0106e-07	5.27504e-08	7.42552e-08	1.19152e-07	1.13058e-07	9.09087e-08	1.26119e-07	1.33133e-07	1.46525e-07	2.06548e-07	1.67703e-07	1.5775e-07	2.27085e-07	1.20734e-07	1.44271e-07	1.04332e-07		3.27294	-0.803836
lcl|CP011126.1_prot_CleRT_14370_835 [gene=rsmH] [protein=Ribosomal RNA small subunit methyltransferase H] [protein_id=AKQ33964.1] [location=complement(1570724..1571644)]	1.30825e-08	9.31147e-09	0	0	0	0	0	8.11481e-09	0	1.35816e-08	1.39513e-08	5.26774e-09	4.98991e-09	1.02409e-08	4.50453e-09	0	0	0		0.314783	0.348085
lcl|CP011126.1_prot_CleRT_13060_745 [gene=CleRT_13060] [protein=Phosphomannomutase] [protein_id=AKQ33874.1] [location=complement(1421188..1422612)]	0	0	4.01732e-09	0	0	5.68382e-09	5.39312e-09	5.42069e-09	0	4.53625e-09	4.65973e-09	7.03771e-09	3.33326e-09	0	3.00903e-09	0	0	1.24422e-08		0.0152285	-0.0177024
lcl|CP011126.1_prot_CleRT_04160_240 [gene=hmgA] [protein=3-hydroxy-3-methylglutaryl-coenzyme A reductase] [protein_id=AKQ33369.1] [location=complement(440996..442096)]	3.06476e-08	3.27201e-08	2.64159e-08	2.48191e-08	3.10552e-08	2.98992e-08	3.54626e-08	4.27726e-08	1.97797e-08	5.07079e-08	4.59602e-08	4.62766e-08	4.82194e-08	4.04845e-08	5.93577e-08	3.78702e-08	4.52531e-08	8.18136e-08		3.70057	-0.731107
lcl|CP011126.1_prot_CleRT_13190_753 [gene=CleRT_13190] [protein=hypothetical protein] [protein_id=AKQ33882.1] [location=1430417..1431808]	8.46983e-09	1.5071e-08	0	0	0	0	0	0	0	6.59469e-09	6.77421e-09	1.02313e-08	6.46109e-09	3.31507e-09	5.8326e-09	0	0	0		1.02093	0.86448
lcl|CP011126.1_prot_CleRT_05210_305 [gene=rluD] [protein=Pseudouridine synthase] [protein_id=AKQ33434.1] [location=complement(553468..554433)]	4.23225e-09	9.0369e-09	5.83661e-09	0	0	8.25781e-09	0	0	7.28388e-09	6.59054e-09	3.38497e-09	5.11241e-09	9.68554e-09	9.93897e-09	4.3717e-09	0	0	1.80767e-08		0.0668398	-0.0755331
lcl|CP011126.1_prot_CleRT_03690_204 [gene=nuoJ] [protein=NADH-quinone oxidoreductase subunit J] [protein_id=AKQ33333.1] [location=392591..393196]	0	0	9.25761e-09	0	0	0	0	0	2.31063e-08	1.56802e-08	1.6107e-08	8.10894e-09	0	0	0	0	1.3216e-08	0		0.131214	0.189374
lcl|CP011126.1_prot_CleRT_13400_769 [gene=rplO] [protein=50S ribosomal protein L15] [protein_id=AKQ33898.1] [location=complement(1452717..1453151)]	3.92974e-08	3.14661e-08	5.41942e-08	2.12159e-08	1.991e-08	1.91689e-08	0	0	1.69081e-08	3.82467e-08	4.71454e-08	5.93373e-08	3.37247e-08	1.15357e-08	6.08883e-08	1.94234e-08	1.93417e-08	4.19616e-08		0.348078	-0.292523
lcl|CP011126.1_prot_CleRT_08470_499 [gene=CleRT_08470] [protein=O-methyltransferase] [protein_id=AKQ33628.1] [location=complement(907134..907799)]	5.4973e-08	5.86904e-08	6.73885e-08	3.95718e-08	4.95148e-08	8.34253e-08	6.78502e-08	7.95633e-08	8.40984e-08	6.18258e-08	4.88529e-08	6.64054e-08	1.32795e-07	1.21926e-07	8.83312e-08	1.81142e-07	2.04431e-07	5.21777e-08		1.19036	-0.566918
lcl|CP011126.1_prot_CleRT_01780_91 [gene=CleRT_01780] [protein=Peptidase, M50 family protein] [protein_id=AKQ33220.1] [location=190462..191136]	1.24562e-08	1.99478e-08	0	1.34497e-08	0	1.2152e-08	2.3061e-08	1.15895e-08	0	1.9397e-08	1.9925e-08	7.52332e-09	7.12653e-09	0	6.43331e-09	2.46267e-08	1.22616e-08	5.32027e-08		0.0155641	0.0207771
lcl|CP011126.1_prot_CleRT_00160_8 [gene=com1] [protein=Outer membrane protein] [protein_id=AKQ33137.1] [location=17542..18372]	0	0	0	0	1.00532e-08	0	9.18396e-09	9.23091e-09	0	1.15872e-08	1.19026e-08	0	5.67622e-09	5.82474e-09	1.02482e-08	0	0	0		0.172768	0.14264
lcl|CP011126.1_prot_CleRT_01520_78 [gene=fbaA] [protein=Fructose-bisphosphate aldolase] [protein_id=AKQ33207.1] [location=164656..165738]	9.60687e-08	9.02573e-08	1.53684e-07	4.97911e-08	7.00895e-08	7.49782e-08	7.11435e-08	6.43565e-08	1.1243e-07	1.37632e-07	1.10644e-07	1.43899e-07	1.53898e-07	1.489e-07	1.58775e-07	9.11685e-08	8.32195e-08	2.1337e-07		2.25889	-0.685341
lcl|CP011126.1_prot_CleRT_05430_319 [gene=rplT] [protein=50S ribosomal protein L20] [protein_id=AKQ33448.1] [location=574170..574529]	1.12197e-08	2.39568e-08	1.54729e-08	0	0	0	0	0	0	2.62073e-08	2.69207e-08	2.7106e-08	0	0	0	0	0	0		1.08643	-0.733695
lcl|CP011126.1_prot_CleRT_10860_625 [gene=CleRT_10860] [protein=Putative permease] [protein_id=AKQ33754.1] [location=complement(1181313..1182437)]	0	0	9.9834e-09	0	0	0	0	0	6.22946e-09	2.81825e-09	2.89497e-09	8.74468e-09	0	0	1.12166e-08	0	0	0		0.281915	0.56824
lcl|CP011126.1_prot_CleRT_04980_288 [gene=pmbA] [protein=PmbA protein] [protein_id=AKQ33417.1] [location=535493..536815]	1.86018e-08	1.32398e-08	8.55112e-09	0	0	1.81476e-08	5.73981e-09	0	1.60072e-08	1.68975e-08	1.48778e-08	1.12352e-08	1.77377e-08	1.82018e-08	2.24172e-08	6.12951e-09	6.10372e-09	1.3242e-08		0.0709012	-0.0691228
lcl|CP011126.1_prot_CleRT_10430_593 [gene=CleRT_10430] [protein=Tetratricopeptide repeat family protein] [protein_id=AKQ33722.1] [location=complement(1127376..1127615)]	3.20668e-08	3.42352e-08	0	0	0	0	2.96838e-08	0	0	1.24838e-08	0	1.93678e-08	0	1.88263e-08	0	3.16991e-08	0	6.84816e-08		0.254497	0.350088
lcl|CP011126.1_prot_CleRT_05090_297 [gene=kdsD] [protein=Arabinose 5-phosphate isomerase] [protein_id=AKQ33426.1] [location=complement(542373..543347)]	1.31601e-08	4.68333e-09	2.41983e-08	0	0	1.71183e-08	0	8.1629e-09	2.2649e-08	3.41552e-09	7.01699e-09	2.11959e-08	1.0039e-08	1.03016e-08	1.81249e-08	2.60183e-08	2.59089e-08	1.87364e-08		0.0175059	-0.0255477
lcl|CP011126.1_prot_CleRT_14180_818 [gene=secA] [protein=Protein translocase subunit SecA] [protein_id=AKQ33947.1] [location=complement(1546638..1549379)]	3.95898e-08	2.8178e-08	3.84204e-08	1.26659e-08	2.08011e-08	5.72193e-09	2.17171e-08	2.18282e-08	1.26177e-08	3.0825e-08	3.40096e-08	3.54245e-08	3.52339e-08	3.78775e-08	3.18066e-08	3.18884e-08	4.04146e-08	3.75767e-08		1.93072	-0.847326
lcl|CP011126.1_prot_CleRT_00970_53 [gene=parC] [protein=DNA topoisomerase IV, A subunit] [protein_id=AKQ33182.1] [location=99138..101381]	1.27484e-08	1.16662e-08	1.25579e-08	3.93294e-09	3.69085e-09	1.42139e-08	6.74345e-09	1.35558e-08	1.88062e-08	1.84341e-08	1.74793e-08	8.7998e-09	1.66714e-08	1.28307e-08	1.88121e-08	1.08019e-08	1.79275e-08	3.11148e-08		1.40081	-0.744148
lcl|CP011126.1_prot_CleRT_05340_311 [gene=CleRT_05340] [protein=Para-aminobenzoate synthase, subunit I] [protein_id=AKQ33440.1] [location=567093..568505]	1.97524e-08	2.10881e-08	7.78287e-09	6.09368e-09	5.7186e-09	2.20229e-08	5.22414e-09	0	9.71275e-09	2.19706e-08	1.80549e-08	1.7043e-08	1.29153e-08	2.65064e-08	1.45737e-08	1.11576e-08	5.55535e-09	2.41046e-08		0.829285	-0.586336
lcl|CP011126.1_prot_CleRT_04110_235 [gene=uppS] [protein=Ditrans,polycis-undecaprenyl-diphosphate synthase ((2E,6E)-farnesyl-diphosphate specific)] [protein_id=AKQ33364.1] [location=435918..436652]	2.16426e-08	1.15531e-08	7.4617e-09	1.16844e-08	1.09652e-08	1.0557e-08	2.00342e-08	2.01366e-08	9.31194e-09	1.26383e-08	1.29824e-08	0	2.47646e-08	3.17657e-08	3.35336e-08	2.13944e-08	3.19566e-08	2.31099e-08		2.08247	-0.816654
lcl|CP011126.1_prot_CleRT_02210_121 [gene=pyrG] [protein=CTP synthase] [protein_id=AKQ33250.1] [location=235011..236678]	2.48259e-09	1.06019e-08	1.36948e-08	0	5.03123e-09	4.84394e-09	0	0	8.54529e-09	3.86594e-09	7.94236e-09	1.19955e-08	1.42036e-08	1.45752e-08	7.69318e-09	4.90825e-09	4.88761e-09	0		0.258455	-0.268982
lcl|CP011126.1_prot_CleRT_01480_74 [gene=tkt] [protein=Transketolase] [protein_id=AKQ33203.1] [location=158872..160884]	1.83157e-08	1.73816e-08	2.80653e-09	4.3948e-09	4.12429e-09	1.19123e-08	1.50707e-08	1.13608e-08	1.75123e-08	1.74298e-08	1.9532e-08	1.47498e-08	1.63005e-08	1.19479e-08	1.26128e-08	1.60939e-08	1.60262e-08	3.47688e-08		1.37785	-0.842131
lcl|CP011126.1_prot_CleRT_10960_630 [gene=CleRT_10960] [protein=Uncharacterized protein] [protein_id=AKQ33759.1] [location=complement(1195693..1196097)]	1.99931e-08	2.13451e-08	0	0	0	1.95049e-08	0	0	0	0	7.99528e-09	1.20755e-08	2.28772e-08	1.17379e-08	0	1.97638e-08	1.96807e-08	0		0.639514	0.46341
lcl|CP011126.1_prot_CleRT_03350_182 [gene=CleRT_03350] [protein=Transporter, MFS superfamily] [protein_id=AKQ33311.1] [location=complement(357891..359180)]	3.22836e-09	6.89334e-09	0	0	6.54259e-09	6.29905e-09	0	0	5.55613e-09	7.54089e-09	7.74617e-09	1.16992e-08	0	0	3.33473e-09	0	0	1.37889e-08		0.631664	-0.524896
lcl|CP011126.1_prot_CleRT_00910_48 [gene=gshB] [protein=Glutathione synthetase] [protein_id=AKQ33177.1] [location=complement(93632..94591)]	1.67455e-08	8.93891e-09	1.15466e-08	0	8.48409e-09	8.16827e-09	0	0	7.2049e-09	1.95573e-08	2.00896e-08	1.0114e-08	9.58053e-09	9.8312e-09	8.6486e-09	8.27672e-09	8.2419e-09	0		0.284586	-0.17829
lcl|CP011126.1_prot_CleRT_12610_723 [gene=CleRT_12610] [protein=Phosphate transporter] [protein_id=AKQ33852.1] [location=1371321..1372685]	3.07695e-09	3.28502e-09	0	0	0	0	5.69658e-09	5.7257e-09	0	7.18723e-09	7.38288e-09	0	0	3.61294e-09	3.17834e-09	6.08334e-09	0	0		0.334347	-0.279948
lcl|CP011126.1_prot_CleRT_13920_811 [gene=sda] [protein=L-serine dehydratase] [protein_id=AKQ33940.1] [location=1507242..1508615]	2.48075e-08	2.6485e-08	2.9935e-08	0	6.28435e-09	1.21008e-08	1.72229e-08	1.15407e-08	1.06737e-08	2.65586e-08	1.7361e-08	1.12375e-08	2.83861e-08	2.91288e-08	4.48435e-08	1.22615e-08	1.83149e-08	2.64893e-08		0.782346	-0.505235
lcl|CP011126.1_prot_CleRT_08490_501 [gene=CleRT_08490] [protein=Putative 3-methyladenine DNA glycosylase] [protein_id=AKQ33630.1] [location=complement(908735..909418)]	2.87843e-08	2.45846e-08	2.38175e-08	0	0	2.24651e-08	0	1.07126e-08	3.96311e-08	2.24117e-08	2.30218e-08	3.47704e-08	6.58731e-09	1.35193e-08	5.94654e-08	2.27634e-08	2.26676e-08	2.45886e-08		0.0748175	0.0841943
lcl|CP011126.1_prot_CleRT_10280_584 [gene=dedD] [protein=Cell division related protein] [protein_id=AKQ33713.1] [location=complement(1112461..1113165)]	1.17718e-08	6.28391e-09	1.62342e-08	5.08429e-08	1.19283e-08	5.74216e-08	2.17939e-08	0	5.06492e-08	2.74968e-08	1.88302e-08	3.55497e-08	4.04097e-08	4.1467e-08	3.03991e-08	5.8184e-08	6.9527e-08	2.51397e-08		0.91279	-0.731565
lcl|CP011126.1_prot_CleRT_08030_472 [gene=CleRT_08030] [protein=Bis(5'-adenosyl)-triphosphatase] [protein_id=AKQ33601.1] [location=852828..853370]	2.2291e-08	1.58656e-08	0	0	0	0	0	0	0	1.7356e-08	1.78285e-08	0	0	0	2.30255e-08	0	0	0		0.0446401	-0.0331027
lcl|CP011126.1_prot_CleRT_12250_699 [gene=rpsP] [protein=30S ribosomal protein S16] [protein_id=AKQ33828.1] [location=1337875..1338270]	4.08542e-08	6.54253e-08	7.04264e-08	4.41128e-08	2.06988e-08	9.96414e-08	1.89091e-08	1.90057e-08	1.05468e-07	6.36189e-08	8.16884e-08	7.40256e-08	8.18083e-08	9.59415e-08	1.37151e-07	8.07715e-08	8.04317e-08	4.3624e-08		1.45014	-0.833139
lcl|CP011126.1_prot_CleRT_00490_33 [gene=prlC] [protein=Oligopeptidase A] [protein_id=AKQ33162.1] [location=52222..54264]	3.68483e-08	3.93401e-08	5.08167e-08	0	7.86072e-09	2.27043e-08	2.51336e-08	2.8871e-08	4.33909e-08	4.22807e-08	4.18805e-08	6.09104e-08	3.99447e-08	4.32671e-08	5.40888e-08	3.45086e-08	3.81816e-08	3.31339e-08		1.15273	-0.581175
lcl|CP011126.1_prot_CleRT_08310_489 [gene=ftsK] [protein=Cell division protein FtsK] [protein_id=AKQ33618.1] [location=889543..891882]	3.54092e-09	7.56072e-09	0	0	0	0	0	0	0	4.13549e-09	4.24806e-09	6.41595e-09	0	2.07886e-09	0	0	0	0		0.265676	0.403245
lcl|CP011126.1_prot_CleRT_04090_233 [gene=pyrH] [protein=Uridylate kinase] [protein_id=AKQ33362.1] [location=434474..435196]	4.07735e-08	4.35307e-08	4.8197e-08	2.51576e-08	2.3609e-08	4.54604e-08	1.07838e-08	2.16779e-08	5.01235e-08	5.44228e-08	4.65869e-08	4.22168e-08	3.33252e-08	5.47154e-08	8.4234e-08	4.6064e-08	5.73377e-08	4.97575e-08		1.66491	-0.702091
lcl|CP011126.1_prot_CleRT_07170_420 [gene=fabD] [protein=Malonyl CoA-acyl carrier protein transacylase] [protein_id=AKQ33549.1] [location=751734..752672]	1.35912e-08	9.67349e-09	6.24776e-09	0	1.83626e-08	8.83952e-09	8.38743e-09	1.68606e-08	0	1.7637e-08	1.08703e-08	1.64176e-08	1.55517e-08	2.12782e-08	1.4039e-08	0	8.9192e-09	1.93501e-08		0.985827	-0.451474
lcl|CP011126.1_prot_CleRT_12920_733 [gene=folD] [protein=Bifunctional protein FolD] [protein_id=AKQ33862.1] [location=1406364..1407215]	9.93945e-09	2.12232e-08	0	1.07322e-08	0	9.69673e-09	0	0	8.55309e-09	1.54779e-08	1.19244e-08	1.20065e-08	0	0	1.02669e-08	9.82547e-09	9.78414e-09	2.12266e-08		0.203545	-0.134635
lcl|CP011126.1_prot_CleRT_04130_237 [gene=CleRT_04130] [protein=Diphosphomevalonate decarboxylase/isopentenyl-diphosphate delta-isomerase] [protein_id=AKQ33366.1] [location=complement(437501..439042)]	0	2.8031e-09	0	5.66996e-09	0	0	0	0	0	2.04428e-09	2.09993e-09	3.17158e-09	0	0	5.42413e-09	0	0	0		0.309879	0.443549
lcl|CP011126.1_prot_CleRT_11290_647 [gene=folP] [protein=Dihydropteroate synthase] [protein_id=AKQ33776.1] [location=complement(1236200..1237069)]	2.38238e-08	1.52609e-08	6.57097e-09	2.05792e-08	1.93125e-08	1.85936e-08	8.82133e-09	2.65993e-08	1.64007e-08	2.59692e-08	1.90544e-08	2.30226e-08	1.63563e-08	3.35685e-08	3.9374e-08	2.82607e-08	2.81418e-08	2.03512e-08		1.6466	-0.652738
lcl|CP011126.1_prot_CleRT_08690_509 [gene=CleRT_08690] [protein=Phage integrase family protein] [protein_id=AKQ33638.1] [location=925580..926797]	3.21843e-09	0	4.43847e-09	0	0	0	0	0	0	5.01181e-09	2.57412e-09	3.88775e-09	0	0	0	0	0	0		0.0291282	0.0354277
lcl|CP011126.1_prot_CleRT_11680_670 [gene=lipA] [protein=Lipoyl synthase] [protein_id=AKQ33799.1] [location=1276015..1276962]	1.70484e-08	1.82012e-08	1.76333e-08	0	0	2.49481e-08	7.89071e-09	0	1.46705e-08	1.9911e-08	1.36354e-08	2.57423e-08	1.46308e-08	1.50136e-08	2.64152e-08	8.42644e-09	8.391e-09	1.82042e-08		0.034007	0.0296868
lcl|CP011126.1_prot_CleRT_14400_836 [gene=tdh] [protein=L-threonine 3-dehydrogenase] [protein_id=AKQ33965.1] [location=complement(1573131..1574156)]	1.22087e-08	1.30343e-08	5.61225e-09	0	8.24739e-09	0	7.53428e-09	7.5728e-09	7.00389e-09	6.33721e-09	9.76458e-09	9.83179e-09	9.31325e-09	9.55693e-09	1.2611e-08	8.04581e-09	8.01197e-09	1.73819e-08		0.461624	-0.209159
lcl|CP011126.1_prot_CleRT_10530_603 [gene=msbA] [protein=Phospholipid-lipopolysaccharide ABC transporter] [protein_id=AKQ33732.1] [location=complement(1135957..1137726)]	1.1572e-08	9.88361e-09	1.59587e-08	4.998e-09	0	2.70946e-08	1.28544e-08	4.30671e-09	1.19495e-08	1.08121e-08	1.48085e-08	1.67742e-08	1.85378e-08	1.63053e-08	2.62972e-08	1.37271e-08	1.82259e-08	9.88522e-09		0.955034	-0.547148
lcl|CP011126.1_prot_CleRT_09960_567 [gene=bioA] [protein=Adenosylmethionine-8-amino-7-oxononanoate aminotransferase] [protein_id=AKQ33696.1] [location=1071662..1073002]	6.70513e-08	5.20621e-08	5.04376e-08	0	1.23533e-08	3.56803e-08	1.69277e-08	2.83571e-08	4.72082e-08	4.98337e-08	4.87527e-08	6.25875e-08	3.83619e-08	3.57869e-08	6.29642e-08	3.01284e-08	3.6002e-08	9.11236e-08		0.789754	-0.493802
lcl|CP011126.1_prot_CleRT_00780_43 [gene=aroB] [protein=3-dehydroquinate synthase] [protein_id=AKQ33172.1] [location=complement(82886..83983)]	2.99454e-08	2.39778e-08	1.54864e-08	8.08347e-09	1.51718e-08	2.19106e-08	6.93e-09	0	1.28843e-08	2.62302e-08	1.79628e-08	1.80865e-08	2.56988e-08	2.1976e-08	3.47986e-08	1.4801e-08	3.68468e-08	0		1.23115	-0.637175
lcl|CP011126.1_prot_CleRT_15140_871 [gene=CleRT_15140] [protein=Peptidyl-prolyl cis-trans isomerase] [protein_id=AKQ34000.1] [location=1650682..1651650]	7.09582e-08	5.34752e-08	6.33191e-08	5.40833e-08	5.92133e-08	8.95858e-08	5.40935e-08	3.88357e-08	7.902e-08	7.47482e-08	7.34446e-08	1.10925e-07	9.55226e-08	8.33186e-08	9.91655e-08	5.77661e-08	6.57406e-08	1.60452e-07		1.83334	-0.519744
lcl|CP011126.1_prot_CleRT_08300_488 [gene=trxB] [protein=Thioredoxin reductase] [protein_id=AKQ33617.1] [location=complement(888417..889376)]	3.06193e-08	3.26899e-08	3.01618e-08	1.88924e-08	8.86474e-09	3.4139e-08	1.61965e-08	1.62793e-08	5.26971e-08	3.74637e-08	4.54805e-08	3.17032e-08	2.50259e-08	2.56807e-08	2.25916e-08	3.45923e-08	3.44468e-08	9.34149e-08		1.00338	-0.576212
lcl|CP011126.1_prot_CleRT_07400_432 [gene=uvrB] [protein=UvrABC system protein B] [protein_id=AKQ33561.1] [location=775323..777359]	1.36309e-08	1.66316e-08	2.14835e-08	1.26155e-08	3.94634e-09	2.27966e-08	7.21024e-09	1.08706e-08	2.34593e-08	3.03233e-08	2.80339e-08	2.82268e-08	1.78254e-08	2.51512e-08	2.01143e-08	1.53995e-08	1.15011e-08	1.66343e-08		1.2357	-0.663435
lcl|CP011126.1_prot_CleRT_09880_560 [gene=lolD] [protein=Lipoprotein releasing system ATP-binding protein] [protein_id=AKQ33689.1] [location=complement(1064284..1064976)]	3.53185e-08	4.39912e-08	3.24713e-08	2.54237e-08	2.38588e-08	4.59413e-08	3.26938e-08	3.28609e-08	2.02615e-08	6.87482e-08	4.70798e-08	4.26634e-08	4.04133e-08	4.83825e-08	3.64822e-08	5.81891e-08	5.79443e-08	2.51419e-08		1.83043	-0.530003
lcl|CP011126.1_prot_CleRT_10870_626 [gene=valS] [protein=Valine--tRNA ligase] [protein_id=AKQ33755.1] [location=1182512..1185277]	1.85041e-08	1.97554e-08	1.17778e-08	9.22155e-09	8.65394e-09	1.66636e-08	1.31761e-08	1.85409e-08	1.7148e-08	2.43819e-08	2.27687e-08	1.54747e-08	2.44308e-08	2.0056e-08	2.05841e-08	2.53273e-08	2.24184e-08	1.82387e-08		2.46799	-0.580597
lcl|CP011126.1_prot_CleRT_03490_185 [gene=gatA] [protein=Glutamyl-tRNA(Gln) amidotransferase subunit A] [protein_id=AKQ33314.1] [location=complement(370041..371495)]	2.60686e-08	3.09238e-08	2.79616e-08	3.12754e-08	2.93503e-08	3.39093e-08	5.89876e-08	5.38992e-08	3.98801e-08	4.05945e-08	4.40162e-08	4.54854e-08	5.63438e-08	5.78181e-08	5.38551e-08	4.58127e-08	5.13225e-08	8.66007e-08		2.22751	-0.558711
lcl|CP011126.1_prot_CleRT_10790_622 [gene=purB] [protein=Adenylosuccinate lyase] [protein_id=AKQ33751.1] [location=1170038..1171423]	2.01915e-08	1.84773e-08	3.58015e-08	1.86874e-08	2.92286e-08	3.93968e-08	2.67013e-08	2.68378e-08	2.48216e-08	4.2672e-08	4.38336e-08	2.78749e-08	3.30059e-08	2.70956e-08	4.4693e-08	3.99198e-08	3.97519e-08	4.92808e-08		2.39877	-0.55494
lcl|CP011126.1_prot_CleRT_03540_190 [gene=CleRT_03540] [protein=Uncharacterized protein] [protein_id=AKQ33319.1] [location=374438..378034]	3.39392e-09	3.62343e-09	4.68048e-09	0	0	4.41472e-09	0	0	3.89405e-09	3.52339e-09	2.71447e-09	2.73316e-09	3.88351e-09	1.32837e-09	5.84291e-09	4.47334e-09	4.45452e-09	0		0.362907	0.247795
lcl|CP011126.1_prot_CleRT_14820_858 [gene=parE] [protein=Topoisomerase IV subunit B] [protein_id=AKQ33987.1] [location=complement(1615505..1617421)]	2.14088e-09	2.28565e-09	0	4.62327e-09	4.3387e-09	4.17719e-09	0	0	0	6.66762e-09	6.84913e-09	5.1722e-09	0	0	6.63425e-09	0	0	0		1.81709	-0.917547
lcl|CP011126.1_prot_CleRT_15760_897 [gene=CleRT_15760] [protein=Acyltransferase family protein] [protein_id=AKQ34026.1] [location=1716250..1717140]	4.36028e-09	4.65514e-09	0	9.41614e-09	0	0	0	8.11377e-09	0	1.01849e-08	1.39495e-08	0	0	5.11982e-09	9.00791e-09	0	0	0		0.595516	-0.519758
lcl|CP011126.1_prot_CleRT_07390_431 [gene=aspC] [protein=Aspartate aminotransferase] [protein_id=AKQ33560.1] [location=complement(774032..775216)]	4.94458e-08	4.14775e-08	9.74138e-09	7.62711e-09	7.15764e-09	3.4456e-08	4.57713e-08	4.60053e-08	1.82353e-08	5.22486e-08	5.08462e-08	2.13317e-08	4.84959e-08	4.14707e-08	6.20197e-08	4.88789e-08	4.86732e-08	0		1.38914	-1.00385
lcl|CP011126.1_prot_CleRT_15370_883 [gene=argS] [protein=Arginine--tRNA ligase] [protein_id=AKQ34012.1] [location=1669968..1671722]	1.84641e-08	1.97127e-08	1.27317e-08	0	1.40323e-08	1.35099e-08	1.2819e-08	8.58966e-09	1.58887e-08	1.43763e-08	2.21515e-08	1.6728e-08	2.90505e-08	1.89704e-08	1.43044e-08	2.28155e-08	1.81756e-08	9.85795e-09		0.907141	-0.332085
lcl|CP011126.1_prot_CleRT_04430_257 [gene=CleRT_04430] [protein=Pyruvate dehydrogenase E1 component alpha subunit] [protein_id=AKQ33386.1] [location=complement(475462..476544)]	7.94296e-08	8.8839e-08	4.17294e-08	4.90087e-08	5.36574e-08	8.118e-08	7.70281e-08	7.03835e-08	8.46248e-08	9.12945e-08	9.37797e-08	8.68103e-08	8.22317e-08	7.55008e-08	1.9535e-07	1.04692e-07	8.93583e-08	8.07759e-08		1.78688	-0.506875
lcl|CP011126.1_prot_CleRT_09710_550 [gene=CleRT_09710] [protein=Isovaleryl-CoA dehydrogenase] [protein_id=AKQ33679.1] [location=1047357..1048520]	2.14114e-08	2.28593e-08	3.93707e-08	5.39449e-08	2.89282e-08	4.874e-08	5.94607e-08	5.97646e-08	3.68499e-08	4.44563e-08	4.85207e-08	7.75927e-08	4.90002e-08	5.44725e-08	5.52923e-08	4.23318e-08	7.02562e-08	9.14521e-08		1.61492	-0.569939
lcl|CP011126.1_prot_CleRT_04580_271 [gene=CleRT_04580] [protein=Glycosyl transferases group 1 domain protein] [protein_id=AKQ33400.1] [location=complement(490882..492807)]	1.01289e-08	1.29767e-08	5.58743e-09	1.74989e-08	2.05273e-08	1.18579e-08	2.25029e-08	1.50786e-08	1.04594e-08	1.5773e-08	2.7544e-08	9.78831e-09	1.85441e-08	2.37866e-08	2.09254e-08	2.40307e-08	2.39296e-08	1.7305e-08		1.40572	-0.570758
lcl|CP011126.1_prot_CleRT_09430_539 [gene=CleRT_09430] [protein=Glycine-rich RNA-binding protein] [protein_id=AKQ33668.1] [location=1011732..1012049]	1.19794e-07	1.56315e-07	1.83561e-08	2.29953e-07	1.88824e-07	2.59708e-08	1.72498e-07	1.73379e-07	0	3.10908e-07	5.10995e-07	0	1.67535e-07	1.5629e-07	1.3749e-08	2.10525e-07	1.83434e-07	0		0.344397	-0.611227
lcl|CP011126.1_prot_CleRT_03310_179 [gene=gltX] [protein=Glutamate--tRNA ligase] [protein_id=AKQ33308.1] [location=353763..355169]	3.95443e-08	3.61872e-08	1.94767e-08	0	1.7173e-08	4.40899e-08	2.61468e-08	2.62805e-08	2.43062e-08	4.83836e-08	4.97007e-08	3.75321e-08	2.58564e-08	2.32163e-08	4.66826e-08	3.35064e-08	4.44873e-08	2.41287e-08		0.870078	-0.357432
lcl|CP011126.1_prot_CleRT_08350_492 [gene=serS] [protein=Serine--tRNA ligase] [protein_id=AKQ33621.1] [location=894147..895421]	3.12607e-08	2.33622e-08	2.58665e-08	0	6.33529e-09	3.04973e-08	2.315e-08	2.32684e-08	3.76606e-08	3.16418e-08	3.00029e-08	2.26571e-08	3.57701e-08	3.67061e-08	4.19779e-08	3.70826e-08	2.46178e-08	2.6704e-08		0.891332	-0.455006
lcl|CP011126.1_prot_CleRT_11730_673 [gene=CleRT_11730] [protein=Pyrophosphate--fructose 6-phosphate 1-phosphotransferase] [protein_id=AKQ33802.1] [location=1281937..1283202]	1.97473e-08	2.81103e-08	1.81554e-08	0	0	6.42171e-09	6.09327e-09	1.83733e-08	2.83216e-08	1.7938e-08	2.10587e-08	1.59027e-08	2.2596e-08	2.31872e-08	1.69983e-08	1.95209e-08	1.29592e-08	2.81148e-08		0.473346	-0.329713
lcl|CP011126.1_prot_CleRT_11780_675 [gene=CleRT_11780] [protein=Thiol-disulfide isomerase and thioredoxin] [protein_id=AKQ33804.1] [location=1286253..1286813]	6.61068e-08	5.48933e-08	6.07776e-08	1.26897e-07	8.93147e-08	8.599e-08	1.22388e-07	9.56774e-08	6.32069e-08	6.29095e-08	9.39956e-08	6.21092e-08	8.40478e-08	7.76222e-08	1.59332e-07	1.01654e-07	1.01226e-07	3.451e-07		0.580215	-0.343455
lcl|CP011126.1_prot_CleRT_04340_252 [gene=putA] [protein=Proline dehydrogenase] [protein_id=AKQ33381.1] [location=459941..463084]	6.53638e-08	6.97839e-08	4.86766e-08	5.08157e-08	4.76879e-08	5.86663e-08	5.80861e-08	5.35178e-08	4.94972e-08	8.24465e-08	8.78275e-08	7.10615e-08	7.62887e-08	7.36798e-08	6.21161e-08	8.27063e-08	8.49321e-08	8.93379e-08		4.60814	-0.504098
lcl|CP011126.1_prot_CleRT_08110_480 [gene=addB] [protein=ATP-dependent nuclease subunit B] [protein_id=AKQ33609.1] [location=complement(862550..865093)]	4.67268e-09	8.31444e-09	4.296e-09	6.72719e-09	1.26262e-08	1.82343e-08	8.65087e-09	5.79673e-09	5.36125e-09	8.48913e-09	1.61947e-08	9.4074e-09	1.06935e-08	7.31552e-09	1.44799e-08	6.15881e-09	6.1329e-09	2.66105e-08		0.807686	-0.489462
lcl|CP011126.1_prot_CleRT_11600_666 [gene=ndk] [protein=Nucleoside diphosphate kinase] [protein_id=AKQ33795.1] [location=complement(1267990..1268418)]	4.80909e-08	7.18801e-08	3.97927e-08	2.07707e-08	0	3.75332e-08	1.78068e-08	1.78978e-08	3.31066e-08	8.98657e-08	6.9234e-08	3.48553e-08	4.40226e-08	2.25872e-08	4.96755e-08	3.80316e-08	5.68074e-08	0		0.892393	-0.544286
lcl|CP011126.1_prot_CleRT_03290_177 [gene=pdxJ] [protein=Pyridoxine 5'-phosphate synthase] [protein_id=AKQ33306.1] [location=352018..352740]	9.86457e-08	1.23902e-07	4.80141e-08	3.75931e-08	3.52792e-08	9.05758e-08	1.07429e-07	1.18776e-07	8.98799e-08	9.48786e-08	9.28203e-08	9.81322e-08	9.29565e-08	9.53887e-08	1.19878e-07	1.14723e-07	1.48512e-07	1.98275e-07		1.33606	-0.584712
lcl|CP011126.1_prot_CleRT_10680_613 [gene=asnB1] [protein=Asparagine synthetase] [protein_id=AKQ33742.1] [location=complement(1154544..1156454)]	4.16185e-09	6.66492e-09	2.00883e-08	0	0	1.62409e-08	0	7.74451e-09	2.14881e-08	1.13416e-08	9.986e-09	2.76505e-08	1.42866e-08	1.2217e-08	1.50464e-08	8.22825e-09	8.19364e-09	0		0.20783	-0.210435
lcl|CP011126.1_prot_CleRT_12970_737 [gene=CleRT_12970] [protein=Putative endoribonuclease L-PSP] [protein_id=AKQ33866.1] [location=complement(1413492..1413875)]	4.37278e-08	3.50136e-08	1.5076e-08	2.36078e-08	2.21547e-08	2.133e-08	8.09563e-08	4.06851e-08	1.88143e-08	3.40468e-08	2.62302e-08	2.64108e-08	6.25446e-08	5.13448e-08	4.51686e-08	6.48395e-08	6.45668e-08	4.66923e-08		1.16736	-0.5988
lcl|CP011126.1_prot_CleRT_12260_700 [gene=rimM] [protein=Ribosome maturation factor RimM] [protein_id=AKQ33829.1] [location=1338285..1338788]	2.38835e-08	1.6999e-08	0	0	0	0	0	0	1.37015e-08	1.85959e-08	1.27348e-08	1.92336e-08	0	9.34795e-09	1.6447e-08	0	0	0		0.367598	0.26368
lcl|CP011126.1_prot_CleRT_11670_669 [gene=lipB] [protein=Octanoyltransferase] [protein_id=AKQ33798.1] [location=1275360..1276022]	0	1.30319e-08	1.68336e-08	0	1.23688e-08	1.19084e-08	3.3898e-08	1.13571e-08	2.10078e-08	1.90081e-08	1.95255e-08	2.21174e-08	1.39673e-08	1.43327e-08	1.8913e-08	3.61994e-08	2.40314e-08	0		0.658305	-0.337305
lcl|CP011126.1_prot_CleRT_00740_41 [gene=aroE] [protein=Shikimate dehydrogenase] [protein_id=AKQ33170.1] [location=complement(77285..78124)]	1.97005e-08	4.20654e-08	2.03764e-08	1.06359e-08	9.98126e-09	9.60971e-09	0	9.16484e-09	1.69527e-08	3.83475e-08	3.93914e-08	3.56963e-08	2.25424e-08	1.73491e-08	1.01748e-08	9.7373e-09	1.93927e-08	0		0.63098	-0.490017
lcl|CP011126.1_prot_CleRT_00050_4 [gene=gyrB] [protein=DNA gyrase subunit B] [protein_id=AKQ33133.1] [location=4653..7073]	4.73557e-08	4.51411e-08	3.73184e-08	2.92188e-08	2.74203e-08	3.62994e-08	3.75741e-08	3.77662e-08	4.6572e-08	5.53074e-08	5.54603e-08	4.9032e-08	5.80574e-08	5.95765e-08	6.1145e-08	4.01251e-08	4.99454e-08	5.05662e-08		3.31924	-0.48821
lcl|CP011126.1_prot_CleRT_08880_517 [gene=CleRT_08880] [protein=ATP/GTP hydrolase] [protein_id=AKQ33646.1] [location=complement(946060..946440)]	3.20284e-08	2.27962e-08	2.94465e-08	0	0	4.16618e-08	3.9531e-08	3.97331e-08	3.67482e-08	4.15628e-08	2.56165e-08	2.57928e-08	7.32974e-08	6.26793e-08	4.41117e-08	4.22149e-08	2.10187e-08	0		0.30455	-0.186678
lcl|CP011126.1_prot_CleRT_15300_880 [gene=topA] [protein=DNA topoisomerase] [protein_id=AKQ34009.1] [location=1662089..1664392]	7.00559e-09	9.34916e-09	4.83063e-09	0	3.54938e-09	3.41726e-09	6.48497e-09	3.25906e-09	0	1.09092e-08	1.12062e-08	8.4625e-09	4.00809e-09	2.05648e-09	9.04553e-09	3.46263e-09	3.44806e-09	0		0.139039	-0.146946
lcl|CP011126.1_prot_CleRT_13570_786 [gene=rplW] [protein=50S ribosomal protein L23] [protein_id=AKQ33915.1] [location=complement(1459804..1460091)]	1.01418e-07	1.08276e-07	9.99022e-08	0	2.93619e-08	1.13076e-07	1.60939e-07	5.39205e-08	9.97395e-08	1.01526e-07	1.15878e-07	1.4001e-07	6.6313e-08	6.80481e-08	8.97939e-08	8.59328e-08	8.55713e-08	3.0941e-07		0.352979	-0.275139
lcl|CP011126.1_prot_CleRT_02020_103 [gene=groS] [protein=10 kDa chaperonin] [protein_id=AKQ33232.1] [location=216904..217194]	4.94111e-07	4.18916e-07	1.22254e-06	5.02139e-07	4.12327e-07	8.79024e-07	8.87878e-07	9.46502e-07	9.25419e-07	8.03385e-07	7.78762e-07	1.28151e-06	1.18067e-06	1.21156e-06	1.20092e-06	6.32106e-07	6.00836e-07	1.5518e-06		1.15699	-0.500255
lcl|CP011126.1_prot_CleRT_09850_557 [gene=def1] [protein=Peptide deformylase] [protein_id=AKQ33686.1] [location=1061280..1061810]	2.27137e-08	8.0832e-09	0	0	0	1.47727e-08	0	0	1.30304e-08	1.179e-08	1.81665e-08	9.14576e-09	1.73268e-08	8.89008e-09	1.56414e-08	0	0	0		0.0896802	0.0822334
lcl|CP011126.1_prot_CleRT_13120_750 [gene=coaD] [protein=Phosphopantetheine adenylyltransferase] [protein_id=AKQ33879.1] [location=complement(1424848..1425333)]	2.53426e-08	5.41127e-08	6.98989e-08	9.12134e-08	5.13594e-08	8.24126e-08	4.69186e-08	3.1439e-08	5.81542e-08	5.91961e-08	6.08075e-08	8.16347e-08	9.66614e-08	8.92715e-08	1.30888e-07	6.68054e-08	8.31555e-08	3.6081e-08		1.05964	-0.48769
lcl|CP011126.1_prot_CleRT_03610_196 [gene=nuoB] [protein=NADH-quinone oxidoreductase subunit B] [protein_id=AKQ33325.1] [location=384413..384913]	8.18111e-09	1.74687e-08	2.25648e-08	0	0	3.19253e-08	1.51463e-08	0	4.22401e-08	6.36989e-09	1.96299e-08	5.92949e-08	1.87225e-08	1.92124e-08	3.38027e-08	1.61746e-08	1.61066e-08	0		0.0161809	0.0224617
lcl|CP011126.1_prot_CleRT_11820_678 [gene=carA] [protein=Carbamoyl-phosphate synthase small chain] [protein_id=AKQ33807.1] [location=complement(1291677..1292831)]	1.82948e-08	1.95319e-08	2.523e-08	7.90162e-09	7.41525e-09	2.14177e-08	2.70964e-08	2.72349e-08	1.88917e-08	2.27912e-08	2.34116e-08	4.4199e-08	2.93075e-08	2.5778e-08	2.64567e-08	2.8936e-08	2.16107e-08	1.56281e-08		1.18738	-0.540912
lcl|CP011126.1_prot_CleRT_15930_911 [gene=CleRT_15930] [protein=Putative Holliday junction resolvase] [protein_id=AKQ34040.1] [location=1731342..1731797]	8.94328e-09	0	1.23335e-08	0	0	3.48996e-08	0	3.32839e-08	3.07835e-08	1.39267e-08	1.43058e-08	1.08032e-08	2.04668e-08	2.10023e-08	2.77139e-08	0	1.76071e-08	3.81984e-08		0.121433	0.131576
lcl|CP011126.1_prot_CleRT_00250_16 [gene=trmE] [protein=tRNA modification GTPase MnmE] [protein_id=AKQ33145.1] [location=26240..27601]	2.14026e-08	1.30571e-08	1.68662e-08	0	1.23927e-08	5.96571e-09	5.6606e-09	0	1.05242e-08	2.61867e-08	2.9345e-08	1.84669e-08	1.04957e-08	1.07704e-08	9.47479e-09	6.04492e-09	6.01949e-09	0		0.147071	-0.157893
lcl|CP011126.1_prot_CleRT_09020_525 [gene=ald] [protein=Alanine dehydrogenase] [protein_id=AKQ33654.1] [location=complement(960142..961254)]	7.70014e-08	5.75459e-08	7.43336e-08	4.15716e-08	3.12102e-08	3.75605e-08	2.85116e-08	3.58217e-08	4.63828e-08	5.69563e-08	5.85067e-08	8.37134e-08	7.48928e-08	9.04145e-08	9.54462e-08	5.32829e-08	3.78991e-08	3.28887e-08		1.01578	-0.441888
lcl|CP011126.1_prot_CleRT_14780_856 [gene=CleRT_14780] [protein=5-formyltetrahydrofolate cyclo-ligase] [protein_id=AKQ33985.1] [location=1613664..1614254]	5.33776e-08	3.56169e-08	9.20148e-08	0	0	2.60371e-08	1.23527e-08	2.48317e-08	2.29662e-08	3.63653e-08	4.26916e-08	5.64184e-08	3.05388e-08	3.13378e-08	5.51363e-08	2.63828e-08	2.62718e-08	5.69964e-08		0.350088	-0.278059
lcl|CP011126.1_prot_CleRT_14320_830 [gene=mraY] [protein=Phospho-N-acetylmuramoyl-pentapeptide-transferase] [protein_id=AKQ33959.1] [location=complement(1564602..1565687)]	0	0	0	0	0	7.49171e-09	0	0	6.60813e-09	5.97913e-09	0	4.63812e-09	0	4.50845e-09	3.96613e-09	0	0	0		1.38569	0.576309
lcl|CP011126.1_prot_CleRT_11130_640 [gene=ddl] [protein=D-alanine--D-alanine ligase] [protein_id=AKQ33769.1] [location=complement(1216235..1217347)]	7.30412e-09	1.55961e-08	1.51094e-08	0	0	1.42515e-08	6.76132e-09	6.79588e-09	6.28535e-09	1.70612e-08	1.75256e-08	8.82312e-09	4.17889e-09	8.57646e-09	1.13172e-08	7.22037e-09	7.19e-09	1.55986e-08		0.0521143	-0.0480796
lcl|CP011126.1_prot_CleRT_15650_894 [gene=uvrD] [protein=DNA helicase II] [protein_id=AKQ34023.1] [location=1703465..1705648]	1.46357e-08	1.1719e-08	1.26148e-08	3.95076e-09	3.70758e-09	1.78478e-08	6.77401e-09	6.80864e-09	1.57429e-08	1.56688e-08	1.60953e-08	8.83969e-09	1.46536e-08	1.71851e-08	1.70076e-08	1.80848e-08	1.80087e-08	0		1.48437	-0.76248
lcl|CP011126.1_prot_CleRT_08850_515 [gene=mutL] [protein=DNA mismatch repair protein MutL] [protein_id=AKQ33644.1] [location=complement(941296..943044)]	4.57786e-09	4.88743e-09	3.15661e-09	0	0	0	0	0	3.93934e-09	3.56437e-09	5.49209e-09	8.29484e-09	0	0	4.7287e-09	0	0	0		0.595731	-0.366146
lcl|CP011126.1_prot_CleRT_00330_21 [gene=atpB] [protein=ATP synthase F0, A subunit] [protein_id=AKQ33150.1] [location=36353..37147]	2.54324e-08	2.17218e-08	2.1044e-08	0	0	9.92456e-09	0	0	8.75405e-09	2.37623e-08	3.66138e-08	6.1443e-09	1.74607e-08	5.97252e-09	1.57623e-08	0	1.0014e-08	0		0.166822	0.219063
lcl|CP011126.1_prot_CleRT_03270_175 [gene=era] [protein=GTPase Era] [protein_id=AKQ33304.1] [location=350403..351296]	8.85104e-09	9.44957e-09	2.44126e-08	9.55702e-09	1.79375e-08	2.59047e-08	1.63866e-08	8.23516e-09	3.0466e-08	1.3783e-08	1.06187e-08	1.60376e-08	2.53196e-08	2.59821e-08	2.7428e-08	2.62487e-08	1.74255e-08	3.78044e-08		0.826981	-0.477345
lcl|CP011126.1_prot_CleRT_15520_890 [gene=CleRT_15520] [protein=putative exported protein] [protein_id=AKQ34019.1] [location=complement(1686292..1686942)]	7.90385e-08	7.78923e-08	7.54617e-08	6.56483e-08	1.23215e-08	5.93142e-08	5.62806e-08	3.3941e-08	6.27823e-08	8.99433e-08	8.7529e-08	7.34428e-08	5.56555e-08	6.42506e-08	6.28021e-08	7.2122e-08	8.37884e-08	1.03873e-07		1.05049	-0.547807
lcl|CP011126.1_prot_CleRT_00180_10 [gene=glyS] [protein=Glycine--tRNA ligase beta subunit] [protein_id=AKQ33139.1] [location=19423..21492]	1.75082e-08	1.66153e-08	1.87796e-08	8.40211e-09	1.18274e-08	1.13871e-08	1.44063e-08	1.448e-08	1.00441e-08	2.42348e-08	1.86709e-08	2.34993e-08	2.00339e-08	1.59896e-08	2.2104e-08	1.92305e-08	1.14898e-08	8.30899e-09		1.01335	-0.379521
lcl|CP011126.1_prot_CleRT_02180_118 [gene=metG] [protein=Methionine--tRNA ligase] [protein_id=AKQ33247.1] [location=complement(231536..233173)]	1.70343e-08	1.81862e-08	1.67797e-08	5.25514e-09	4.93168e-09	3.32367e-08	1.35158e-08	9.05658e-09	2.93167e-08	1.32631e-08	7.78521e-09	8.81864e-09	2.78451e-08	2.85737e-08	2.51365e-08	3.3678e-08	2.87454e-08	2.07876e-08		0.603581	-0.501275
lcl|CP011126.1_prot_CleRT_01150_55 [gene=ychF] [protein=GTP-binding protein, probable translation factor] [protein_id=AKQ33184.1] [location=complement(120283..121383)]	7.56368e-09	8.07515e-09	1.04309e-08	0	7.66428e-09	1.4758e-08	2.80063e-08	2.81495e-08	6.5087e-09	1.17783e-08	6.04946e-09	9.13665e-09	1.29822e-08	1.77624e-08	1.95322e-08	1.49539e-08	2.23365e-08	3.23059e-08		0.379179	-0.317917
lcl|CP011126.1_prot_CleRT_02010_102 [gene=acnA] [protein=Aconitate hydratase 1] [protein_id=AKQ33231.1] [location=complement(213947..216625)]	1.242e-08	9.9449e-09	1.28461e-08	3.35266e-09	0	9.08753e-09	8.62276e-09	8.66684e-09	1.33596e-08	1.45055e-08	7.45018e-09	7.50146e-09	1.42116e-08	1.45835e-08	1.44329e-08	1.5347e-08	1.52824e-08	0		0.883328	-0.444844
lcl|CP011126.1_prot_CleRT_10480_598 [gene=rpsR] [protein=30S ribosomal protein S18] [protein_id=AKQ33727.1] [location=complement(1132144..1132365)]	1.05852e-07	1.31846e-07	1.70309e-07	0	0	6.88451e-08	6.5324e-08	6.5658e-08	9.10882e-08	8.24178e-08	1.12882e-07	2.34421e-07	8.07481e-08	6.21456e-08	9.11169e-08	6.97591e-08	1.04199e-07	7.53526e-08		0.00580752	0.00473867
lcl|CP011126.1_prot_CleRT_10760_619 [gene=CleRT_10760] [protein=Asparagine synthetase] [protein_id=AKQ33748.1] [location=complement(1164981..1166927)]	2.02377e-09	4.32125e-09	2.79094e-09	0	4.10138e-09	3.94871e-09	0	7.53182e-09	3.483e-09	3.15146e-09	6.4745e-09	7.33394e-09	4.63142e-09	4.75261e-09	1.04523e-08	0	0	0		1.02775	-0.60616
lcl|CP011126.1_prot_CleRT_13210_755 [gene=CleRT_13210] [protein=Pyridine nucleotide-disulfide oxidoreductase] [protein_id=AKQ33884.1] [location=complement(1432426..1433574)]	1.0912e-08	1.16499e-08	1.00323e-08	0	0	0	0	1.35369e-08	0	8.49617e-09	8.72745e-09	4.39376e-09	8.32405e-09	4.27093e-09	1.87859e-08	7.19124e-09	0	0		0.806576	0.579234
lcl|CP011126.1_prot_CleRT_09590_547 [gene=cyoA] [protein=Cytochrome O ubiquinol oxidase subunit II] [protein_id=AKQ33676.1] [location=complement(1030438..1031376)]	1.2755e-08	1.36175e-08	1.17268e-08	9.18159e-09	1.72329e-08	8.29569e-09	1.57428e-08	1.58233e-08	1.46346e-08	1.98623e-08	6.80101e-09	1.54076e-08	2.4325e-08	1.99691e-08	8.78352e-09	1.68117e-08	2.51114e-08	1.81597e-08		0.651605	-0.311583
lcl|CP011126.1_prot_CleRT_02110_112 [gene=CleRT_02110] [protein=Thioredoxin peroxidase] [protein_id=AKQ33241.1] [location=225386..225991]	1.04656e-07	8.93867e-08	1.82817e-07	9.04032e-08	1.27258e-07	1.22521e-07	1.29172e-07	1.29832e-07	8.40549e-08	1.30378e-07	1.39508e-07	1.60133e-07	2.39507e-07	2.37581e-07	1.15312e-07	8.2765e-08	9.6153e-08	1.78803e-07		0.857809	-0.333384
lcl|CP011126.1_prot_CleRT_02750_139 [gene=dnaG] [protein=DNA primase] [protein_id=AKQ33268.1] [location=complement(293599..295299)]	9.44619e-09	1.51274e-08	1.62838e-08	1.01996e-08	0	1.38233e-08	1.31163e-08	1.31833e-08	2.03216e-08	1.65485e-08	1.88878e-08	1.42633e-08	1.62133e-08	1.94104e-08	2.19542e-08	1.40068e-08	2.32465e-08	0		1.57073	-0.390125
lcl|CP011126.1_prot_CleRT_14280_826 [gene=murC] [protein=UDP-N-acetylmuramate--L-alanine ligase] [protein_id=AKQ33955.1] [location=complement(1559560..1560972)]	0	0	0	0	6.07787e-09	5.85163e-09	0	0	5.16148e-09	7.00526e-09	4.79731e-09	7.24549e-09	0	0	3.09787e-09	0	0	0		0.126209	0.116974
lcl|CP011126.1_prot_CleRT_07880_465 [gene=bolA] [protein=BolA] [protein_id=AKQ33594.1] [location=836628..836873]	3.36242e-08	5.38469e-08	4.63704e-08	0	0	0	0	0	0	5.23602e-08	4.03392e-08	6.09252e-08	0	1.97406e-08	0	0	0	0		0.106392	0.133309
lcl|CP011126.1_prot_CleRT_13560_785 [gene=rplB] [protein=50S ribosomal protein L2] [protein_id=AKQ33914.1] [location=complement(1458959..1459783)]	1.15422e-07	1.12512e-07	1.0381e-07	1.08373e-08	4.06808e-08	1.95832e-08	5.5745e-08	1.86767e-08	2.59104e-08	1.25035e-07	1.36466e-07	1.8186e-07	5.74227e-09	1.1785e-08	8.29393e-08	9.92162e-09	9.87988e-09	8.57373e-08		0.0561588	0.122332
lcl|CP011126.1_prot_CleRT_01320_67 [gene=pdxB] [protein=Erythronate-4-phosphate dehydrogenase] [protein_id=AKQ33196.1] [location=complement(137979..139085)]	1.84083e-08	2.75143e-08	3.04637e-08	1.59012e-08	7.46124e-09	2.15505e-08	2.04483e-08	2.05528e-08	3.16814e-08	2.29326e-08	2.06122e-08	2.22365e-08	1.6851e-08	2.16149e-08	3.42267e-08	3.63944e-08	4.34895e-08	3.14501e-08		0.855883	-0.403815
lcl|CP011126.1_prot_CleRT_13410_770 [gene=rpmD] [protein=50S ribosomal protein L30] [protein_id=AKQ33899.1] [location=complement(1453153..1453341)]	8.43256e-08	1.35042e-07	8.72187e-08	0	0	0	0	0	0	4.92426e-08	8.4305e-08	7.63968e-08	4.8245e-08	4.95073e-08	8.71041e-08	0	0	0		1.23736	0.650349
lcl|CP011126.1_prot_CleRT_15050_865 [gene=prfA] [protein=Peptide chain release factor 1] [protein_id=AKQ33994.1] [location=complement(1642002..1643090)]	3.72995e-09	3.98218e-09	5.14389e-09	0	0	7.27774e-09	0	0	6.4194e-09	2.90418e-09	2.98323e-09	4.50565e-09	4.26801e-09	4.37969e-09	7.70571e-09	7.37436e-09	0	0		0.235242	0.168933
lcl|CP011126.1_prot_CleRT_04030_228 [gene=sucD] [protein=Succinyl-CoA ligase [ADP-forming] subunit alpha] [protein_id=AKQ33357.1] [location=427817..428689]	6.61623e-08	7.06363e-08	9.12429e-08	5.49535e-08	5.1571e-08	6.95118e-08	7.5379e-08	7.57643e-08	9.63498e-08	6.73652e-08	5.69874e-08	7.99217e-08	8.153e-08	8.36633e-08	1.31427e-07	9.05589e-08	7.01384e-08	1.73902e-07		0.860424	-0.301832
lcl|CP011126.1_prot_CleRT_03650_200 [gene=nuoF] [protein=NADH-quinone oxidoreductase subunit F] [protein_id=AKQ33329.1] [location=387348..388619]	5.21547e-08	5.56815e-08	3.14674e-08	7.03934e-09	1.98181e-08	1.90804e-08	1.81046e-08	1.81971e-08	2.24401e-08	3.80701e-08	3.64994e-08	4.72508e-08	2.61092e-08	4.21023e-08	3.70378e-08	2.57783e-08	3.20874e-08	2.78453e-08		1.02889	-0.566389
lcl|CP011126.1_prot_CleRT_05410_317 [gene=infC] [protein=Translation initiation factor IF-3] [protein_id=AKQ33446.1] [location=573450..573959]	2.33823e-08	3.32847e-08	3.22461e-08	1.68316e-08	4.73867e-08	1.52076e-08	0	2.90071e-08	2.6828e-08	4.85486e-08	5.61039e-08	7.53201e-08	8.91845e-09	9.1518e-09	4.02546e-08	4.62285e-08	0	0		0.215786	-0.256679
lcl|CP011126.1_prot_CleRT_12670_725 [gene=ubiG] [protein=3-demethylubiquinone-9 3-methyltransferase] [protein_id=AKQ33854.1] [location=1377645..1378370]	7.75819e-08	7.69119e-08	7.64225e-08	1.19671e-08	6.73832e-08	7.56874e-08	7.18164e-08	6.18716e-08	9.53725e-08	6.0406e-08	8.86433e-08	8.03281e-08	9.51143e-08	9.10961e-08	8.01382e-08	7.66923e-08	6.54597e-08	1.42014e-07		0.772665	-0.4638
lcl|CP011126.1_prot_CleRT_05120_300 [gene=CleRT_05120] [protein=ABC transporter maintaining OM lipid asymmetry, anchored periplasmic binding protein MlaD] [protein_id=AKQ33429.1] [location=544990..545445]	2.74033e-08	1.95042e-08	3.77912e-08	1.9726e-08	1.85118e-08	3.56454e-08	5.07336e-08	3.39953e-08	3.14414e-08	2.84486e-08	2.19172e-08	5.51703e-08	3.13563e-08	3.21767e-08	4.7177e-08	3.61187e-08	1.79834e-08	7.80296e-08		0.493163	-0.282357
lcl|CP011126.1_prot_CleRT_10300_586 [gene=accD] [protein=Acetyl-coenzyme A carboxylase carboxyl transferase subunit beta] [protein_id=AKQ33715.1] [location=complement(1114519..1115394)]	6.63388e-08	6.57659e-08	5.88127e-08	3.06986e-08	2.8809e-08	3.69822e-08	4.38634e-08	4.40877e-08	4.07756e-08	5.53414e-08	7.57972e-08	8.58588e-08	5.42203e-08	7.23307e-08	6.85246e-08	3.74732e-08	3.73156e-08	4.04779e-08		0.880996	-0.338818
lcl|CP011126.1_prot_CleRT_11810_677 [gene=carB] [protein=Carbamoyl-phosphate synthase large chain] [protein_id=AKQ33806.1] [location=complement(1288443..1291670)]	2.933e-08	3.26748e-08	3.16552e-08	1.37693e-08	2.84279e-08	2.23934e-08	3.06917e-08	2.84756e-08	2.85311e-08	3.87229e-08	3.77372e-08	3.38892e-08	3.79385e-08	4.04285e-08	2.63447e-08	4.0339e-08	4.51905e-08	1.08934e-08		0.583098	-0.287028
lcl|CP011126.1_prot_CleRT_04460_259 [gene=ribD] [protein=Diaminohydroxyphosphoribosylaminopyrimidine deaminase] [protein_id=AKQ33388.1] [location=478464..479528]	3.87227e-08	3.3073e-08	3.2041e-08	8.36227e-09	7.84755e-09	2.26663e-08	2.1507e-08	2.88226e-08	1.9993e-08	1.80899e-08	2.16794e-08	4.67757e-08	1.32926e-08	3.63744e-08	3.59987e-08	7.65574e-09	2.28706e-08	6.61568e-08		0.253952	-0.254408
lcl|CP011126.1_prot_CleRT_08960_522 [gene=CleRT_08960] [protein=putative exported protein] [protein_id=AKQ33651.1] [location=complement(955333..955752)]	1.53067e-07	1.52523e-07	1.26655e-07	6.61104e-08	4.13608e-08	3.98211e-08	3.77845e-08	3.79777e-08	3.51246e-08	1.50961e-07	1.63232e-07	1.1094e-07	9.3412e-08	1.1982e-07	6.32442e-08	4.03498e-08	4.01801e-08	8.71704e-08		0.56663	-0.452767
lcl|CP011126.1_prot_CleRT_03080_161 [gene=CleRT_03080] [protein=Prolyl oligopeptidase family protein] [protein_id=AKQ33290.1] [location=333167..335113]	1.03766e-08	1.55096e-08	8.58607e-09	4.4817e-09	1.26175e-08	1.21478e-08	7.68436e-09	1.15855e-08	1.42868e-08	1.29269e-08	2.32379e-08	1.25345e-08	9.49876e-09	9.74729e-09	1.07185e-08	4.10304e-09	4.08578e-09	3.54562e-08		0.0953262	-0.0977139
lcl|CP011126.1_prot_CleRT_03100_163 [gene=CleRT_03100] [protein=Rhodanese-related sulfurtransferase] [protein_id=AKQ33292.1] [location=336073..336504]	3.82855e-08	3.06559e-08	2.63993e-08	0	0	1.86753e-08	0	0	3.29454e-08	3.72618e-08	3.06209e-08	4.62475e-08	0	0	2.96602e-08	0	0	4.08811e-08		0.848881	-0.349376
lcl|CP011126.1_prot_CleRT_08290_487 [gene=infA] [protein=Translation initiation factor IF-1] [protein_id=AKQ33616.1] [location=complement(887750..887995)]	3.29868e-08	1.76087e-08	2.27457e-08	7.12359e-08	6.68511e-08	3.21813e-08	6.10709e-08	9.20746e-08	2.83858e-08	3.85258e-08	2.6383e-08	1.99235e-08	9.43633e-08	7.74659e-08	1.70369e-08	1.30434e-07	1.29886e-07	0		0.259683	-0.304541
lcl|CP011126.1_prot_CleRT_14750_853 [gene=CleRT_14750] [protein=Xaa-Pro aminopeptidase] [protein_id=AKQ33982.1] [location=1610994..1612823]	6.59641e-09	9.38997e-09	3.03232e-09	0	0	8.58044e-09	0	0	7.56846e-09	8.56005e-09	1.23103e-08	2.65608e-09	2.51599e-09	2.58182e-09	2.27125e-09	4.34718e-09	8.65779e-09	0		0.541831	0.559131
lcl|CP011126.1_prot_CleRT_01280_66 [gene=priA] [protein=Primosomal protein N] [protein_id=AKQ33195.1] [location=133320..135296]	8.21278e-09	4.38408e-09	2.83152e-09	0	4.16101e-09	8.01223e-09	0	7.64132e-09	3.53363e-09	7.99319e-09	1.31372e-08	4.96038e-09	4.69876e-09	4.8217e-09	1.27251e-08	0	0	0		0.714571	-0.510921
lcl|CP011126.1_prot_CleRT_15130_870 [gene=ostA] [protein=LPS-assembly protein LptD] [protein_id=AKQ33999.1] [location=1648067..1650676]	7.70675e-09	3.29116e-09	2.12564e-09	0	3.1237e-09	9.02226e-09	2.85361e-09	5.73639e-09	7.95817e-09	9.60087e-09	7.39667e-09	3.72379e-09	7.05478e-09	7.23937e-09	7.96068e-09	6.0947e-09	3.03453e-09	0		0.600046	-0.416059
lcl|CP011126.1_prot_CleRT_01630_79 [gene=engB] [protein=putative GTP-binding protein EngB] [protein_id=AKQ33208.1] [location=175206..175814]	5.37051e-08	5.73368e-08	9.25794e-08	1.30475e-07	1.08839e-07	1.17886e-07	1.73999e-07	1.99873e-07	1.27089e-07	7.31768e-08	4.83228e-08	8.92015e-08	1.61312e-07	1.73415e-07	1.10949e-07	2.12357e-07	2.2468e-07	2.29384e-07		0.339218	-0.260521
lcl|CP011126.1_prot_CleRT_08100_479 [gene=CleRT_08100] [protein=ATP-dependent nuclease subunit A] [protein_id=AKQ33608.1] [location=complement(859203..862553)]	1.54365e-08	1.26772e-08	1.14629e-08	2.56428e-09	4.81287e-09	1.39012e-08	6.59509e-09	2.2096e-09	2.65669e-08	1.66417e-08	1.32959e-08	1.5778e-08	1.63046e-08	1.11541e-08	1.71717e-08	7.04286e-09	7.01323e-09	1.52151e-08		0.778924	-0.642351
lcl|CP011126.1_prot_CleRT_13840_806 [gene=gltX2] [protein=Glutamate--tRNA ligase 2] [protein_id=AKQ33935.1] [location=complement(1496621..1498132)]	3.15009e-08	3.36311e-08	3.25817e-08	1.70068e-08	1.064e-08	3.07317e-08	2.43e-08	2.44242e-08	4.51786e-08	2.04391e-08	1.67964e-08	2.8539e-08	3.90488e-08	5.23999e-08	4.60967e-08	3.11397e-08	3.10087e-08	4.48488e-08		0.600683	-0.328769
lcl|CP011126.1_prot_CleRT_07440_435 [gene=gyrA] [protein=DNA gyrase subunit A] [protein_id=AKQ33564.1] [location=780503..783046]	4.51418e-08	3.95882e-08	5.11372e-08	3.4816e-08	2.94057e-08	5.34765e-08	4.17871e-08	4.50007e-08	4.71694e-08	6.77851e-08	6.83409e-08	5.06347e-08	4.24298e-08	4.354e-08	5.66212e-08	4.46242e-08	5.07845e-08	5.50883e-08		1.61195	-0.309672
lcl|CP011126.1_prot_CleRT_12590_721 [gene=phoB] [protein=Phosphate regulon transcriptional regulatory protein] [protein_id=AKQ33850.1] [location=1369764..1370462]	2.26063e-08	3.01687e-08	1.55879e-08	6.10235e-08	1.14535e-08	2.20542e-08	1.04631e-08	2.10333e-08	2.91797e-08	3.52029e-08	4.06814e-08	4.09614e-08	3.8801e-08	3.31802e-08	4.08645e-08	1.11735e-08	1.11265e-08	2.41389e-08		0.448872	-0.34863
lcl|CP011126.1_prot_CleRT_02300_128 [gene=rfaF] [protein=ADP-heptose--LPS heptosyltransferase II] [protein_id=AKQ33257.1] [location=243130..244170]	3.89818e-08	3.32943e-08	3.76313e-08	8.41822e-09	1.58001e-08	1.5212e-08	2.16509e-08	3.62694e-08	2.01268e-08	3.94571e-08	3.11778e-08	3.29621e-08	3.12236e-08	2.74633e-08	4.02663e-08	2.31209e-08	3.83727e-08	1.66499e-08		0.771429	-0.41412
lcl|CP011126.1_prot_CleRT_07220_424 [gene=tmk] [protein=Thymidylate kinase] [protein_id=AKQ33553.1] [location=756165..756812]	3.11284e-08	3.32334e-08	2.57571e-08	1.34445e-08	1.2617e-08	3.64419e-08	2.30521e-08	4.63399e-08	6.42879e-08	2.90843e-08	2.48967e-08	3.00816e-08	4.27426e-08	3.65508e-08	3.85849e-08	4.92344e-08	4.90273e-08	5.31821e-08		0.823706	-0.43304
lcl|CP011126.1_prot_CleRT_10880_627 [gene=CleRT_10880] [protein=Beta-lactamase family protein] [protein_id=AKQ33756.1] [location=complement(1185305..1186444)]	3.60016e-08	3.45925e-08	1.98596e-08	1.55493e-08	1.45922e-08	3.51225e-08	4.66566e-08	4.01958e-08	3.09801e-08	5.04561e-08	5.18296e-08	2.17443e-08	4.1195e-08	3.80456e-08	3.34691e-08	5.6942e-08	4.25269e-08	0		1.1768	-0.519402
lcl|CP011126.1_prot_CleRT_13370_766 [gene=rpsM] [protein=Ribosomal protein S13] [protein_id=AKQ33895.1] [location=complement(1450714..1451073)]	1.81982e-07	1.2143e-07	2.50968e-07	2.70184e-07	2.07453e-07	3.10692e-07	1.89516e-07	1.6932e-07	1.56599e-07	1.59405e-07	1.36453e-07	2.47307e-07	2.21249e-07	2.13682e-07	1.7623e-07	2.2487e-07	2.23924e-07	6.8012e-07		0.310695	-0.184568
lcl|CP011126.1_prot_CleRT_13390_768 [gene=secY] [protein=Protein translocase subunit SecY] [protein_id=AKQ33897.1] [location=complement(1451396..1452724)]	1.24519e-08	9.97041e-09	4.29302e-09	6.72252e-09	1.26175e-08	2.42956e-08	0	1.15854e-08	2.67877e-08	1.21189e-08	1.24488e-08	1.1281e-08	2.49341e-08	2.19313e-08	6.43107e-09	1.23091e-08	1.83859e-08	1.3296e-08		0.294839	-0.24226
lcl|CP011126.1_prot_CleRT_04500_263 [gene=CleRT_04500] [protein=Riboflavin transporter] [protein_id=AKQ33392.1] [location=482140..483273]	1.07554e-08	7.65514e-09	4.94418e-09	1.54844e-08	1.45313e-08	6.99517e-09	0	0	0	0	1.72044e-08	4.33071e-09	1.23069e-08	4.20964e-09	7.40652e-09	1.41761e-08	1.41165e-08	0		0.00647606	0.00804828
lcl|CP011126.1_prot_CleRT_03710_206 [gene=nuoL] [protein=NADH-quinone oxidoreductase subunit L] [protein_id=AKQ33335.1] [location=393506..395461]	4.19766e-09	6.72227e-09	0	0	0	4.09515e-09	0	0	1.08365e-08	4.9025e-09	3.35731e-09	7.60593e-09	4.80319e-09	2.46443e-09	0	4.14953e-09	4.13207e-09	0		0.690475	0.482139
lcl|CP011126.1_prot_CleRT_13290_760 [gene=CleRT_13290] [protein=Short-chain alcohol dehydrogenase] [protein_id=AKQ33889.1] [location=complement(1442679..1443872)]	2.06017e-08	3.29923e-08	1.89409e-08	7.41499e-09	6.95858e-09	3.34977e-08	6.3569e-09	1.91682e-08	4.72752e-08	2.9408e-08	3.57009e-08	3.31815e-08	7.85787e-09	1.20952e-08	5.32014e-08	2.03655e-08	1.35199e-08	2.93313e-08		0.378186	-0.385809
lcl|CP011126.1_prot_CleRT_09920_563 [gene=bioC] [protein=Malonyl-CoA O-methyltransferase BioC] [protein_id=AKQ33692.1] [location=complement(1068023..1068763)]	2.13427e-08	3.98754e-08	2.94332e-08	2.3045e-08	2.16265e-08	1.04107e-08	1.97566e-08	1.98576e-08	0	2.90808e-08	2.98724e-08	2.57812e-08	1.83161e-08	1.87953e-08	2.75574e-08	2.10979e-08	3.15138e-08	2.27896e-08		0.365604	-0.170477
lcl|CP011126.1_prot_CleRT_00350_23 [gene=atpF] [protein=ATP synthase F0, B subunit] [protein_id=AKQ33152.1] [location=37533..38003]	7.0438e-08	8.46014e-08	7.28547e-08	7.60564e-08	8.92186e-08	8.58975e-08	6.52035e-08	9.83052e-08	7.57667e-08	6.16992e-08	1.05631e-07	7.44508e-08	9.06739e-08	1.13723e-07	4.54743e-08	1.04446e-07	1.21341e-07	1.50427e-07		0.522732	-0.202166
lcl|CP011126.1_prot_CleRT_01390_69 [gene=CleRT_01390] [protein=Amino acid permease] [protein_id=AKQ33198.1] [location=complement(144771..146414)]	1.01224e-08	1.08069e-08	1.04696e-08	1.09297e-08	2.0514e-08	1.48128e-08	4.68506e-09	4.70901e-09	8.71049e-09	1.37924e-08	1.61918e-08	1.52843e-08	1.15826e-08	1.18856e-08	2.09118e-08	1.00063e-08	4.9821e-09	1.08086e-08		0.512746	-0.317412
lcl|CP011126.1_prot_CleRT_02070_108 [gene=gcvPB] [protein=putative glycine dehydrogenase [decarboxylating] subunit 2] [protein_id=AKQ33237.1] [location=221872..223386]	1.16459e-07	1.12768e-07	8.21707e-08	2.3395e-08	4.93987e-08	8.98354e-08	4.01133e-08	4.53582e-08	7.92401e-08	8.64587e-08	6.49846e-08	1.01419e-07	8.05751e-08	9.22238e-08	8.39278e-08	6.42551e-08	7.9981e-08	1.15679e-07		0.816018	-0.412136
lcl|CP011126.1_prot_CleRT_13440_773 [gene=rplF] [protein=50S ribosomal protein L6] [protein_id=AKQ33902.1] [location=complement(1454213..1454749)]	7.09932e-08	5.89509e-08	1.08784e-07	0	6.39444e-08	6.15641e-08	4.38116e-08	5.87141e-08	6.7879e-08	7.37013e-08	6.93986e-08	1.334e-07	9.92864e-08	1.11146e-07	8.96285e-08	3.11907e-08	3.10595e-08	0		0.171037	-0.132862
lcl|CP011126.1_prot_CleRT_15080_867 [gene=dksA] [protein=DnaK suppressor protein] [protein_id=AKQ33996.1] [location=complement(1644163..1644612)]	3.52099e-08	4.69886e-08	3.64179e-08	5.70275e-08	3.56782e-08	3.43501e-08	3.25933e-08	3.27599e-08	1.51494e-08	4.79758e-08	5.63221e-08	5.31654e-08	2.01445e-08	3.10074e-08	3.637e-08	3.48061e-08	3.46597e-08	7.5194e-08		0.432686	-0.235526
lcl|CP011126.1_prot_CleRT_03050_159 [gene=cptA] [protein=Carboxy-terminal processing protease] [protein_id=AKQ33288.1] [location=complement(329085..330482)]	1.19265e-08	1.90995e-08	2.46714e-08	0	0	1.16353e-08	3.31206e-08	3.32899e-08	1.53945e-08	2.32153e-08	2.14625e-08	3.24153e-08	1.3647e-08	1.75051e-08	2.77189e-08	1.17898e-08	1.76103e-08	1.27351e-08		0.0851881	0.0657706
lcl|CP011126.1_prot_CleRT_09890_561 [gene=lolC] [protein=Lipoprotein releasing system transmembrane protein] [protein_id=AKQ33690.1] [location=complement(1064969..1066213)]	3.36222e-08	3.58958e-08	4.17308e-08	1.45216e-08	1.36277e-08	5.24818e-08	3.11235e-08	2.50261e-08	2.89326e-08	4.45035e-08	4.03368e-08	4.06144e-08	4.23195e-08	4.34268e-08	3.1257e-08	3.9884e-08	3.30968e-08	1.43607e-08		0.546651	-0.305743
lcl|CP011126.1_prot_CleRT_14160_816 [gene=CleRT_14160] [protein=Uncharacterized protein] [protein_id=AKQ33945.1] [location=1545466..1546245]	1.56249e-08	1.66815e-08	1.43653e-08	1.12475e-08	2.11103e-08	6.09734e-08	1.9285e-08	2.90754e-08	4.48185e-08	2.43314e-08	2.91594e-08	1.88743e-08	4.17174e-08	3.05778e-08	3.76594e-08	2.05943e-08	5.12692e-08	2.22456e-08		0.626824	-0.385713
lcl|CP011126.1_prot_CleRT_01660_82 [gene=CleRT_01660] [protein=Alpha/beta hydrolase] [protein_id=AKQ33211.1] [location=179218..179853]	1.30626e-08	2.09189e-08	2.70216e-08	2.82091e-08	5.29455e-08	3.8231e-08	3.62757e-08	4.86148e-08	5.62033e-08	2.03414e-08	2.08951e-08	3.9448e-08	5.23144e-08	3.83452e-08	4.72257e-08	3.87386e-08	3.85756e-08	8.36894e-08		0.363653	-0.249893
lcl|CP011126.1_prot_CleRT_08270_486 [gene=icd] [protein=Isocitrate dehydrogenase] [protein_id=AKQ33615.1] [location=884031..885287]	6.30865e-08	6.02628e-08	9.15802e-08	2.86814e-08	5.38321e-08	3.88711e-08	6.7619e-08	6.79647e-08	6.28589e-08	6.46313e-08	8.23244e-08	8.4228e-08	6.0789e-08	5.84809e-08	1.06322e-07	5.90808e-08	7.19062e-08	4.25454e-08		0.641889	-0.260284
lcl|CP011126.1_prot_CleRT_15020_863 [gene=CleRT_15020] [protein=Non-canonical purine NTP pyrophosphatase] [protein_id=AKQ33992.1] [location=complement(1639141..1639743)]	2.78639e-08	4.46222e-08	1.92132e-08	1.50432e-08	1.41172e-08	0	1.28966e-08	1.29625e-08	0	4.33902e-08	4.45713e-08	2.52439e-08	7.97084e-09	1.63588e-08	2.15865e-08	1.37722e-08	0	0		0.153063	-0.165431
lcl|CP011126.1_prot_CleRT_10840_623 [gene=prfC] [protein=Peptide chain release factor 3] [protein_id=AKQ33752.1] [location=complement(1178647..1180224)]	1.52383e-08	1.89802e-08	1.40098e-08	0	0	9.91077e-09	0	0	8.74189e-09	9.88721e-09	6.09382e-09	9.20364e-09	8.71822e-09	8.94633e-09	1.57404e-08	1.00424e-08	1.00001e-08	0		1.04433	0.43092
lcl|CP011126.1_prot_CleRT_05400_316 [gene=thrS] [protein=Threonine--tRNA ligase] [protein_id=AKQ33445.1] [location=571447..573390]	3.72009e-08	2.42712e-08	2.56515e-08	1.78525e-08	2.51305e-08	2.4195e-08	3.06101e-08	2.30749e-08	3.5569e-08	1.77008e-08	2.64475e-08	2.49652e-08	3.0743e-08	3.88276e-08	2.56178e-08	4.49464e-08	4.06885e-08	3.53093e-08		0.577064	-0.207708
lcl|CP011126.1_prot_CleRT_14660_846 [gene=ygbF] [protein=Tol-pal system protein YbgF] [protein_id=AKQ33975.1] [location=complement(1598089..1599006)]	6.2928e-08	6.23846e-08	4.33913e-08	7.76541e-08	5.46557e-08	4.3851e-08	5.82515e-08	8.36419e-08	5.41508e-08	4.89964e-08	6.47102e-08	8.14444e-08	7.71489e-08	5.80562e-08	3.71437e-08	7.99797e-08	8.84925e-08	9.59919e-08		0.536329	-0.200328
lcl|CP011126.1_prot_CleRT_07150_418 [gene=plsX] [protein=Phosphate acyltransferase] [protein_id=AKQ33547.1] [location=749728..750753]	4.13606e-09	8.8315e-09	1.14079e-08	0	8.38214e-09	2.42104e-08	1.53148e-08	7.69652e-09	1.42366e-08	1.93223e-08	1.32322e-08	4.99621e-09	1.41981e-08	0	2.5634e-08	2.45318e-08	8.14287e-09	0		0.439618	-0.396206
lcl|CP011126.1_prot_CleRT_09120_529 [gene=nifS] [protein=Cysteine desulfurase] [protein_id=AKQ33658.1] [location=complement(968791..969984)]	1.39858e-08	7.46577e-09	1.92875e-08	0	0	0	0	0	6.01753e-09	1.08895e-08	1.39824e-08	4.22358e-09	0	4.10551e-09	1.44466e-08	0	6.88363e-09	0		0.323195	0.39086
lcl|CP011126.1_prot_CleRT_14330_831 [gene=murF] [protein=UDP-N-acetylmuramoyl-tripeptide--D-alanyl-D-alanine ligase] [protein_id=AKQ33960.1] [location=complement(1565690..1567030)]	9.43041e-09	3.35604e-09	0	1.35768e-08	6.37056e-09	6.13341e-09	1.74592e-08	1.1699e-08	1.08201e-08	1.22377e-08	1.00566e-08	1.51888e-08	7.19386e-09	1.10731e-08	1.62352e-08	6.21485e-09	0	1.34263e-08		0.446737	-0.305331
lcl|CP011126.1_prot_CleRT_13040_743 [gene=xth] [protein=Exodeoxyribonuclease III] [protein_id=AKQ33872.1] [location=complement(1419699..1420466)]	2.55624e-08	2.18328e-08	2.11516e-08	0	1.0361e-08	9.97529e-09	2.83953e-08	2.85405e-08	3.51952e-08	2.78644e-08	2.0445e-08	2.47028e-08	2.33999e-08	2.40122e-08	1.58428e-08	1.01077e-08	2.01304e-08	4.36728e-08		0.0845156	-0.0691352
lcl|CP011126.1_prot_CleRT_12460_712 [gene=ileS] [protein=Isoleucine--tRNA ligase] [protein_id=AKQ33841.1] [location=complement(1355722..1358532)]	1.70876e-08	1.82431e-08	1.17825e-08	6.15017e-09	2.8858e-09	2.2227e-08	1.05451e-08	1.32488e-08	2.69577e-08	1.99568e-08	1.82223e-08	1.54809e-08	2.11819e-08	1.33761e-08	2.05923e-08	8.44581e-09	1.40171e-08	1.8246e-08		0.565004	-0.411179
lcl|CP011126.1_prot_CleRT_13130_751 [gene=folK] [protein=2-amino-4-hydroxy-6-hydroxymethyldihydropteridine pyrophosphokinase] [protein_id=AKQ33880.1] [location=complement(1425426..1425929)]	5.72675e-08	6.98743e-08	5.64116e-08	5.30017e-08	3.31595e-08	4.78877e-08	9.08771e-08	6.08945e-08	5.63198e-08	5.09589e-08	3.92595e-08	5.92946e-08	7.48898e-08	6.72431e-08	5.07038e-08	6.46981e-08	9.66388e-08	1.04829e-07		0.460345	-0.193929
lcl|CP011126.1_prot_CleRT_11830_679 [gene=dnaJ] [protein=Chaperone protein DnaJ] [protein_id=AKQ33808.1] [location=complement(1293003..1294127)]	5.21927e-08	3.98015e-08	4.62714e-08	3.22033e-08	1.51105e-08	2.90961e-08	3.451e-08	4.8561e-08	3.20806e-08	4.64431e-08	3.57805e-08	3.15234e-08	4.69242e-08	4.81519e-08	2.31053e-08	5.15942e-08	6.60563e-08	3.18464e-08		0.447841	-0.224484
lcl|CP011126.1_prot_CleRT_14810_857 [gene=CleRT_14810] [protein=Rhodanese-related sulfurtransferase] [protein_id=AKQ33986.1] [location=complement(1615114..1615491)]	2.20604e-08	2.35522e-08	0	2.382e-08	2.23539e-08	0	2.0421e-08	4.10508e-08	1.89835e-08	3.43529e-08	3.52881e-08	1.33241e-08	2.52428e-08	1.29516e-08	3.4181e-08	2.18075e-08	2.17157e-08	0		0.0522638	0.0371777
lcl|CP011126.1_prot_CleRT_00280_18 [gene=parA] [protein=Chromosome partitioning protein] [protein_id=AKQ33147.1] [location=30089..30862]	2.75563e-08	1.76519e-08	0	0	0	3.22601e-08	3.06102e-08	3.07667e-08	1.89702e-08	3.00379e-08	2.20397e-08	1.33148e-08	2.52252e-08	6.47129e-09	1.70786e-08	2.17923e-08	2.17006e-08	2.35396e-08		0.811201	0.455652
lcl|CP011126.1_prot_CleRT_05330_310 [gene=CleRT_05330] [protein=Glutamine amidotransferase of anthranilate synthase] [protein_id=AKQ33439.1] [location=complement(566393..566986)]	0	0	9.38939e-09	0	0	0	0	0	0	5.30113e-09	5.44543e-09	0	0	0	0	0	0	0		0	0.805359
lcl|CP011126.1_prot_CleRT_05190_304 [gene=CleRT_05190] [protein=Endopeptidase] [protein_id=AKQ33433.1] [location=complement(551349..552701)]	1.29785e-07	1.45321e-07	1.04771e-07	9.57034e-08	9.62278e-08	1.11175e-07	9.3768e-08	1.11919e-07	9.2615e-08	1.28163e-07	1.29121e-07	1.03243e-07	1.15908e-07	1.33808e-07	1.07903e-07	1.18909e-07	1.37105e-07	1.48724e-07		1.32042	-0.201984
lcl|CP011126.1_prot_CleRT_13470_776 [gene=rplE] [protein=50S ribosomal protein L5] [protein_id=AKQ33905.1] [location=complement(1455469..1456008)]	1.11773e-07	1.35243e-07	1.74697e-07	1.60918e-08	4.5304e-08	1.30853e-07	9.65692e-08	6.93306e-08	1.28244e-07	1.16037e-07	1.19196e-07	2.07028e-07	1.10844e-07	1.13745e-07	1.30851e-07	8.83934e-08	8.80216e-08	6.3654e-08		0.467636	-0.381683
lcl|CP011126.1_prot_CleRT_04490_262 [gene=ribH] [protein=6,7-dimethyl-8-ribityllumazine synthase] [protein_id=AKQ33391.1] [location=481698..482147]	2.59436e-07	2.17627e-07	1.91669e-07	0	0	1.80786e-08	5.1462e-08	5.17251e-08	1.59464e-08	2.01999e-07	1.63034e-07	1.45502e-07	1.27226e-07	1.30555e-07	9.57086e-08	3.66373e-08	1.82416e-08	0		0.214489	-0.391106
lcl|CP011126.1_prot_CleRT_00950_52 [gene=coq7] [protein=2-nonaprenyl-3-methyl-6-methoxy-1,4-benzoquinol hydroxylase] [protein_id=AKQ33181.1] [location=complement(97648..98295)]	6.25615e-09	6.67921e-09	0	0	0	0	0	0	0	9.7422e-09	5.0037e-09	0	0	0	0	0	0	0		0.0760422	-0.111144
lcl|CP011126.1_prot_CleRT_10730_617 [gene=CleRT_10730] [protein=UDP-N-acetylglucosamine 2-epimerase] [protein_id=AKQ33746.1] [location=complement(1161825..1162895)]	3.7046e-09	3.95512e-09	0	0	0	0	0	0	0	5.76888e-09	2.96296e-09	0	0	0	0	0	0	0		0.0760437	-0.111146
lcl|CP011126.1_prot_CleRT_00370_25 [gene=atpA] [protein=ATP synthase F1, alpha subunit] [protein_id=AKQ33154.1] [location=38570..40117]	7.47965e-08	7.41505e-08	7.36787e-08	2.88437e-08	4.33093e-08	7.81821e-08	6.42924e-08	7.45628e-08	7.81561e-08	6.03172e-08	5.76861e-08	9.68052e-08	7.33596e-08	7.21424e-08	6.62237e-08	5.80948e-08	7.36278e-08	1.14096e-07		0.528669	-0.216221
lcl|CP011126.1_prot_CleRT_07460_437 [gene=aroA] [protein=3-phosphoshikimate 1-carboxyvinyltransferase] [protein_id=AKQ33566.1] [location=784164..785462]	3.62435e-08	3.16591e-08	2.27194e-08	2.84614e-08	2.67095e-08	1.92865e-08	2.44001e-08	3.0656e-08	3.40236e-08	4.61775e-08	3.42582e-08	2.38805e-08	4.14718e-08	4.64257e-08	4.42446e-08	1.95425e-08	1.94603e-08	1.4073e-08		0.150851	-0.0915886
lcl|CP011126.1_prot_CleRT_13330_762 [gene=rplQ] [protein=50S ribosomal protein L17] [protein_id=AKQ33891.1] [location=complement(1448300..1448686)]	7.3311e-08	1.11812e-07	5.77724e-08	6.78501e-08	4.24492e-08	4.0869e-08	1.93894e-08	3.89771e-08	1.80245e-08	9.78526e-08	6.70108e-08	8.85571e-08	8.38864e-08	6.14867e-08	5.40904e-08	4.14117e-08	4.12374e-08	0		0.781831	-0.504476
lcl|CP011126.1_prot_CleRT_07420_433 [gene=leuA] [protein=Hydroxymethylglutaryl-CoA lyase] [protein_id=AKQ33562.1] [location=complement(778046..778963)]	9.17533e-09	1.46937e-08	6.32675e-09	9.90718e-09	0	8.95127e-09	0	8.53689e-09	7.89555e-09	3.572e-09	1.10077e-08	1.10835e-08	1.04989e-08	1.07736e-08	9.47765e-09	9.07012e-09	9.03196e-09	0		0.0505392	0.0343705
lcl|CP011126.1_prot_CleRT_01190_58 [gene=prs] [protein=Ribose-phosphate pyrophosphokinase] [protein_id=AKQ33187.1] [location=complement(124137..125096)]	5.20896e-08	3.24404e-08	7.78219e-08	1.03115e-07	8.79707e-08	8.4696e-08	7.23279e-08	6.46201e-08	7.47069e-08	6.08362e-08	6.94359e-08	1.10114e-07	7.45047e-08	9.17449e-08	1.03128e-07	7.72385e-08	7.69136e-08	7.41615e-08		0.604661	-0.225984
lcl|CP011126.1_prot_CleRT_15090_868 [gene=dapF] [protein=Diaminopimelate epimerase] [protein_id=AKQ33997.1] [location=complement(1644744..1645574)]	7.0262e-08	8.03714e-08	5.53696e-08	1.0838e-08	2.03419e-08	6.85463e-08	7.4332e-08	9.339e-08	4.31871e-08	8.206e-08	7.22519e-08	4.84994e-08	5.74269e-08	7.07153e-08	5.18408e-08	7.93787e-08	5.92836e-08	6.43076e-08		0.571482	-0.410321
lcl|CP011126.1_prot_CleRT_04010_226 [gene=sucB] [protein=Dihydrolipoyllysine-residue succinyltransferase] [protein_id=AKQ33355.1] [location=425361..426578]	1.90294e-07	1.85341e-07	2.3941e-07	1.15353e-07	8.11893e-08	1.36792e-07	8.65308e-08	8.69732e-08	1.43642e-07	1.87155e-07	1.86909e-07	2.1777e-07	1.26062e-07	1.17601e-07	1.62079e-07	1.12207e-07	1.05162e-07	2.13889e-07		0.44464	-0.220227
lcl|CP011126.1_prot_CleRT_13600_789 [gene=rpsJ] [protein=30S ribosomal protein S10] [protein_id=AKQ33918.1] [location=complement(1461408..1461743)]	9.6654e-08	1.16089e-07	1.16632e-07	1.30454e-07	1.22424e-07	1.41441e-07	2.0131e-07	1.57375e-07	1.03966e-07	8.46627e-08	9.66304e-08	8.7566e-08	1.10597e-07	1.27677e-07	1.12319e-07	1.67205e-07	1.90288e-07	3.61224e-07		0.0696633	-0.0470488
lcl|CP011126.1_prot_CleRT_03660_201 [gene=nuoG] [protein=NADH-quinone oxidoreductase subunit G] [protein_id=AKQ33330.1] [location=388643..391054]	3.73191e-08	4.52758e-08	4.21085e-08	2.9306e-08	3.43777e-08	2.97882e-08	5.65294e-08	4.41921e-08	4.08722e-08	4.35855e-08	4.74855e-08	4.0982e-08	4.85256e-08	5.37789e-08	3.85488e-08	5.03062e-08	5.34342e-08	2.89813e-08		0.667088	-0.178704
lcl|CP011126.1_prot_CleRT_09070_526 [gene=cbpA] [protein=Curved DNA-binding protein] [protein_id=AKQ33655.1] [location=965611..966561]	5.49879e-08	8.12856e-08	4.08329e-08	1.00479e-07	1.02866e-07	6.60247e-08	1.25296e-07	1.18065e-07	1.09196e-07	7.90414e-08	7.10439e-08	4.08759e-08	1.0648e-07	1.14233e-07	8.30149e-08	1.67253e-07	1.6655e-07	7.22657e-08		0.193664	-0.134835
lcl|CP011126.1_prot_CleRT_13090_747 [gene=rpmB] [protein=50S ribosomal protein L28] [protein_id=AKQ33876.1] [location=1424067..1424303]	3.3183e-08	5.31404e-08	0	0	3.36243e-08	0	3.0717e-08	0	2.85546e-08	1.29183e-08	1.327e-08	0	0	5.84449e-08	5.14145e-08	6.5605e-08	0	0		0.0821423	0.124376
lcl|CP011126.1_prot_CleRT_02220_122 [gene=kdsA] [protein=2-dehydro-3-deoxyphosphooctonate aldolase] [protein_id=AKQ33251.1] [location=236826..237683]	7.36009e-08	6.81009e-08	6.09008e-08	6.35772e-08	5.96638e-08	4.78691e-08	6.35892e-08	6.39142e-08	5.0668e-08	8.40493e-08	7.84884e-08	9.48344e-08	6.176e-08	5.76144e-08	6.58892e-08	6.79065e-08	6.76208e-08	4.19151e-08		0.546403	-0.145161
lcl|CP011126.1_prot_CleRT_02740_138 [gene=rpoD] [protein=RNA polymerase sigma factor] [protein_id=AKQ33267.1] [location=complement(291334..293451)]	3.01855e-08	4.02834e-08	3.38229e-08	2.44449e-08	1.91169e-08	2.57674e-08	1.74639e-08	1.05319e-08	1.94814e-08	3.37852e-08	3.62138e-08	4.10209e-08	3.45399e-08	3.54436e-08	2.14363e-08	1.49197e-08	1.48569e-08	1.6116e-08		0.231402	-0.156308
lcl|CP011126.1_prot_CleRT_07450_436 [gene=serC] [protein=Phosphoserine aminotransferase] [protein_id=AKQ33565.1] [location=783077..784159]	3.74789e-08	4.80159e-08	2.06745e-08	0	2.27864e-08	2.92509e-08	2.77549e-08	2.78968e-08	3.87016e-08	3.50177e-08	3.29733e-08	2.71639e-08	3.85968e-08	3.08052e-08	4.25852e-08	3.70491e-08	7.37865e-09	3.20158e-08		0.0972177	0.0782242
lcl|CP011126.1_prot_CleRT_15440_886 [gene=ubiE] [protein=Ubiquinone/menaquinone biosynthesis methyltransferase ubiE] [protein_id=AKQ34015.1] [location=1678558..1679307]	1.07721e-08	1.15006e-08	7.42782e-09	0	1.09154e-08	2.10182e-08	9.97162e-09	1.00226e-08	9.26965e-09	4.19365e-09	2.1539e-08	1.30124e-08	6.16304e-09	6.32429e-09	2.78177e-08	0	0	2.30049e-08		0.0899379	-0.100708
lcl|CP011126.1_prot_CleRT_13480_777 [gene=rplX] [protein=50S ribosomal protein L24] [protein_id=AKQ33906.1] [location=complement(1456019..1456342)]	7.73765e-08	6.88408e-08	7.11388e-08	1.11398e-07	7.84056e-08	1.00649e-07	9.55017e-08	1.43985e-07	1.10973e-07	7.02871e-08	5.15717e-08	7.78901e-08	7.3782e-08	7.57125e-08	1.06568e-07	1.27482e-07	1.01557e-07	2.75408e-07		0.0359885	-0.0263935
lcl|CP011126.1_prot_CleRT_12540_719 [gene=CleRT_12540] [protein=Farnesyl pyrophosphate synthetase] [protein_id=AKQ33848.1] [location=1364140..1365144]	1.63112e-08	1.74142e-08	3.37416e-08	2.64183e-08	2.47922e-08	3.18258e-08	3.01981e-08	2.27643e-08	2.80722e-08	2.54001e-08	3.58759e-08	1.97034e-08	3.26623e-08	3.8305e-08	2.5273e-08	3.22483e-08	3.21127e-08	1.7417e-08		0.402712	-0.156585
lcl|CP011126.1_prot_CleRT_13050_744 [gene=pyrE] [protein=Orotate phosphoribosyltransferase] [protein_id=AKQ33873.1] [location=1420565..1421191]	3.91009e-08	2.783e-08	2.69616e-08	1.40732e-08	2.6414e-08	3.81461e-08	2.41301e-08	2.42534e-08	3.36471e-08	2.53703e-08	2.60609e-08	3.93604e-08	1.49138e-08	2.2956e-08	3.36577e-08	2.57684e-08	1.283e-08	8.35036e-08		0.00190387	-0.00168271
lcl|CP011126.1_prot_CleRT_04410_255 [gene=pdhC] [protein=Dihydrolipoyllysine-residue acetyltransferase E2 component of pyruvate dehydrogenase complex] [protein_id=AKQ33384.1] [location=complement(473349..474485)]	1.50851e-07	1.29627e-07	1.62369e-07	1.90693e-07	1.78955e-07	1.22041e-07	2.17976e-07	2.32783e-07	1.26645e-07	1.60425e-07	1.70678e-07	1.6889e-07	2.31553e-07	2.46252e-07	1.63423e-07	1.96404e-07	2.24552e-07	1.2572e-07		0.52491	-0.165723
lcl|CP011126.1_prot_CleRT_02340_130 [gene=CleRT_02340] [protein=Uncharacterized protein] [protein_id=AKQ33259.1] [location=247450..248544]	1.45004e-08	1.5481e-08	9.99862e-09	7.82852e-09	7.34665e-09	7.07318e-09	6.71142e-09	6.74573e-09	6.23896e-09	1.12902e-08	1.73963e-08	1.3137e-08	4.14805e-09	4.25658e-09	1.12337e-08	7.16709e-09	7.13694e-09	1.54835e-08		0.089392	-0.0724725
lcl|CP011126.1_prot_CleRT_12330_707 [gene=prfB] [protein=Peptide chain release factor 2] [protein_id=AKQ33836.1] [location=complement(1344330..1345394)]	7.62657e-09	4.07115e-09	0	0	0	0	0	0	0	2.96906e-09	6.09976e-09	0	0	0	3.93893e-09	0	0	0		0.328474	0.426049
lcl|CP011126.1_prot_CleRT_12160_695 [gene=pdhA] [protein=Pyruvate dehydrogenase E1 component] [protein_id=AKQ33824.1] [location=complement(1327958..1330612)]	4.59152e-08	5.39221e-08	5.27672e-08	5.61878e-08	4.96276e-08	4.4794e-08	5.10036e-08	7.12005e-08	4.47791e-08	6.31583e-08	6.36535e-08	4.62199e-08	5.07874e-08	4.49278e-08	6.63993e-08	5.44664e-08	5.42373e-08	7.84449e-08		0.663946	-0.1442
lcl|CP011126.1_prot_CleRT_11850_681 [gene=grpE] [protein=Protein GrpE] [protein_id=AKQ33810.1] [location=complement(1296775..1297389)]	1.57113e-07	1.18814e-07	7.22239e-08	9.89597e-08	7.96015e-08	8.94114e-08	7.27188e-08	7.30905e-08	9.01328e-08	1.47815e-07	9.94808e-08	1.18617e-07	8.23981e-08	9.22407e-08	8.11451e-08	7.76559e-08	7.73292e-08	1.67765e-07		0.329648	-0.139152
lcl|CP011126.1_prot_CleRT_09870_559 [gene=purA] [protein=Adenylosuccinate synthetase] [protein_id=AKQ33688.1] [location=complement(1062773..1064107)]	3.71733e-08	4.29943e-08	2.56324e-08	0	1.25559e-08	2.4177e-08	4.01459e-08	2.88222e-08	4.79825e-08	3.37674e-08	3.71642e-08	3.742e-08	4.25357e-08	4.7286e-08	3.83981e-08	1.83735e-08	6.09874e-09	2.64623e-08		0.103723	0.106096
lcl|CP011126.1_prot_CleRT_10440_594 [gene=alr] [protein=Alanine racemase] [protein_id=AKQ33723.1] [location=complement(1127617..1128690)]	1.91988e-08	2.0497e-08	1.5886e-08	0	0	7.49198e-09	0	0	1.98251e-08	1.19587e-08	1.22842e-08	1.39149e-08	1.75746e-08	9.01722e-09	1.18988e-08	1.51829e-08	0	0		0.498318	0.278842
lcl|CP011126.1_prot_CleRT_09930_564 [gene=bioH] [protein=Carboxylesterase] [protein_id=AKQ33693.1] [location=complement(1068756..1069463)]	1.13195e-08	1.20849e-08	7.80523e-09	2.44447e-08	1.147e-08	0	1.04783e-08	0	0	0	1.35801e-08	0	1.29524e-08	1.99369e-08	5.84623e-09	1.11897e-08	2.22852e-08	0		0.125029	-0.117445
lcl|CP011126.1_prot_CleRT_04220_243 [gene=ompH] [protein=Outer membrane protein] [protein_id=AKQ33372.1] [location=449245..449742]	1.38389e-07	1.39056e-07	1.79623e-07	2.81275e-07	2.47464e-07	1.90602e-07	2.26067e-07	2.42371e-07	1.68122e-07	1.71134e-07	3.1252e-07	2.06503e-07	1.30408e-07	1.3382e-07	2.6908e-07	2.25321e-07	2.404e-07	3.12927e-07		0.246724	-0.117471
lcl|CP011126.1_prot_CleRT_04540_267 [gene=dnaZX] [protein=DNA polymerase III subunit gamma/tau] [protein_id=AKQ33396.1] [location=complement(484729..486267)]	2.93397e-08	1.99333e-08	2.207e-08	1.72799e-08	5.40543e-09	3.64295e-08	2.46903e-08	2.48165e-08	1.83617e-08	2.69976e-08	3.19991e-08	1.93316e-08	2.4416e-08	2.1923e-08	3.03064e-08	2.63666e-08	2.62557e-08	1.13923e-08		0.350705	-0.234708
lcl|CP011126.1_prot_CleRT_11470_660 [gene=CleRT_11470] [protein=putative membrane associated protein] [protein_id=AKQ33789.1] [location=complement(1254644..1255204)]	4.30459e-08	6.12758e-08	1.97879e-08	1.54931e-08	5.8158e-08	2.79965e-08	3.9847e-08	4.00507e-08	4.93892e-08	2.793e-08	4.01664e-08	1.73327e-08	6.5674e-08	5.89683e-08	3.70536e-08	7.09206e-08	4.23734e-08	3.06429e-08		0.186606	-0.145326
lcl|CP011126.1_prot_CleRT_07200_423 [gene=fabF] [protein=3-oxoacyl-[acyl-carrier-protein] synthase 2] [protein_id=AKQ33552.1] [location=753836..755074]	7.39523e-08	8.64725e-08	6.79906e-08	2.28145e-08	4.99572e-08	5.49687e-08	6.51967e-08	5.2424e-08	5.45464e-08	9.04828e-08	6.19639e-08	2.97772e-08	7.65611e-08	7.85643e-08	6.91138e-08	8.35478e-08	7.62633e-08	1.50411e-08		0.0454277	-0.0432559
lcl|CP011126.1_prot_CleRT_10850_624 [gene=CleRT_10850] [protein=putative membrane spanning protein] [protein_id=AKQ33753.1] [location=complement(1180261..1181325)]	7.69193e-09	1.23181e-08	5.30388e-09	0	0	1.50082e-08	7.1203e-09	7.1567e-09	6.61906e-09	8.98351e-09	9.22806e-09	0	8.80152e-09	1.35477e-08	3.97269e-09	7.60373e-09	1.51435e-08	0		0.149198	-0.118549
lcl|CP011126.1_prot_CleRT_12880_730 [gene=rnhA] [protein=Ribonuclease H] [protein_id=AKQ33859.1] [location=complement(1402898..1403347)]	2.68648e-08	2.86815e-08	2.46991e-08	0	0	3.4945e-08	3.31578e-08	1.66636e-08	9.24708e-08	3.4862e-08	1.43244e-08	1.08172e-08	7.1727e-08	4.20593e-08	3.7e-08	1.77045e-08	5.28901e-08	0		0.0974844	0.117896
lcl|CP011126.1_prot_CleRT_15410_885 [gene=hslU] [protein=ATP-dependent protease ATPase subunit HslU] [protein_id=AKQ34014.1] [location=1674295..1675695]	9.89376e-08	1.05628e-07	1.08351e-07	1.63386e-07	1.23843e-07	9.08438e-08	1.0236e-07	8.66383e-08	7.51216e-08	1.01956e-07	1.23351e-07	1.40604e-07	1.29858e-07	1.16172e-07	9.91917e-08	1.38075e-07	1.31765e-07	6.21442e-08		0.336332	-0.123264
lcl|CP011126.1_prot_CleRT_02040_105 [gene=gvcT] [protein=Aminomethyltransferase] [protein_id=AKQ33234.1] [location=218998..220083]	6.34131e-08	4.38067e-08	6.17305e-08	8.05542e-09	1.51192e-08	1.45564e-08	2.76238e-08	2.7765e-08	2.56792e-08	4.0661e-08	4.77346e-08	3.60474e-08	2.13414e-08	3.06597e-08	5.00901e-08	7.37482e-09	0	7.96615e-08		0.279803	-0.320512
lcl|CP011126.1_prot_CleRT_03990_224 [gene=sdhB] [protein=Succinate dehydrogenase iron-sulfur protein] [protein_id=AKQ33353.1] [location=421750..422478]	4.41344e-08	2.35595e-08	6.08648e-08	3.5741e-08	1.11804e-08	2.15284e-08	3.06409e-08	3.07976e-08	2.84839e-08	3.43635e-08	2.64742e-08	4.66487e-08	3.78758e-08	3.2389e-08	4.55887e-08	3.27213e-08	3.25836e-08	2.35633e-08		0.412328	-0.225182
lcl|CP011126.1_prot_CleRT_10570_605 [gene=pnp] [protein=Polyribonucleotide nucleotidyltransferase] [protein_id=AKQ33734.1] [location=complement(1141938..1144055)]	1.59093e-07	1.59367e-07	1.6252e-07	2.24803e-07	2.10965e-07	1.60957e-07	1.74543e-07	1.75435e-07	1.52114e-07	2.00336e-07	1.9008e-07	1.89807e-07	1.68559e-07	1.82194e-07	1.62307e-07	1.8251e-07	1.77875e-07	2.60062e-07		0.651558	-0.117096
lcl|CP011126.1_prot_CleRT_03770_211 [gene=rbfA] [protein=Ribosome-binding factor A] [protein_id=AKQ33340.1] [location=403870..404223]	1.12682e-08	2.40603e-08	1.55397e-08	0	0	2.1986e-08	4.17231e-08	4.19364e-08	3.8786e-08	1.7547e-08	1.80247e-08	2.72231e-08	3.8681e-08	5.29241e-08	3.49184e-08	0	2.21842e-08	0		0.176765	-0.159866
lcl|CP011126.1_prot_CleRT_15900_908 [gene=CleRT_15900] [protein=putative cytosolic protein] [protein_id=AKQ34037.1] [location=complement(1728399..1729079)]	6.54916e-08	5.08511e-08	4.92644e-08	9.00014e-08	8.44615e-08	6.97007e-08	5.51133e-08	4.4316e-08	6.14802e-08	4.1721e-08	3.3333e-08	7.91115e-08	7.4939e-08	6.2918e-08	6.14996e-08	9.41682e-08	9.3772e-08	7.62891e-08		0.152687	-0.0799283
lcl|CP011126.1_prot_CleRT_07160_419 [gene=fabH] [protein=3-oxoacyl-[acyl-carrier-protein] synthase 3] [protein_id=AKQ33548.1] [location=750753..751715]	4.78082e-08	4.17609e-08	2.3975e-08	1.87715e-08	1.7616e-08	2.54404e-08	3.21857e-08	4.04378e-08	1.496e-08	2.7072e-08	3.47611e-08	3.67504e-08	2.9839e-08	4.59295e-08	3.14259e-08	2.57782e-08	3.42263e-08	1.85634e-08		0.346321	-0.181956
lcl|CP011126.1_prot_CleRT_15070_866 [gene=folB] [protein=Dihydroneopterin aldolase] [protein_id=AKQ33995.1] [location=complement(1643787..1644170)]	3.17185e-08	3.38634e-08	1.45808e-08	2.28323e-08	0	4.12586e-08	0	0	7.27851e-08	1.64642e-08	1.69124e-08	5.10864e-08	3.6294e-08	2.48291e-08	4.36848e-08	0	0	4.51585e-08		0.0558468	0.0631969
lcl|CP011126.1_prot_CleRT_11540_663 [gene=hisS] [protein=Histidine--tRNA ligase] [protein_id=AKQ33792.1] [location=complement(1261225..1262550)]	2.39022e-08	2.55185e-08	2.47223e-08	6.45218e-09	6.05503e-09	1.74889e-08	1.1063e-08	0	1.02842e-08	1.62842e-08	1.19482e-08	3.60913e-08	6.83755e-09	1.05247e-08	1.54311e-08	5.90703e-09	5.88218e-09	2.55227e-08		0.11822	0.13392
lcl|CP011126.1_prot_CleRT_07820_463 [gene=CleRT_07820] [protein=Amino acid permease] [protein_id=AKQ33592.1] [location=complement(829837..831486)]	1.75101e-08	1.3353e-08	6.89939e-09	2.70097e-08	1.52083e-08	1.95229e-08	1.85244e-08	2.79287e-08	8.61019e-09	1.75289e-08	1.8006e-08	1.813e-08	1.71738e-08	2.05603e-08	1.29194e-08	1.97821e-08	1.96989e-08	2.13683e-08		0.415957	-0.212811
lcl|CP011126.1_prot_CleRT_04960_286 [gene=clpX] [protein=ATP-dependent Clp protease ATP-binding subunit ClpX] [protein_id=AKQ33415.1] [location=531748..533010]	4.25046e-08	3.49068e-08	2.25451e-08	0	2.65046e-08	1.91385e-08	2.42128e-08	3.04208e-08	3.37625e-08	2.8003e-08	3.13803e-08	1.97477e-08	3.74124e-08	3.83912e-08	3.03958e-08	3.23209e-08	3.2185e-08	0		0.285598	-0.112654
lcl|CP011126.1_prot_CleRT_10290_585 [gene=folC] [protein=Folylpolyglutamate synthase] [protein_id=AKQ33714.1] [location=complement(1113170..1114426)]	3.2688e-09	3.48984e-09	4.50793e-09	0	0	1.27559e-08	0	6.0827e-09	1.12515e-08	1.01805e-08	5.2288e-09	7.89719e-09	3.74034e-09	3.8382e-09	6.75301e-09	6.46264e-09	0	0		0.00292126	0.00330475
lcl|CP011126.1_prot_CleRT_13230_756 [gene=uvrA] [protein=UvrABC system protein A] [protein_id=AKQ33885.1] [location=complement(1434932..1437787)]	2.01514e-08	2.7661e-08	2.58054e-08	1.86504e-08	2.62536e-08	1.96593e-08	1.33242e-08	1.33923e-08	1.73407e-08	2.68973e-08	2.76295e-08	1.39098e-08	1.31762e-08	1.69012e-08	1.33813e-08	2.56119e-08	1.98366e-08	3.68874e-08		0.0795101	-0.0478003
lcl|CP011126.1_prot_CleRT_10500_600 [gene=CleRT_10500] [protein=putative membrane spanning protein] [protein_id=AKQ33729.1] [location=1133000..1133380]	5.43363e-08	1.04419e-07	1.49868e-08	4.69362e-08	4.40472e-08	0	4.02386e-08	4.04443e-08	3.7406e-08	6.76908e-08	6.08418e-08	2.62545e-08	4.97396e-08	3.82808e-08	1.12253e-08	4.29706e-08	6.41847e-08	4.64161e-08		0.0654042	0.0690366
lcl|CP011126.1_prot_CleRT_15890_907 [gene=proC] [protein=Pyrroline-5-carboxylate reductase] [protein_id=AKQ34036.1] [location=complement(1727523..1728353)]	2.05268e-08	3.28722e-08	2.1231e-08	2.2164e-08	1.03999e-08	3.00383e-08	1.90013e-08	1.90985e-08	3.53274e-08	3.59602e-08	4.10435e-08	2.47956e-08	2.34878e-08	3.0128e-08	2.65039e-08	1.01457e-08	1.0103e-08	2.19184e-08		0.036836	-0.0309077
lcl|CP011126.1_prot_CleRT_04250_246 [gene=lpxA] [protein=Acyl-[acyl-carrier-protein]--UDP-N-acetylglucosamine O-acyltransferase] [protein_id=AKQ33375.1] [location=451220..452032]	1.07022e-07	9.24955e-08	3.51409e-08	3.30167e-08	5.16407e-08	2.9831e-08	5.66107e-08	6.63835e-08	5.26255e-08	7.93604e-08	9.37488e-08	2.46245e-08	8.16403e-08	6.58243e-08	2.6321e-08	6.04542e-08	6.01999e-08	6.53016e-08		0.109721	-0.090623
lcl|CP011126.1_prot_CleRT_10360_589 [gene=coaBC] [protein=Phosphopantothenoylcysteine decarboxylase/phosphopantothenate--cysteine ligase] [protein_id=AKQ33718.1] [location=complement(1118617..1119819)]	2.80736e-08	2.9972e-08	4.35551e-08	1.51564e-08	4.26704e-08	4.10821e-08	3.24841e-08	3.91802e-08	4.22763e-08	3.00552e-08	3.64867e-08	2.54339e-08	4.41696e-08	4.12048e-08	4.34979e-08	4.16275e-08	4.14524e-08	2.99769e-08		0.284544	-0.124927
lcl|CP011126.1_prot_CleRT_09730_551 [gene=CleRT_09730] [protein=Methylcrotonyl-CoA carboxylase carboxyl transferase subunit] [protein_id=AKQ33680.1] [location=1049818..1051425]	4.13898e-08	4.69505e-08	5.35123e-08	7.82095e-08	6.8153e-08	3.53317e-08	4.78924e-08	5.2951e-08	3.56168e-08	3.8269e-08	4.55177e-08	5.31223e-08	6.51206e-08	6.07495e-08	7.21467e-08	6.13728e-08	4.5836e-08	4.41959e-08		0.254835	-0.0991614
lcl|CP011126.1_prot_CleRT_02260_126 [gene=CleRT_02260] [protein=Peptidoglycan-specific endopeptidase, M23 family] [protein_id=AKQ33255.1] [location=240284..241024]	5.57343e-09	5.95032e-09	1.53724e-08	0	0	1.08747e-08	2.0637e-08	3.11137e-08	1.91842e-08	1.30186e-08	1.78306e-08	2.01975e-08	6.37743e-09	6.54429e-09	1.72712e-08	2.20381e-08	1.09727e-08	0		0.0139679	0.0171135
lcl|CP011126.1_prot_CleRT_04440_258 [gene=CleRT_04440] [protein=Glu/Leu/Phe/Val dehydrogenase] [protein_id=AKQ33387.1] [location=complement(476541..477641)]	2.20786e-07	2.23524e-07	2.15237e-07	3.20602e-07	2.39152e-07	2.0054e-07	2.04378e-07	2.05423e-07	2.48953e-07	1.98581e-07	2.07031e-07	2.713e-07	2.17789e-07	2.23487e-07	2.55585e-07	2.18254e-07	2.02347e-07	3.90214e-07		0.174104	-0.0540199
lcl|CP011126.1_prot_CleRT_11880_683 [gene=fur] [protein=Ferric uptake regulation protein] [protein_id=AKQ33812.1] [location=complement(1300021..1300449)]	3.77699e-08	5.04049e-08	2.60438e-08	2.03912e-08	3.82722e-08	5.52713e-08	3.4963e-08	7.02835e-08	4.87526e-08	4.4112e-08	4.53128e-08	4.56246e-08	3.24137e-08	3.32618e-08	4.8768e-08	5.60052e-08	5.57696e-08	4.03305e-08		0.287232	-0.137468
lcl|CP011126.1_prot_CleRT_13450_774 [gene=rpsH] [protein=30S ribosomal protein S8] [protein_id=AKQ33903.1] [location=complement(1454762..1455154)]	8.46507e-08	7.90781e-08	1.02147e-07	1.37104e-07	1.71553e-07	1.03229e-07	1.1754e-07	1.37831e-07	1.09265e-07	9.88647e-08	1.10019e-07	8.94731e-08	1.21077e-07	9.93963e-08	7.65099e-08	1.2552e-07	1.45824e-07	2.25974e-07		0.0710153	-0.0371967
lcl|CP011126.1_prot_CleRT_14720_850 [gene=proS] [protein=Proline--tRNA ligase] [protein_id=AKQ33979.1] [location=complement(1605798..1607510)]	6.39061e-08	6.82276e-08	6.85468e-08	5.11137e-08	4.31707e-08	6.46547e-08	6.1348e-08	7.48748e-08	6.11028e-08	7.18726e-08	8.70804e-08	5.43234e-08	5.95832e-08	6.94798e-08	5.62323e-08	7.95516e-08	8.38768e-08	2.02189e-08		0.028156	0.0182805
lcl|CP011126.1_prot_CleRT_14220_822 [gene=ftsA] [protein=Cell division protein ftsA] [protein_id=AKQ33951.1] [location=complement(1554051..1555283)]	8.91376e-08	6.22235e-08	7.56478e-08	2.22109e-08	4.16876e-08	1.07029e-07	5.07774e-08	4.46574e-08	7.08043e-08	6.94034e-08	5.48405e-08	5.38375e-08	6.66897e-08	6.03835e-08	6.02027e-08	6.77811e-08	5.39968e-08	1.02502e-07		0.288165	-0.164568
lcl|CP011126.1_prot_CleRT_02380_132 [gene=hldE] [protein=Bifunctional protein HldE] [protein_id=AKQ33261.1] [location=250785..252221]	5.01783e-08	6.61765e-08	3.66352e-08	6.37419e-08	7.17821e-08	5.75917e-08	8.19693e-08	8.78809e-08	4.57194e-08	6.66476e-08	8.26264e-08	4.63515e-08	6.41716e-08	6.58506e-08	4.57338e-08	7.00276e-08	6.9733e-08	7.56426e-08		0.216091	-0.0874833
lcl|CP011126.1_prot_CleRT_14260_824 [gene=ftsQ] [protein=Cell division protein FtsQ] [protein_id=AKQ33953.1] [location=complement(1557910..1558653)]	5.34501e-09	5.70645e-09	7.37119e-09	0	0	2.0858e-08	0	0	1.8398e-08	4.16168e-09	8.54993e-09	1.29132e-08	1.22321e-08	6.27608e-09	5.52113e-09	1.05674e-08	0	0		0.26586	0.283219
lcl|CP011126.1_prot_CleRT_10750_618 [gene=CleRT_10750] [protein=Putative Nucleotide sugar epimerase/dehydratase] [protein_id=AKQ33747.1] [location=complement(1164007..1164951)]	1.38351e-07	1.56939e-07	1.4906e-07	1.1204e-07	1.48953e-07	2.27767e-07	1.60087e-07	2.09177e-07	2.30667e-07	1.27919e-07	1.34859e-07	1.46233e-07	1.58309e-07	1.62451e-07	1.83103e-07	2.30791e-07	2.46843e-07	2.0313e-07		0.142792	-0.0591878
lcl|CP011126.1_prot_CleRT_08890_518 [gene=CleRT_08890] [protein=Putative carbohydrate kinase] [protein_id=AKQ33647.1] [location=complement(946501..947970)]	4.40543e-08	4.38978e-08	4.45531e-08	1.90273e-08	3.57122e-08	5.15742e-08	2.17495e-08	2.73259e-08	5.05461e-08	4.11613e-08	3.99328e-08	4.25728e-08	3.02456e-08	3.10369e-08	5.15733e-08	2.32262e-08	2.89106e-08	6.27213e-08		0.119523	-0.07261
lcl|CP011126.1_prot_CleRT_13580_787 [gene=rplD] [protein=50S ribosomal protein L4] [protein_id=AKQ33916.1] [location=complement(1460088..1460705)]	9.4065e-08	7.89061e-08	1.01925e-07	5.80388e-08	2.72332e-08	7.86583e-08	3.73177e-08	3.75084e-08	1.04072e-07	1.20323e-07	8.06075e-08	8.92785e-08	6.15053e-08	7.88932e-08	6.24628e-08	3.98513e-08	7.93673e-08	2.86978e-08		0.105525	-0.0886652
lcl|CP011126.1_prot_CleRT_12370_710 [gene=panC] [protein=Pantothenate synthetase] [protein_id=AKQ33839.1] [location=1348146..1348913]	9.3571e-08	8.32487e-08	1.29042e-07	1.23487e-07	1.26421e-07	7.10002e-08	7.69931e-08	7.73867e-08	7.15731e-08	6.07127e-08	7.48385e-08	9.4192e-08	8.32759e-08	9.76626e-08	6.98057e-08	1.13053e-07	1.12578e-07	1.77626e-07		0.0424548	-0.0232466
lcl|CP011126.1_prot_CleRT_00890_46 [gene=erpA] [protein=Iron--sulfur cluster insertion protein ErpA] [protein_id=AKQ33175.1] [location=92439..92849]	4.16309e-08	5.55576e-08	4.30592e-08	2.24758e-08	2.10923e-08	6.09215e-08	1.92686e-08	3.87341e-08	7.16485e-08	3.24142e-08	4.99449e-08	5.02887e-08	4.76363e-08	4.88827e-08	3.2252e-08	4.11535e-08	4.09804e-08	4.44533e-08		0.310324	-0.175046
lcl|CP011126.1_prot_CleRT_14670_847 [gene=CleRT_14670] [protein=Peptidoglycan-associated lipoprotein] [protein_id=AKQ33976.1] [location=complement(1599009..1599599)]	1.81216e-07	2.00912e-07	2.11463e-07	2.10722e-07	1.41251e-07	1.35993e-07	1.16134e-07	1.55637e-07	1.5594e-07	1.30243e-07	1.67236e-07	2.18903e-07	1.99382e-07	2.29151e-07	1.72788e-07	1.37799e-07	1.23497e-07	1.78617e-07		0.108751	-0.0423722
lcl|CP011126.1_prot_CleRT_13620_791 [gene=fusA] [protein=Elongation factor G] [protein_id=AKQ33920.1] [location=complement(1462972..1465071)]	1.92649e-07	2.01479e-07	2.19591e-07	1.99524e-07	1.83259e-07	1.22739e-07	1.67414e-07	1.71928e-07	1.45479e-07	2.00508e-07	1.90243e-07	2.01843e-07	2.04693e-07	2.14666e-07	1.70568e-07	1.74894e-07	1.78028e-07	1.17548e-07		0.140862	-0.0443306
lcl|CP011126.1_prot_CleRT_07700_455 [gene=CleRT_07700] [protein=Iojap protein family] [protein_id=AKQ33584.1] [location=complement(817452..817787)]	2.43779e-08	1.30132e-08	0	0	2.47021e-08	2.37826e-08	2.25663e-08	2.26816e-08	2.09777e-08	1.89809e-08	1.94976e-08	2.94476e-08	2.78945e-08	0	1.25906e-08	2.40984e-08	2.3997e-08	0		0.0367409	-0.0207822
lcl|CP011126.1_prot_CleRT_02990_154 [gene=nrdA] [protein=Ribonucleoside-diphosphate reductase] [protein_id=AKQ33283.1] [location=complement(319629..322451)]	7.56864e-08	7.62307e-08	8.46837e-08	6.78458e-08	6.36697e-08	5.29406e-08	6.87399e-08	8.50355e-08	6.14431e-08	8.33918e-08	7.42403e-08	6.55511e-08	7.18981e-08	7.21025e-08	6.78546e-08	8.47003e-08	7.8721e-08	5.48951e-08		0.171827	-0.042308
lcl|CP011126.1_prot_CleRT_02390_133 [gene=hldD] [protein=ADP-L-glycero-D-manno-heptose-6-epimerase] [protein_id=AKQ33262.1] [location=252218..253201]	6.09475e-08	4.77172e-08	9.52582e-08	1.05294e-07	9.05786e-08	7.92789e-08	9.02691e-08	9.07306e-08	8.39145e-08	1.20218e-07	8.12435e-08	6.38061e-08	7.43887e-08	1.04961e-07	1.00729e-07	9.63978e-08	1.03992e-07	1.73545e-08		0.103486	0.083957
lcl|CP011126.1_prot_CleRT_03240_172 [gene=lepA] [protein=Elongation factor 4] [protein_id=AKQ33301.1] [location=347121..348944]	6.13129e-08	5.81858e-08	3.75801e-08	2.45198e-08	3.68168e-08	5.31695e-08	4.6246e-08	4.22568e-08	6.25316e-08	4.77388e-08	5.63033e-08	4.66328e-08	4.67717e-08	4.53291e-08	4.92591e-08	5.83651e-08	6.25903e-08	1.93984e-08		0.0428335	-0.0264821
lcl|CP011126.1_prot_CleRT_15560_892 [gene=ahcY] [protein=Adenosylhomocysteinase] [protein_id=AKQ34021.1] [location=1689809..1691104]	1.58873e-08	1.69616e-08	1.31459e-08	1.37236e-08	1.93183e-08	0	1.7648e-08	2.95636e-08	2.18741e-08	1.9792e-08	3.30375e-08	1.15148e-08	2.54508e-08	2.23857e-08	1.31286e-08	6.28205e-09	6.25562e-09	1.35715e-08		0.425877	0.29759
lcl|CP011126.1_prot_CleRT_07750_459 [gene=leuS] [protein=Leucine--tRNA ligase] [protein_id=AKQ33588.1] [location=complement(820719..823181)]	5.01174e-08	4.83284e-08	5.12794e-08	1.74564e-08	2.29347e-08	5.04707e-08	4.19033e-08	2.40671e-08	5.28654e-08	5.41271e-08	5.43075e-08	3.90581e-08	3.8848e-08	3.98644e-08	6.01185e-08	3.51593e-08	3.18286e-08	1.38104e-08		0.0408115	-0.0337906
lcl|CP011126.1_prot_CleRT_07940_469 [gene=CleRT_07940] [protein=putative cytosolic protein] [protein_id=AKQ33598.1] [location=842727..843551]	4.85914e-09	1.55632e-08	1.34023e-08	0	0	9.48097e-09	1.79921e-08	1.80841e-08	8.36278e-09	1.51335e-08	1.55455e-08	1.17393e-08	1.11202e-08	1.14111e-08	1.50577e-08	9.60685e-09	0	0		0.195052	-0.136459
lcl|CP011126.1_prot_CleRT_03980_223 [gene=sdhA] [protein=Succinate dehydrogenase flavoprotein subunit] [protein_id=AKQ33352.1] [location=419983..421746]	8.62895e-08	8.71449e-08	8.68378e-08	7.5545e-08	6.14423e-08	7.28064e-08	5.61297e-08	6.94359e-08	6.82333e-08	5.4475e-08	5.96884e-08	6.19774e-08	7.73886e-08	6.57215e-08	1.13223e-07	7.83838e-08	8.72369e-08	7.96883e-08		0.0321128	-0.0119722
lcl|CP011126.1_prot_CleRT_11280_646 [gene=glmM] [protein=Phosphoglucosamine mutase] [protein_id=AKQ33775.1] [location=complement(1234799..1236175)]	3.04353e-09	6.49868e-09	0	0	6.16802e-09	0	1.12694e-08	1.1327e-08	0	4.73944e-09	9.73692e-09	7.35295e-09	6.96515e-09	7.14739e-09	3.14381e-09	0	0	0		0.162021	0.169248
lcl|CP011126.1_prot_CleRT_04480_261 [gene=ribAB] [protein=3,4-dihydroxy-2-butanone 4-phosphate synthase domain/GTP cyclohydrolase II domain protein] [protein_id=AKQ33390.1] [location=480479..481714]	1.1818e-07	1.11752e-07	1.02444e-07	8.75013e-08	5.47436e-08	9.88234e-08	8.12666e-08	8.1682e-08	8.71681e-08	9.7274e-08	8.91196e-08	8.56542e-08	1.00455e-07	9.51538e-08	9.7659e-08	1.00135e-07	8.6419e-08	8.65316e-08		0.19212	-0.054003
lcl|CP011126.1_prot_CleRT_11190_643 [gene=guaB] [protein=Inosine-5'-monophosphate dehydrogenase] [protein_id=AKQ33772.1] [location=complement(1223876..1225351)]	4.88434e-08	6.13486e-08	3.16983e-08	3.10231e-08	2.91135e-08	2.80298e-08	2.65962e-08	3.20786e-08	3.46135e-08	3.80299e-08	5.28528e-08	3.12358e-08	3.94512e-08	4.38571e-08	4.15493e-08	2.27216e-08	2.2626e-08	3.68151e-08		0.055775	-0.0296226
lcl|CP011126.1_prot_CleRT_05050_294 [gene=CleRT_05050] [protein=LPS ABC transporter ATP-binding protein] [protein_id=AKQ33423.1] [location=complement(540059..540781)]	4.51043e-08	3.61158e-08	3.88765e-08	4.8702e-08	3.42782e-08	2.20015e-08	6.26286e-08	7.34402e-08	1.94066e-08	3.51187e-08	3.60747e-08	1.36211e-08	6.45135e-08	5.29612e-08	2.91191e-08	7.80275e-08	7.76993e-08	0		0.129077	-0.120809
lcl|CP011126.1_prot_CleRT_10220_581 [gene=rpmE] [protein=50S ribosomal protein L31] [protein_id=AKQ33710.1] [location=1108395..1108628]	3.40438e-08	5.45189e-08	2.34745e-08	0	0	0	0	0	2.92954e-08	2.65068e-08	4.08426e-08	4.11237e-08	0	0	3.51655e-08	0	0	0		0.0902429	-0.0736628
lcl|CP011126.1_prot_CleRT_10640_609 [gene=ugd] [protein=UDP-glucose 6-dehydrogenase] [protein_id=AKQ33738.1] [location=complement(1149727..1151082)]	6.03609e-09	9.66639e-09	4.16212e-09	6.51754e-09	6.11637e-09	1.17774e-08	5.58752e-09	1.68482e-08	5.19417e-09	1.40993e-08	1.68969e-08	1.09371e-08	3.45341e-09	3.54377e-09	6.23497e-09	5.96687e-09	1.18835e-08	0		0.111835	-0.109453
lcl|CP011126.1_prot_CleRT_03510_187 [gene=mreB] [protein=Rod shape-determining protein] [protein_id=AKQ33316.1] [location=371976..373022]	1.11051e-07	1.09778e-07	1.13443e-07	2.22053e-07	2.00049e-07	1.28402e-07	1.44679e-07	1.53072e-07	1.13258e-07	1.15287e-07	1.18425e-07	1.4905e-07	1.41189e-07	1.35224e-07	1.44449e-07	1.54501e-07	1.61949e-07	1.93241e-07		0.132783	-0.0506346
lcl|CP011126.1_prot_CleRT_14770_855 [gene=CleRT_14770] [protein=Uncharacterized protein] [protein_id=AKQ33984.1] [location=1613139..1613459]	4.87636e-08	6.50764e-08	5.04366e-08	5.26531e-08	2.47061e-08	0	4.51397e-08	4.53705e-08	0	2.84758e-08	3.90013e-08	4.41785e-08	6.97474e-08	5.72579e-08	2.51852e-08	4.82044e-08	2.40008e-08	0		0.383795	0.222005
lcl|CP011126.1_prot_CleRT_02980_153 [gene=nrdB] [protein=Ribonucleoside-diphosphate reductase subunit beta] [protein_id=AKQ33282.1] [location=complement(318265..319500)]	2.26631e-08	3.11087e-08	3.12542e-08	2.79666e-08	2.62452e-08	3.15853e-08	5.99398e-09	1.20492e-08	3.90042e-08	2.52082e-08	3.88416e-08	3.12871e-08	2.22278e-08	1.90078e-08	2.00656e-08	1.92028e-08	1.2748e-08	4.1485e-08		0.10873	-0.0971165
lcl|CP011126.1_prot_CleRT_10890_628 [gene=CleRT_10890] [protein=Acriflavin resistance plasma membrane protein] [protein_id=AKQ33757.1] [location=complement(1186517..1189582)]	8.2415e-09	7.33234e-09	5.68284e-09	2.96629e-09	5.56741e-09	8.04025e-09	5.08602e-09	2.55601e-09	7.09198e-09	8.55588e-09	7.69019e-09	9.95544e-09	3.14346e-09	4.83856e-09	7.09421e-09	0	0	1.17337e-08		0.570393	-0.363984
lcl|CP011126.1_prot_CleRT_00400_28 [gene=atpC] [protein=ATP synthase F1, epsilon subunit] [protein_id=AKQ33157.1] [location=42537..42962]	4.025e-08	3.22289e-08	4.1631e-08	4.34605e-08	2.03927e-08	1.96336e-08	3.72589e-08	3.74493e-08	1.7318e-08	2.35043e-08	1.60961e-08	4.86206e-08	3.45422e-08	3.5446e-08	3.11822e-08	3.97885e-08	1.98106e-08	4.29789e-08		0.0103085	-0.00747596
lcl|CP011126.1_prot_CleRT_04420_256 [gene=CleRT_04420] [protein=Pyruvate dehydrogenase E1 component beta subunit] [protein_id=AKQ33385.1] [location=complement(474485..475465)]	5.99001e-08	6.85187e-08	5.9005e-08	7.39177e-08	5.20259e-08	3.33928e-08	5.54487e-08	6.36939e-08	5.15453e-08	5.33015e-08	5.81745e-08	6.20205e-08	7.34368e-08	8.03821e-08	3.09369e-08	7.61314e-08	5.05408e-08	3.65492e-08		0.0405941	0.0218817
lcl|CP011126.1_prot_CleRT_04150_239 [gene=CleRT_04150] [protein=Mevalonate kinase] [protein_id=AKQ33368.1] [location=complement(439966..440985)]	4.0505e-09	8.6488e-09	0	0	0	0	0	0	0	6.30751e-09	6.47921e-09	0	0	0	0	0	0	0		0.0665525	-0.111145
lcl|CP011126.1_prot_CleRT_08040_473 [gene=cysQ] [protein=3'(2'),5'-bisphosphate nucleotidase] [protein_id=AKQ33602.1] [location=853363..854196]	1.46473e-08	3.12755e-08	2.6933e-08	0	0	1.90528e-08	9.03918e-09	3.63416e-08	3.36114e-08	2.66105e-08	2.73349e-08	1.76934e-08	1.67602e-08	1.71987e-08	4.53897e-08	0	0	2.08538e-08		0.0664211	-0.0622973
lcl|CP011126.1_prot_CleRT_00390_27 [gene=atpD] [protein=ATP synthase F1, beta subunit] [protein_id=AKQ33156.1] [location=41041..42420]	8.23953e-08	9.12252e-08	7.99616e-08	1.18623e-07	9.89526e-08	9.52691e-08	1.24295e-07	1.24931e-07	7.35289e-08	8.79145e-08	8.05447e-08	8.47854e-08	9.07893e-08	8.59983e-08	9.45669e-08	1.38768e-07	1.38184e-07	9.124e-08		0.00423132	-0.00169224
lcl|CP011126.1_prot_CleRT_08170_483 [gene=CleRT_08170] [protein=RmuC family protein] [protein_id=AKQ33612.1] [location=complement(873274..874533)]	5.73415e-08	5.44169e-08	3.51459e-08	0	6.45601e-09	1.86471e-08	1.17956e-08	5.92795e-09	2.19304e-08	2.7284e-08	3.56704e-08	1.92407e-08	2.91614e-08	2.99244e-08	3.94872e-08	1.88947e-08	1.25434e-08	0		0.327718	-0.364647
lcl|CP011126.1_prot_CleRT_07430_434 [gene=mtaD] [protein=5-methylthioadenosine/S-adenosylhomocysteine deaminase] [protein_id=AKQ33563.1] [location=complement(778963..780312)]	3.65705e-08	3.25362e-08	2.1014e-08	0	0	2.3785e-08	5.64213e-09	5.67097e-09	2.62247e-08	2.61013e-08	2.43744e-08	2.20879e-08	1.74358e-08	1.7892e-08	1.88877e-08	6.02519e-09	5.99985e-09	1.30166e-08		0.180682	0.218753
lcl|CP011126.1_prot_CleRT_03120_165 [gene=secB] [protein=Protein-export protein SecB] [protein_id=AKQ33294.1] [location=336781..337257]	8.36715e-08	8.93296e-08	1.1539e-08	0	0	3.26513e-08	4.64721e-08	3.11398e-08	2.88004e-08	6.51474e-08	4.01525e-08	3.03217e-08	1.91483e-08	1.96493e-08	2.59285e-08	3.30848e-08	1.64728e-08	7.14753e-08		0.268894	0.277974
lcl|CP011126.1_prot_CleRT_00360_24 [gene=atpH] [protein=ATP synthase F1, delta subunit] [protein_id=AKQ33153.1] [location=38006..38563]	2.19009e-08	2.33819e-08	3.0203e-08	0	1.47948e-08	4.27322e-08	5.40622e-08	4.0754e-08	2.51282e-08	2.84204e-08	2.33553e-08	4.40925e-08	4.1767e-08	2.57159e-08	3.01634e-08	4.32995e-08	1.43725e-08	0		0.0185731	-0.0155416
lcl|CP011126.1_prot_CleRT_04950_285 [gene=clpP] [protein=ATP-dependent Clp protease proteolytic subunit] [protein_id=AKQ33414.1] [location=531102..531692]	4.17686e-08	5.20253e-08	3.84014e-08	6.01335e-08	5.64321e-08	2.71657e-08	2.57764e-08	2.59081e-08	2.39618e-08	4.87821e-08	5.56778e-08	2.52275e-08	3.98282e-08	3.26963e-08	7.19081e-09	5.50528e-08	5.48213e-08	2.97336e-08		0.131295	0.121801
lcl|CP011126.1_prot_CleRT_15100_869 [gene=CleRT_15100] [protein=Phospholipase/carboxylesterase family protein] [protein_id=AKQ33998.1] [location=1645768..1646445]	4.88889e-08	5.21949e-08	4.21385e-08	5.27885e-08	1.36233e-07	5.96189e-08	1.13139e-07	1.70577e-07	6.31049e-08	6.66144e-08	5.37647e-08	3.69101e-08	1.11883e-07	1.07635e-07	4.41873e-08	9.66567e-08	8.42188e-08	1.30509e-07		0.0510088	-0.0458389
lcl|CP011126.1_prot_CleRT_02160_116 [gene=nth] [protein=Endonuclease III] [protein_id=AKQ33245.1] [location=complement(230272..230910)]	3.17808e-08	2.71439e-08	8.76563e-09	1.37263e-08	0	1.24019e-08	1.17676e-08	1.18277e-08	1.09392e-08	9.89792e-09	1.5251e-08	1.5356e-08	7.27305e-09	7.46335e-09	1.96968e-08	1.25665e-08	1.25137e-08	2.71483e-08		0.20944	0.15844
lcl|CP011126.1_prot_CleRT_09080_527 [gene=cbpM] [protein=Chaperone modulatory protein CbpM] [protein_id=AKQ33656.1] [location=966558..966872]	1.27102e-08	4.0709e-08	1.75283e-08	0	2.57585e-08	2.47996e-08	4.70625e-08	4.73031e-08	2.18747e-08	9.89627e-09	2.03313e-08	1.53535e-08	2.90874e-08	2.98484e-08	2.6258e-08	2.51289e-08	2.50232e-08	5.42876e-08		0.231814	0.184851
lcl|CP011126.1_prot_CleRT_09210_534 [gene=yajC] [protein=Protein translocase subunit] [protein_id=AKQ33663.1] [location=complement(981130..981483)]	8.38448e-08	1.02302e-07	8.25918e-08	7.75993e-08	7.28229e-08	9.34827e-08	1.33052e-07	8.91551e-08	8.24573e-08	9.32606e-08	7.66394e-08	1.1575e-07	6.85284e-08	9.84501e-08	8.66075e-08	9.47239e-08	7.07441e-08	1.02319e-07		0.0472538	0.0159196
lcl|CP011126.1_prot_CleRT_11370_655 [gene=CleRT_11370] [protein=FeS assembly protein SufB] [protein_id=AKQ33784.1] [location=complement(1244439..1245881)]	1.99498e-08	2.43416e-08	1.57213e-08	6.15459e-09	1.15515e-08	2.2243e-08	1.05527e-08	1.06067e-08	1.47148e-08	1.33141e-08	1.13971e-08	2.0656e-08	1.30444e-08	1.33857e-08	8.83164e-09	1.12692e-08	5.61088e-09	3.65183e-08		0.107382	0.0925757
lcl|CP011126.1_prot_CleRT_12050_689 [gene=CleRT_12050] [protein=Antioxidant, AhpC/TSA family] [protein_id=AKQ33818.1] [location=complement(1318847..1319308)]	1.67494e-07	1.41174e-07	1.3373e-07	3.80745e-08	8.93273e-08	1.03203e-07	1.46887e-07	1.80446e-07	1.51718e-07	1.4414e-07	1.41013e-07	1.06488e-07	1.10959e-07	1.03511e-07	1.27483e-07	1.91717e-07	1.73555e-07	3.76526e-08		0.0201953	0.018759
lcl|CP011126.1_prot_CleRT_13690_798 [gene=rplA] [protein=50S ribosomal protein L1] [protein_id=AKQ33927.1] [location=complement(1476035..1476727)]	1.48662e-07	1.0581e-07	1.11051e-07	1.07013e-07	5.02131e-08	7.25159e-08	1.14679e-07	1.38318e-07	5.33028e-08	7.71665e-08	8.91755e-08	8.23068e-08	1.2758e-07	1.16372e-07	8.31786e-08	1.10218e-07	9.75595e-08	1.05827e-07		0.0942586	-0.0519778
lcl|CP011126.1_prot_CleRT_07590_446 [gene=smc] [protein=Chromosome partition protein Smc] [protein_id=AKQ33575.1] [location=799790..803302]	7.9339e-09	9.68047e-09	3.12613e-09	0	0	4.42295e-09	4.19674e-09	2.1091e-09	3.9013e-09	5.29492e-09	5.43906e-09	6.84562e-09	2.59383e-09	3.99254e-09	5.8538e-09	0	0	4.84102e-09		0.106299	-0.0939827
lcl|CP011126.1_prot_CleRT_12720_728 [gene=fis] [protein=DNA-binding protein Fis] [protein_id=AKQ33857.1] [location=1384228..1384536]	2.68206e-08	1.43171e-08	5.54815e-08	8.68796e-08	8.15319e-08	5.23313e-08	4.96548e-08	4.99087e-08	4.61593e-08	2.08828e-08	2.14512e-08	3.23983e-08	3.06896e-08	3.14925e-08	4.15565e-08	5.30261e-08	5.2803e-08	1.71834e-07		0.186585	0.187511
lcl|CP011126.1_prot_CleRT_01400_70 [gene=polA] [protein=DNA polymerase I] [protein_id=AKQ33199.1] [location=148028..150718]	2.11982e-08	2.10151e-08	2.08814e-08	1.63493e-08	1.53429e-08	3.84067e-08	3.36391e-08	3.09935e-08	3.64829e-08	2.35787e-08	2.17985e-08	2.01195e-08	2.07909e-08	1.77791e-08	2.50247e-08	3.29294e-08	2.98099e-08	3.88034e-08		0.0179152	-0.010675
lcl|CP011126.1_prot_CleRT_11710_672 [gene=CleRT_11710] [protein=Acyl-CoA hydrolase] [protein_id=AKQ33801.1] [location=complement(1280292..1280801)]	5.58719e-08	4.26072e-08	7.70517e-08	1.72367e-08	1.61757e-08	4.67207e-08	2.95541e-08	2.97052e-08	4.12104e-08	4.35024e-08	5.10704e-08	7.71328e-08	4.56654e-08	2.81162e-08	5.77128e-08	3.15607e-08	1.5714e-08	0		0.195442	-0.170646
lcl|CP011126.1_prot_CleRT_05020_291 [gene=ptsH] [protein=Phosphocarrier protein HPr] [protein_id=AKQ33420.1] [location=complement(538866..539135)]	3.06676e-08	0	0	3.31138e-08	3.10755e-08	0	2.83886e-08	0	0	0	2.45281e-08	0	1.75458e-08	1.80049e-08	0	3.0316e-08	3.01885e-08	0		1.04349	0.391704
lcl|CP011126.1_prot_CleRT_00990_54 [gene=CleRT_00990] [protein=Lysine 2,3-aminomutase] [protein_id=AKQ33183.1] [location=complement(101945..102931)]	8.1489e-09	4.34997e-09	1.1238e-08	8.79887e-09	1.65146e-08	2.38497e-08	1.50866e-08	7.58188e-09	2.80492e-08	1.26896e-08	1.62938e-08	9.84358e-09	9.32441e-09	4.78419e-09	1.68348e-08	8.05546e-09	8.02157e-09	3.48055e-08		0.0363994	0.040632
lcl|CP011126.1_prot_CleRT_13420_771 [gene=rpsE] [protein=30S ribosomal protein S5] [protein_id=AKQ33900.1] [location=complement(1453345..1453851)]	2.41107e-07	2.48218e-07	1.78128e-07	1.85956e-08	1.7451e-08	1.1761e-07	1.27537e-07	9.61416e-08	8.8919e-08	1.6091e-07	1.58403e-07	2.3924e-07	1.08385e-07	1.31442e-07	1.5121e-07	6.80979e-08	5.08585e-08	3.67791e-08		0.14926	-0.212814
lcl|CP011126.1_prot_CleRT_14830_859 [gene=kdtA] [protein=3-deoxy-D-manno-octulosonic-acid transferase] [protein_id=AKQ33988.1] [location=1617568..1618881]	1.22936e-08	9.84368e-09	4.23845e-09	0	0	1.19934e-08	1.138e-08	5.71908e-09	1.05789e-08	4.78595e-09	4.91623e-09	1.11377e-08	1.05502e-08	1.4435e-08	6.34933e-09	6.07631e-09	6.05075e-09	0		0.363947	0.250948
lcl|CP011126.1_prot_CleRT_07890_466 [gene=CleRT_07890] [protein=Glutaredoxin] [protein_id=AKQ33595.1] [location=837006..837314]	9.27313e-08	1.13145e-07	2.37498e-07	1.4304e-07	1.34235e-07	1.55086e-07	2.69783e-07	1.97209e-07	1.82394e-07	9.28305e-08	8.47622e-08	1.76025e-07	2.12216e-07	2.02214e-07	1.50522e-07	1.57145e-07	1.82565e-07	2.26327e-07		0.0525336	0.0344223
lcl|CP011126.1_prot_CleRT_15910_909 [gene=pckA] [protein=Phosphoenolpyruvate carboxykinase] [protein_id=AKQ34038.1] [location=complement(1729106..1730656)]	1.12319e-07	9.70738e-08	7.74486e-08	1.44379e-07	1.57171e-07	9.39228e-08	1.23777e-07	1.14457e-07	8.28455e-08	1.02028e-07	9.83891e-08	7.75302e-08	1.10162e-07	1.03624e-07	6.35349e-08	1.58616e-07	1.36889e-07	1.25645e-07		0.108769	0.0506645
lcl|CP011126.1_prot_CleRT_15850_904 [gene=rho] [protein=Transcription termination factor Rho] [protein_id=AKQ34033.1] [location=complement(1723787..1725043)]	1.30305e-07	1.32161e-07	1.93179e-07	1.40699e-07	1.3864e-07	1.77973e-07	1.26653e-07	1.15177e-07	1.4577e-07	1.34431e-07	1.14641e-07	1.6921e-07	1.3792e-07	1.37703e-07	1.37964e-07	1.03049e-07	1.21856e-07	2.0871e-07		0.15666	0.0506308
lcl|CP011126.1_prot_CleRT_14740_852 [gene=visC] [protein=2-polyprenyl-6-methoxyphenol hydroxylase] [protein_id=AKQ33981.1] [location=complement(1609669..1610904)]	1.00476e-08	1.07271e-08	1.38565e-08	0	0	1.96045e-08	0	0	1.15282e-08	7.82318e-09	1.60723e-08	8.09145e-09	3.83235e-09	3.93262e-09	2.4217e-08	0	0	0		0.560885	0.589212
lcl|CP011126.1_prot_CleRT_13700_799 [gene=rplK] [protein=50S ribosomal protein L11] [protein_id=AKQ33928.1] [location=complement(1476727..1477164)]	6.94472e-08	7.41434e-08	6.84094e-08	6.42742e-08	4.02119e-08	5.80726e-08	1.4694e-07	1.47691e-07	5.12235e-08	7.72461e-08	7.1414e-08	5.99213e-08	7.94653e-08	8.15445e-08	9.22313e-08	9.80727e-08	9.76602e-08	4.23746e-08		0.0741698	-0.0497896
lcl|CP011126.1_prot_CleRT_04000_225 [gene=sucA] [protein=2-oxoglutarate dehydrogenase E1 component] [protein_id=AKQ33354.1] [location=422546..425359]	7.42049e-08	6.55112e-08	7.47828e-08	5.23885e-08	6.36238e-08	6.68242e-08	5.01968e-08	4.7798e-08	5.89429e-08	5.44434e-08	6.39147e-08	6.55039e-08	5.55176e-08	5.19434e-08	8.1072e-08	5.64262e-08	5.89982e-08	4.87604e-08		0.166631	0.0449655
lcl|CP011126.1_prot_CleRT_04290_248 [gene=CleRT_04290] [protein=NAD-dependent oxidoreductase] [protein_id=AKQ33377.1] [location=complement(455557..456531)]	3.39129e-08	3.16804e-08	3.50764e-08	5.49269e-08	7.7319e-08	6.61696e-08	1.02026e-07	8.67713e-08	5.83655e-08	6.60123e-08	6.44188e-08	4.60863e-08	7.27594e-08	6.96856e-08	7.44395e-08	5.86671e-08	5.84203e-08	1.81061e-08		0.0336428	0.0281679
lcl|CP011126.1_prot_CleRT_01230_62 [gene=cca] [protein=CCA-adding enzyme] [protein_id=AKQ33191.1] [location=complement(128786..129898)]	6.49817e-08	5.39591e-08	6.97005e-08	7.7961e-09	2.19487e-08	4.93072e-08	6.68363e-08	5.37424e-08	6.21312e-08	6.74606e-08	6.35222e-08	6.5413e-08	4.95704e-08	4.66285e-08	6.33938e-08	3.5687e-08	2.84295e-08	1.54194e-08		0.0453555	-0.053513
lcl|CP011126.1_prot_CleRT_09910_562 [gene=bioD] [protein=ATP-dependent dethiobiotin synthetase BioD] [protein_id=AKQ33691.1] [location=complement(1067319..1068020)]	1.66482e-07	1.33305e-07	8.19972e-08	1.02721e-07	8.43484e-08	9.28097e-08	1.10079e-07	9.95774e-08	6.13978e-08	1.01848e-07	9.51096e-08	6.46409e-08	8.84456e-08	7.67967e-08	7.98423e-08	9.4042e-08	9.36464e-08	2.03165e-07		0.147089	0.0774237
lcl|CP011126.1_prot_CleRT_07480_439 [gene=rpsA] [protein=30S ribosomal protein S1] [protein_id=AKQ33568.1] [location=786291..787940]	1.37263e-07	1.49162e-07	1.82536e-07	1.42918e-07	2.43405e-07	1.91302e-07	2.08746e-07	1.87007e-07	1.81395e-07	1.64129e-07	1.64676e-07	2.19105e-07	1.73892e-07	1.69808e-07	1.4685e-07	1.88996e-07	1.88201e-07	1.46569e-07		0.160216	0.0439606
lcl|CP011126.1_prot_CleRT_12320_706 [gene=lysS] [protein=Lysine--tRNA ligase] [protein_id=AKQ33835.1] [location=complement(1342753..1344264)]	5.46532e-08	5.55705e-08	5.38365e-08	5.05822e-08	6.32916e-08	5.58576e-08	4.81826e-08	4.84289e-08	5.82279e-08	4.66063e-08	4.57934e-08	4.71566e-08	5.95592e-08	5.80617e-08	4.83892e-08	4.63085e-08	5.12374e-08	6.66955e-08		0.372021	0.0639903
lcl|CP011126.1_prot_CleRT_05440_320 [gene=pheS] [protein=Phenylalanine--tRNA ligase alpha subunit] [protein_id=AKQ33449.1] [location=574543..575529]	1.20723e-08	2.14811e-08	1.10991e-08	1.73803e-08	1.63105e-08	7.85166e-09	2.23503e-08	2.24645e-08	6.92563e-09	1.25328e-08	1.60925e-08	1.45829e-08	1.38138e-08	9.45014e-09	2.49401e-08	7.95591e-09	1.58449e-08	1.71877e-08		0.014717	0.0114045
lcl|CP011126.1_prot_CleRT_15820_901 [gene=hemY] [protein=Protoporphyrinogen IX and coproporphyrinogen III oxidase HemY] [protein_id=AKQ34030.1] [location=1720900..1722078]	5.02257e-08	4.28977e-08	5.54121e-08	3.61545e-08	5.42866e-08	7.18655e-08	6.19909e-08	6.85386e-08	6.91523e-08	4.69274e-08	6.15951e-08	6.06709e-08	5.7471e-08	5.89747e-08	6.22567e-08	5.29598e-08	5.93291e-08	2.86031e-08		0.153601	0.0636811
lcl|CP011126.1_prot_CleRT_07810_462 [gene=miaB] [protein=(Dimethylallyl)adenosine tRNA methylthiotransferase MiaB] [protein_id=AKQ33591.1] [location=complement(828412..829731)]	1.24035e-08	2.31739e-08	1.2829e-08	0	0	6.05029e-09	5.74085e-09	1.15404e-08	1.06734e-08	1.20718e-08	1.24004e-08	1.49829e-08	7.09635e-09	7.28203e-09	1.28121e-08	6.13062e-09	6.10483e-09	0		0.268788	0.199901
lcl|CP011126.1_prot_CleRT_03320_180 [gene=cysS] [protein=Cysteine--tRNA ligase] [protein_id=AKQ33309.1] [location=355156..356535]	2.58696e-08	1.84126e-08	2.37841e-08	1.8622e-08	1.74758e-08	2.80421e-08	2.66079e-08	2.67439e-08	3.46287e-08	1.56662e-08	2.52885e-08	2.77774e-08	2.30233e-08	3.03759e-08	2.96911e-08	2.27315e-08	1.13179e-08	2.45542e-08		0.194173	0.0910636
lcl|CP011126.1_prot_CleRT_01800_93 [gene=gmhA] [protein=Phosphoheptose isomerase] [protein_id=AKQ33222.1] [location=complement(191766..192359)]	5.01387e-08	5.35292e-08	2.96337e-08	3.0936e-08	2.90318e-08	0	0	1.33286e-08	1.23273e-08	4.46154e-08	4.01012e-08	2.59568e-08	8.19592e-09	1.68207e-08	4.43921e-08	2.83222e-08	0	0		0.0610026	0.0777204
lcl|CP011126.1_prot_CleRT_13640_793 [gene=rpsL] [protein=30S ribosomal protein S12] [protein_id=AKQ33922.1] [location=complement(1465682..1466056)]	1.10733e-07	1.41865e-07	3.05418e-08	1.19565e-07	1.34647e-07	8.6423e-08	1.02504e-07	1.64844e-07	3.81151e-08	7.75958e-08	1.15134e-07	1.20385e-07	5.06826e-08	5.20087e-08	8.00669e-08	1.09463e-07	1.30803e-07	1.41888e-07		0.0114546	-0.011237
lcl|CP011126.1_prot_CleRT_00240_15 [gene=yidC] [protein=Membrane protein insertase YidC] [protein_id=AKQ33144.1] [location=24085..25791]	3.04562e-08	2.75133e-08	2.26162e-08	3.54151e-08	2.84873e-08	2.74269e-08	3.46989e-08	3.05167e-08	2.82242e-08	2.00653e-08	2.62328e-08	2.264e-08	2.94882e-08	2.47579e-08	2.17798e-08	2.77911e-08	2.76741e-08	5.00323e-08		0.393622	0.12266
lcl|CP011126.1_prot_CleRT_04560_269 [gene=dapD] [protein=2,3,4,5-tetrahydropyridine-2,6-dicarboxylate N-succinyltransferase] [protein_id=AKQ33398.1] [location=complement(487957..488775)]	6.5459e-08	5.91339e-08	8.3329e-08	2.06604e-07	1.53068e-07	1.27721e-07	1.86444e-07	1.78028e-07	1.38655e-07	7.44902e-08	6.44362e-08	9.12371e-08	1.49803e-07	1.53723e-07	8.84207e-08	1.79192e-07	1.78439e-07	1.50547e-07		0.0667201	0.0535808
lcl|CP011126.1_prot_CleRT_04940_284 [gene=tig] [protein=Trigger factor] [protein_id=AKQ33413.1] [location=529786..531102]	2.47021e-08	3.29656e-08	2.55496e-08	6.66809e-09	6.25765e-09	3.01236e-08	1.71498e-08	3.44749e-08	2.12566e-08	2.88499e-08	3.45745e-08	1.86495e-08	1.76659e-08	1.45025e-08	1.59475e-08	1.22094e-08	1.82371e-08	2.63768e-08		0.0500085	-0.0490752
lcl|CP011126.1_prot_CleRT_05450_321 [gene=pheT] [protein=Phenylalanine--tRNA ligase beta subunit] [protein_id=AKQ33450.1] [location=575533..577914]	5.29673e-08	4.92524e-08	4.94828e-08	2.21389e-08	3.11643e-08	5.33408e-08	4.11228e-08	4.7692e-08	4.99904e-08	3.85802e-08	3.82638e-08	4.9535e-08	4.30122e-08	4.01251e-08	4.5888e-08	4.39148e-08	4.37301e-08	2.91914e-08		0.14075	0.0578605
lcl|CP011126.1_prot_CleRT_08520_503 [gene=CleRT_08520] [protein=ABC transporter ATP-binding protein] [protein_id=AKQ33632.1] [location=complement(911369..912280)]	2.20706e-08	2.82757e-08	6.08743e-08	4.76621e-08	2.6837e-08	5.16761e-08	1.63444e-08	3.28559e-08	4.55814e-08	2.40582e-08	2.47131e-08	4.26569e-08	4.04071e-08	4.14643e-08	5.92745e-08	4.36351e-08	3.47613e-08	0		0.20792	-0.135183
lcl|CP011126.1_prot_CleRT_09330_536 [gene=CleRT_09330] [protein=Small heat shock protein] [protein_id=AKQ33665.1] [location=997052..997510]	8.79425e-07	8.83665e-07	9.15542e-07	1.89914e-06	1.50268e-06	9.25241e-07	7.82147e-07	8.82408e-07	9.19987e-07	8.45842e-07	8.34388e-07	6.45721e-07	1.24306e-06	1.09336e-06	7.65908e-07	1.0398e-06	9.50555e-07	1.54667e-06		0.16624	0.0797721
lcl|CP011126.1_prot_CleRT_13680_797 [gene=rplJ] [protein=50S ribosomal protein L10] [protein_id=AKQ33926.1] [location=complement(1475233..1475760)]	2.71653e-07	3.24143e-07	1.87315e-07	3.10575e-07	2.2669e-07	2.18251e-07	2.07089e-07	1.78412e-07	2.06262e-07	1.92849e-07	1.85318e-07	1.54422e-07	2.65129e-07	2.53302e-07	1.32049e-07	3.15927e-07	2.83139e-07	2.04756e-07		0.310599	0.123052
lcl|CP011126.1_prot_CleRT_13530_782 [gene=rpsC] [protein=30S ribosomal protein S3] [protein_id=AKQ33911.1] [location=complement(1457616..1458308)]	5.29885e-08	7.5429e-08	8.11948e-08	2.16146e-07	1.55114e-07	8.04138e-08	1.41702e-07	1.3147e-07	1.01328e-07	5.50098e-08	5.65073e-08	5.68962e-08	1.07791e-07	1.03698e-07	6.08161e-08	1.74603e-07	1.73869e-07	1.7603e-07		0.187279	0.15135
lcl|CP011126.1_prot_CleRT_00340_22 [gene=atpE] [protein=ATP synthase F0, C subunit] [protein_id=AKQ33151.1] [location=37168..37473]	1.32837e-07	1.57577e-07	2.03547e-07	1.27495e-07	8.97358e-08	5.75969e-08	8.19768e-08	8.23958e-08	5.08039e-08	1.1492e-07	8.26339e-08	1.96121e-07	1.18222e-07	1.03984e-07	6.09839e-08	8.75425e-08	8.71742e-08	6.30412e-08		0.0761329	0.057816
lcl|CP011126.1_prot_CleRT_12940_734 [gene=htpG] [protein=Chaperone protein HtpG] [protein_id=AKQ33863.1] [location=complement(1408299..1410194)]	6.48366e-08	7.36869e-08	6.05713e-08	3.16166e-08	5.51023e-08	6.52938e-08	6.96987e-08	6.6163e-08	6.83917e-08	4.07116e-08	5.35294e-08	5.81086e-08	5.50439e-08	6.38516e-08	6.26521e-08	6.61607e-08	5.35294e-08	6.25324e-08		0.247372	0.0832742
lcl|CP011126.1_prot_CleRT_04020_227 [gene=sucC] [protein=Succinyl-CoA ligase [ADP-forming] subunit beta] [protein_id=AKQ33356.1] [location=426648..427817]	1.15654e-07	9.64651e-08	8.47325e-08	9.36595e-08	1.17193e-07	1.05778e-07	1.53898e-07	1.14332e-07	1.11963e-07	1.23818e-07	1.09845e-07	8.29507e-08	9.5118e-08	1.0185e-07	7.8399e-08	1.28619e-07	1.06732e-07	9.26215e-08		0.45174	0.109873
lcl|CP011126.1_prot_CleRT_08140_481 [gene=CleRT_08140] [protein=NAD-specific glutamate dehydrogenase] [protein_id=AKQ33610.1] [location=867107..871960]	4.48902e-08	4.53117e-08	3.71443e-08	3.52515e-08	4.46602e-08	3.98127e-08	4.53319e-08	4.10072e-08	3.79266e-08	3.68584e-08	3.59034e-08	4.43665e-08	4.01587e-08	4.40846e-08	3.11939e-08	4.6796e-08	4.33854e-08	2.09165e-08		0.538398	0.141986
lcl|CP011126.1_prot_CleRT_00380_26 [gene=atpG] [protein=ATP synthase F1, gamma subunit] [protein_id=AKQ33155.1] [location=40146..41015]	2.7902e-08	1.48944e-08	3.8479e-08	1.00425e-08	3.76974e-08	2.72206e-08	4.30474e-08	4.32675e-08	4.0017e-08	2.53455e-08	2.60355e-08	5.05569e-08	4.25693e-08	3.82227e-08	1.44107e-08	2.7582e-08	3.66213e-08	0		0.129819	-0.10912
lcl|CP011126.1_prot_CleRT_01510_77 [gene=pyk] [protein=Pyruvate kinase] [protein_id=AKQ33206.1] [location=163175..164638]	3.97779e-08	5.15681e-08	3.52651e-08	4.29507e-08	7.48559e-08	3.32628e-08	6.31232e-08	5.28716e-08	4.40096e-08	4.64572e-08	4.31769e-08	4.1186e-08	4.87672e-08	5.00432e-08	3.81537e-08	5.61741e-08	5.59377e-08	2.42713e-08		0.252065	0.105964
lcl|CP011126.1_prot_CleRT_00020_2 [gene=dnaN] [protein=DNA polymerase III subunit beta] [protein_id=AKQ33131.1] [location=1406..2515]	5.43871e-08	4.25809e-08	5.00027e-08	6.26402e-08	7.34807e-08	4.95218e-08	6.71272e-08	6.74703e-08	4.99213e-08	4.79925e-08	4.05991e-08	5.25582e-08	4.97862e-08	4.2574e-08	4.49433e-08	6.45162e-08	5.71065e-08	7.74325e-08		0.428762	0.122283
lcl|CP011126.1_prot_CleRT_01790_92 [gene=CleRT_01790] [protein=Lipoprotein] [protein_id=AKQ33221.1] [location=complement(191151..191726)]	8.05464e-08	6.25405e-08	7.06871e-08	9.48774e-08	8.90375e-08	7.14359e-08	9.48953e-08	1.09006e-07	3.78064e-08	8.55194e-08	8.19908e-08	1.06142e-07	5.02721e-08	5.15875e-08	7.56367e-08	8.68612e-08	8.64958e-08	3.12753e-08		0.254663	0.143624
lcl|CP011126.1_prot_CleRT_15640_893 [gene=trpS] [protein=Tryptophanyl-tRNA synthetase] [protein_id=AKQ34022.1] [location=complement(1702335..1703408)]	4.49283e-08	3.99721e-08	4.13064e-08	2.42559e-08	3.03506e-08	3.6526e-08	4.8521e-08	4.87691e-08	3.86617e-08	2.91513e-08	3.59339e-08	2.26132e-08	4.71253e-08	4.39621e-08	3.48065e-08	5.18153e-08	4.42263e-08	1.59914e-08		0.36052	0.17152
lcl|CP011126.1_prot_CleRT_01760_89 [gene=sspA] [protein=Stringent starvation protein A] [protein_id=AKQ33218.1] [location=189394..190026]	6.91089e-08	8.04897e-08	9.53066e-08	1.35675e-07	1.14591e-07	1.22584e-07	5.81574e-08	7.01456e-08	9.73139e-08	9.78343e-08	8.54229e-08	9.10703e-08	7.90782e-08	7.37702e-08	5.19171e-08	8.69482e-08	7.42136e-08	1.34171e-07		0.25664	0.111901
lcl|CP011126.1_prot_CleRT_02100_111 [gene=sodB] [protein=Superoxide dismutase] [protein_id=AKQ33240.1] [location=complement(224475..225059)]	9.43099e-08	5.75357e-08	1.30061e-07	1.60022e-07	1.63825e-07	1.18295e-07	8.73013e-08	1.00283e-07	1.2753e-07	6.81856e-08	5.92661e-08	1.13923e-07	1.00206e-07	8.70085e-08	1.11334e-07	1.06547e-07	1.06099e-07	2.01408e-07		0.259975	0.140445
lcl|CP011126.1_prot_CleRT_07740_458 [gene=CleRT_07740] [protein=Rare lipoprotein B] [protein_id=AKQ33587.1] [location=complement(820189..820713)]	3.06945e-08	2.45776e-08	4.23301e-08	1.65714e-08	1.55514e-08	0	2.84134e-08	2.85587e-08	0	2.3899e-08	1.22748e-08	1.85389e-08	1.75611e-08	2.70309e-08	2.37794e-08	1.51713e-08	0	3.27754e-08		0.616735	0.308731
lcl|CP011126.1_prot_CleRT_13340_763 [gene=rpoA] [protein=DNA-directed RNA polymerase subunit alpha] [protein_id=AKQ33892.1] [location=complement(1448690..1449673)]	2.58144e-07	2.03312e-07	2.39279e-07	3.01581e-07	3.08747e-07	3.6331e-07	2.50712e-07	2.1262e-07	2.98612e-07	2.24058e-07	1.65849e-07	2.0959e-07	2.17905e-07	2.28575e-07	1.6611e-07	2.67734e-07	2.58276e-07	4.88027e-07		0.48797	0.181869
lcl|CP011126.1_prot_CleRT_07630_449 [gene=lemA] [protein=LemA] [protein_id=AKQ33578.1] [location=809572..810150]	1.77814e-07	1.67934e-07	1.79199e-07	1.62459e-07	1.52459e-07	1.60128e-07	1.646e-07	2.0362e-07	1.53012e-07	1.06498e-07	1.20337e-07	1.56964e-07	1.72162e-07	1.92727e-07	1.69544e-07	1.62254e-07	1.61571e-07	1.46053e-07		0.804306	0.147644
lcl|CP011126.1_prot_CleRT_11330_651 [gene=CleRT_11330] [protein=FeS assembly protein, contains SufU and SufA] [protein_id=AKQ33780.1] [location=complement(1240320..1241171)]	9.61727e-09	1.54014e-08	0	0	0	0	8.90257e-09	8.94808e-09	0	1.12322e-08	1.15379e-08	5.80866e-09	5.5023e-09	0	4.96708e-09	0	0	0		0.752022	0.515901
lcl|CP011126.1_prot_CleRT_01650_81 [gene=CleRT_01650] [protein=ABC transporter ATP-binding protein] [protein_id=AKQ33210.1] [location=177919..179217]	5.34068e-08	5.70184e-08	3.03274e-08	3.39216e-08	4.45671e-08	6.7427e-08	5.81623e-08	3.50758e-08	5.94746e-08	3.9137e-08	5.0253e-08	3.41543e-08	4.6732e-08	3.68882e-08	4.21862e-08	6.21111e-08	6.18498e-08	2.68365e-08		0.297222	0.131272
lcl|CP011126.1_prot_CleRT_10060_572 [gene=alaS] [protein=Alanine--tRNA ligase] [protein_id=AKQ33701.1] [location=complement(1090974..1093604)]	6.28205e-08	5.88895e-08	8.24083e-08	7.27945e-08	8.69448e-08	6.87604e-08	5.95703e-08	6.27261e-08	5.27398e-08	6.56145e-08	6.86261e-08	7.03324e-08	7.01294e-08	5.75715e-08	5.38116e-08	5.75562e-08	5.73141e-08	5.23547e-08		0.679328	0.126407
lcl|CP011126.1_prot_CleRT_03620_197 [gene=nuoC] [protein=NADH-quinone oxidoreductase subunit C] [protein_id=AKQ33326.1] [location=384906..385577]	6.42458e-08	4.36483e-08	6.44363e-08	6.30638e-08	3.55092e-08	4.55832e-08	3.24389e-08	3.26048e-08	6.03107e-08	3.18324e-08	4.20415e-08	5.64412e-08	3.34152e-08	4.80053e-08	4.82637e-08	4.61884e-08	4.59941e-08	4.98919e-08		0.25908	0.102739
lcl|CP011126.1_prot_CleRT_14680_848 [gene=tolB] [protein=Protein TolB] [protein_id=AKQ33977.1] [location=complement(1599629..1600933)]	7.65998e-08	5.45198e-08	7.04248e-08	1.03387e-07	9.70233e-08	1.24549e-07	1.35906e-07	1.18783e-07	1.4831e-07	7.45517e-08	7.14757e-08	8.09636e-08	7.66935e-08	1.01186e-07	9.89047e-08	1.19892e-07	1.13104e-07	1.09057e-07		0.206649	0.0939104
lcl|CP011126.1_prot_CleRT_13550_784 [gene=rpsS] [protein=Ribosomal protein S19] [protein_id=AKQ33913.1] [location=complement(1458661..1458942)]	1.29754e-07	1.38528e-07	1.78941e-07	9.34023e-08	5.84354e-08	8.43902e-08	5.33828e-08	5.36557e-08	9.92496e-08	1.01028e-07	1.15309e-07	1.04492e-07	4.94905e-08	8.46423e-08	1.78706e-07	5.70071e-08	5.67673e-08	6.15781e-08		0.186293	0.134851
lcl|CP011126.1_prot_CleRT_10150_578 [gene=scpB] [protein=Segregation and condensation protein B] [protein_id=AKQ33707.1] [location=complement(1102703..1103350)]	8.61611e-08	8.5417e-08	7.63861e-08	5.3162e-08	1.24724e-07	1.68114e-07	1.48122e-07	1.25975e-07	1.37695e-07	9.10451e-08	8.36789e-08	1.26382e-07	9.1548e-08	7.94906e-08	1.08072e-07	1.21676e-07	1.3328e-07	7.88593e-08		0.156776	0.0814938
lcl|CP011126.1_prot_CleRT_03870_217 [gene=nusB] [protein=N utilization substance protein B] [protein_id=AKQ33346.1] [location=412490..412906]	2.89718e-08	0	2.66362e-08	0	0	3.76857e-08	0	0	3.3241e-08	7.51923e-09	2.31717e-08	3.49969e-08	0	0	2.99264e-08	1.9093e-08	0	0		0.678824	0.624213
lcl|CP011126.1_prot_CleRT_13500_779 [gene=rpsQ] [protein=30S ribosomal protein S17] [protein_id=AKQ33908.1] [location=complement(1456732..1456998)]	5.98589e-08	6.39067e-08	6.19125e-08	6.46334e-08	9.09825e-08	2.91986e-08	5.54105e-08	5.56937e-08	2.57549e-08	4.66067e-08	3.59066e-08	1.80768e-08	3.42469e-08	3.51429e-08	4.63734e-08	8.87587e-08	8.83854e-08	6.39171e-08		0.301253	0.214748
lcl|CP011126.1_prot_CleRT_07610_447 [gene=ligA] [protein=DNA ligase] [protein_id=AKQ33576.1] [location=803881..805893]	5.03614e-08	4.30136e-08	4.16714e-08	3.04519e-08	3.67425e-08	4.32358e-08	4.10246e-08	5.248e-08	3.81366e-08	5.01912e-08	4.99463e-08	3.16341e-08	3.45758e-08	2.6019e-08	3.95358e-08	1.59309e-08	3.17277e-08	6.02289e-08		0.539977	0.229111
lcl|CP011126.1_prot_CleRT_03720_207 [gene=nuoM] [protein=NADH-quinone oxidoreductase subunit M] [protein_id=AKQ33336.1] [location=395466..396986]	5.42947e-09	5.79663e-09	3.74383e-09	0	5.50169e-09	5.29689e-09	0	5.05168e-09	4.67217e-09	4.22744e-09	4.34252e-09	3.2793e-09	6.2127e-09	3.18763e-09	0	5.36721e-09	5.34464e-09	0		0.540007	0.177821
lcl|CP011126.1_prot_CleRT_15550_891 [gene=metK] [protein=S-adenosylmethionine synthase] [protein_id=AKQ34020.1] [location=1688592..1689782]	3.50202e-08	4.86049e-08	3.86365e-08	4.53762e-08	2.83888e-08	2.7332e-08	2.59342e-08	4.56168e-08	3.61627e-08	3.81739e-08	3.64121e-08	2.96122e-08	3.60648e-08	4.11205e-08	3.25567e-08	3.46187e-08	3.4473e-08	1.49578e-08		0.416393	0.164612
lcl|CP011126.1_prot_CleRT_10780_621 [gene=CleRT_10780] [protein=Nucleotide-sugar aminotransferase] [protein_id=AKQ33750.1] [location=complement(1168697..1169797)]	1.86861e-08	1.19698e-08	2.06157e-08	1.61413e-08	1.51477e-08	7.29192e-09	6.91898e-09	1.39087e-08	1.92957e-08	1.7459e-08	8.96714e-09	1.35433e-08	1.71053e-08	1.75529e-08	1.15811e-08	7.38874e-09	7.35766e-09	1.59624e-08		0.221133	0.139405
lcl|CP011126.1_prot_CleRT_04100_234 [gene=frr] [protein=Ribosome-recycling factor] [protein_id=AKQ33363.1] [location=435288..435845]	2.90225e-08	3.09851e-08	4.00243e-08	4.70062e-08	4.41128e-08	4.24707e-08	2.68657e-08	4.05046e-08	3.74617e-08	3.38958e-08	3.48185e-08	3.50582e-08	2.49069e-08	2.55586e-08	4.49682e-08	2.86897e-08	1.42845e-08	6.19803e-08		0.520108	0.233627
lcl|CP011126.1_prot_CleRT_07180_421 [gene=fabG] [protein=3-oxoacyl-[acyl-carrier protein] reductase] [protein_id=AKQ33550.1] [location=752710..753453]	2.87742e-08	3.072e-08	3.17455e-08	0	0	1.12286e-08	2.13087e-08	4.28352e-08	1.98086e-08	2.68846e-08	2.30137e-08	1.39033e-08	2.634e-08	1.35146e-08	2.97223e-08	2.27554e-08	1.13298e-08	0		0.522854	0.323427
lcl|CP011126.1_prot_CleRT_14630_845 [gene=clpB] [protein=ATP-dependent chaperone ClpB] [protein_id=AKQ33974.1] [location=complement(1594155..1596734)]	7.56114e-08	8.91332e-08	1.17308e-07	1.05455e-07	1.24503e-07	1.10647e-07	9.62394e-08	1.05525e-07	1.08442e-07	8.83076e-08	8.5672e-08	1.19878e-07	7.93087e-08	8.69327e-08	7.64756e-08	1.15231e-07	1.02341e-07	8.07376e-08		0.834903	0.163789
lcl|CP011126.1_prot_CleRT_12510_716 [gene=obg] [protein=GTPase obg] [protein_id=AKQ33845.1] [location=complement(1362223..1363245)]	2.8444e-08	1.30146e-08	2.24151e-08	1.75501e-08	4.11747e-08	2.37852e-08	3.76145e-08	3.78068e-08	2.098e-08	2.84744e-08	2.27496e-08	1.47254e-08	2.78976e-08	2.38562e-08	1.67893e-08	1.60673e-08	3.19995e-08	3.47113e-08		0.223508	0.129059
lcl|CP011126.1_prot_CleRT_05470_323 [gene=CleRT_05470] [protein=Transcriptional regulator, MerR family] [protein_id=AKQ33452.1] [location=578198..578575]	7.22598e-08	7.71462e-08	4.2708e-08	6.68773e-08	6.27608e-08	8.05661e-08	1.3378e-07	9.60454e-08	8.88301e-08	5.62622e-08	6.605e-08	6.23481e-08	8.26836e-08	8.4847e-08	8.53037e-08	8.16357e-08	8.12923e-08	4.40907e-08		0.305523	0.131052
lcl|CP011126.1_prot_CleRT_13490_778 [gene=rplN] [protein=50S ribosomal protein L14] [protein_id=AKQ33907.1] [location=complement(1456353..1456721)]	1.81602e-07	1.21177e-07	2.19138e-07	1.96087e-07	9.20087e-08	1.1073e-07	8.40532e-08	4.22414e-08	1.17204e-07	1.06048e-07	1.2709e-07	1.64527e-07	1.29874e-07	1.06618e-07	1.52413e-07	8.97598e-08	6.70367e-08	9.6957e-08		0.0820867	0.0615798
lcl|CP011126.1_prot_CleRT_14210_821 [gene=ftsZ] [protein=Cell division protein FtsZ] [protein_id=AKQ33950.1] [location=complement(1552880..1554040)]	7.42503e-08	6.3417e-08	6.6558e-08	5.61209e-08	3.76189e-08	7.24371e-08	5.49859e-08	5.5267e-08	5.75045e-08	4.62496e-08	5.34471e-08	4.48459e-08	4.67287e-08	4.79513e-08	5.36878e-08	6.6059e-08	7.30901e-08	4.75705e-08		0.647601	0.161251
lcl|CP011126.1_prot_CleRT_01970_100 [gene=accC] [protein=Biotin carboxylase] [protein_id=AKQ33229.1] [location=complement(208350..209693)]	6.496e-08	5.94453e-08	6.39893e-08	2.67205e-08	6.26895e-08	7.24272e-08	5.72691e-08	7.48304e-08	7.45326e-08	6.2621e-08	5.19553e-08	4.1103e-08	4.95539e-08	5.08504e-08	4.79289e-08	6.7273e-08	8.526e-08	3.96366e-08		0.36124	0.15365
lcl|CP011126.1_prot_CleRT_01770_90 [gene=sspB] [protein=Stringent starvation protein B] [protein_id=AKQ33219.1] [location=190016..190432]	4.95221e-08	4.22967e-08	2.73179e-08	6.41665e-08	6.02169e-08	3.86502e-08	1.83368e-08	1.84305e-08	3.40918e-08	2.3135e-08	3.16864e-08	3.58926e-08	5.66659e-08	5.81485e-08	3.06923e-08	3.91634e-08	3.89987e-08	0		0.0950668	-0.070811
lcl|CP011126.1_prot_CleRT_03850_216 [gene=glyA] [protein=Serine hydroxymethyltransferase] [protein_id=AKQ33345.1] [location=410757..412025]	6.58602e-09	1.05471e-08	9.08264e-09	2.84454e-08	6.67362e-09	1.28504e-08	2.43863e-08	1.83833e-08	1.13348e-08	1.53838e-08	5.26753e-09	1.19335e-08	1.50722e-08	1.93332e-08	1.36061e-08	1.3021e-08	6.48312e-09	1.40651e-08		0.100648	0.0867454
lcl|CP011126.1_prot_CleRT_10380_590 [gene=asd] [protein=Aspartate-semialdehyde dehydrogenase] [protein_id=AKQ33719.1] [location=complement(1123347..1124393)]	2.39108e-08	2.12731e-08	1.64874e-08	1.7212e-08	1.61525e-08	2.33269e-08	1.47559e-08	2.96626e-08	2.05757e-08	2.172e-08	1.91239e-08	1.92556e-08	4.56e-09	4.67931e-09	4.52808e-08	1.57577e-08	1.56914e-08	1.70212e-08		0.593951	0.434743
lcl|CP011126.1_prot_CleRT_12150_694 [gene=CleRT_12150] [protein=Dihydrolipoamide acetyltransferase component of pyruvate dehydrogenase complex] [protein_id=AKQ33823.1] [location=complement(1326628..1327947)]	6.94464e-08	5.05517e-08	3.04729e-08	4.77181e-08	6.39728e-08	3.69548e-08	5.84414e-08	3.52441e-08	1.62982e-08	7.12762e-08	5.80682e-08	3.43181e-08	4.69562e-08	4.07717e-08	2.9346e-08	2.49637e-08	3.10733e-08	2.69653e-08		0.210349	0.142136
lcl|CP011126.1_prot_CleRT_03750_209 [gene=nusA] [protein=N utilization substance protein A] [protein_id=AKQ33338.1] [location=399944..401437]	1.65146e-07	1.49867e-07	1.55629e-07	1.90206e-07	1.56186e-07	1.02038e-07	1.93639e-07	1.6902e-07	1.279e-07	1.45729e-07	1.45293e-07	1.29669e-07	1.44876e-07	1.38971e-07	1.67744e-07	1.57811e-07	1.4089e-07	8.22931e-08		0.63066	0.16961
lcl|CP011126.1_prot_CleRT_13070_746 [gene=dut] [protein=Deoxyuridine 5'-triphosphate nucleotidohydrolase] [protein_id=AKQ33875.1] [location=complement(1422584..1423042)]	1.85584e-08	3.96267e-08	2.55935e-08	2.00387e-08	3.76105e-08	3.62104e-08	6.87169e-08	8.63353e-08	4.79096e-08	4.33492e-08	2.22646e-08	3.36268e-08	5.30888e-08	4.35823e-08	8.62645e-08	1.83456e-08	3.65368e-08	0		0.0192952	-0.0195829
lcl|CP011126.1_prot_CleRT_12240_698 [gene=ffh] [protein=Signal recognition particle protein] [protein_id=AKQ33827.1] [location=1336322..1337641]	5.02473e-08	4.35867e-08	2.59856e-08	4.06913e-08	3.81867e-08	2.45101e-08	4.65132e-08	3.50632e-08	2.70242e-08	3.9123e-08	3.0141e-08	2.27613e-08	4.31217e-08	4.05625e-08	2.91954e-08	3.10444e-08	3.09139e-08	2.68269e-08		0.467252	0.159641
lcl|CP011126.1_prot_CleRT_12280_702 [gene=rplS] [protein=50S ribosomal protein L19] [protein_id=AKQ33831.1] [location=1339530..1339877]	8.0018e-08	8.5429e-08	9.45866e-08	1.72801e-07	1.85331e-07	1.1152e-07	1.90469e-07	2.12715e-07	1.18041e-07	4.4502e-08	5.48561e-08	5.52337e-08	1.56962e-07	1.20801e-07	7.08468e-08	2.03401e-07	2.02546e-07	1.95298e-07		0.430742	0.324647
lcl|CP011126.1_prot_CleRT_01740_87 [gene=rplM] [protein=50S ribosomal protein L13] [protein_id=AKQ33216.1] [location=188506..188937]	1.89317e-08	6.06356e-08	2.61082e-08	0	0	0	0	0	1.62911e-08	1.47404e-08	7.57082e-09	3.43032e-08	2.16626e-08	0	2.93332e-08	0	0	0		0.363837	0.481513
lcl|CP011126.1_prot_CleRT_10450_595 [gene=dnaB] [protein=Replicative DNA helicase] [protein_id=AKQ33724.1] [location=complement(1128687..1130075)]	1.48139e-08	9.48937e-09	1.63436e-08	6.39818e-09	6.00436e-09	2.31234e-08	1.64556e-08	2.75662e-08	2.54953e-08	1.61479e-08	1.89571e-08	1.78946e-08	2.37312e-08	2.43521e-08	2.14228e-08	0	5.83296e-09	0		0.274605	-0.251212
lcl|CP011126.1_prot_CleRT_11350_653 [gene=sufD] [protein=FeS assembly protein SufD] [protein_id=AKQ33782.1] [location=complement(1242380..1243675)]	9.3472e-09	9.97928e-09	1.28905e-08	0	6.31435e-09	6.0793e-09	5.76838e-09	5.79787e-09	1.07246e-08	7.27782e-09	7.47594e-09	1.12911e-08	7.13038e-09	3.65847e-09	9.65519e-09	6.16001e-09	6.1341e-09	0		0.353506	0.1877
lcl|CP011126.1_prot_CleRT_14410_837 [gene=kbl] [protein=2-amino-3-ketobutyrate coenzyme A ligase] [protein_id=AKQ33966.1] [location=complement(1574162..1575352)]	2.78235e-08	4.08444e-08	7.19452e-08	3.00428e-08	4.22904e-08	4.75021e-08	2.57558e-08	3.88312e-08	5.98567e-08	4.60353e-08	6.39784e-08	5.88172e-08	2.38779e-08	2.45026e-08	4.31104e-08	2.75045e-08	2.05416e-08	2.97098e-08		0.394421	0.223327
lcl|CP011126.1_prot_CleRT_10510_601 [gene=nadE] [protein=Glutamine-dependent NAD(+) synthetase] [protein_id=AKQ33730.1] [location=1133377..1135008]	2.01016e-08	2.14609e-08	1.7326e-08	3.25574e-08	3.56456e-08	4.90267e-08	3.25635e-08	3.74057e-08	3.45956e-08	3.3259e-08	2.4116e-08	1.51762e-08	2.87516e-08	3.24543e-08	3.63368e-08	2.98066e-08	2.47343e-08	2.14644e-08		0.347121	0.161802
lcl|CP011126.1_prot_CleRT_10080_574 [gene=recA] [protein=Protein RecA] [protein_id=AKQ33703.1] [location=complement(1094035..1095069)]	6.53443e-08	6.97631e-08	6.75862e-08	8.81955e-08	6.62134e-08	1.03592e-07	1.13416e-07	1.06396e-07	7.02876e-08	9.53957e-08	7.8394e-08	6.41336e-08	6.07511e-08	6.7136e-08	5.06231e-08	7.26694e-08	8.04042e-08	8.72181e-08		0.650106	0.183037
lcl|CP011126.1_prot_CleRT_05600_327 [gene=CleRT_05600] [protein=UPF0434 protein] [protein_id=AKQ33456.1] [location=589928..590101]	1.17279e-07	1.2521e-07	1.2939e-07	3.03922e-07	1.42607e-07	1.37299e-07	1.73702e-07	1.30943e-07	1.61474e-07	1.09578e-07	9.38007e-08	1.41669e-07	1.87877e-07	1.65251e-07	7.26863e-08	1.85495e-07	1.84715e-07	1.00184e-07		0.450424	0.208917
lcl|CP011126.1_prot_CleRT_02880_147 [gene=ruvB] [protein=Holliday junction ATP-dependent DNA helicase RuvB] [protein_id=AKQ33276.1] [location=complement(306764..307798)]	7.92434e-09	1.69204e-08	0	0	0	0	0	0	6.81905e-09	9.25495e-09	9.50689e-09	4.78616e-09	0	0	4.09272e-09	0	0	0		0.53045	0.591069
lcl|CP011126.1_prot_CleRT_01170_57 [gene=rplY] [protein=50S ribosomal protein L25] [protein_id=AKQ33186.1] [location=complement(122057..122719)]	1.18929e-07	1.13606e-07	6.9058e-08	1.75726e-07	1.39539e-07	1.46558e-07	1.6224e-07	2.0966e-07	1.07727e-07	9.74732e-08	8.51076e-08	3.78059e-08	1.86222e-07	1.61695e-07	6.46569e-08	1.73255e-07	1.97172e-07	8.02057e-08		0.489737	0.319625
lcl|CP011126.1_prot_CleRT_11300_648 [gene=ftsH] [protein=ATP-dependent zinc metalloprotease FtsH] [protein_id=AKQ33777.1] [location=complement(1237130..1239073)]	1.21755e-07	1.04903e-07	1.20777e-07	8.76443e-08	1.12552e-07	8.75234e-08	1.14684e-07	8.74465e-08	6.98484e-08	9.81259e-08	1.09339e-07	1.05791e-07	8.31023e-08	8.77848e-08	7.94316e-08	7.60161e-08	8.4107e-08	6.38643e-08		0.909162	0.199623
lcl|CP011126.1_prot_CleRT_05610_328 [gene=kdsB] [protein=3-deoxy-manno-octulosonate cytidylyltransferase] [protein_id=AKQ33457.1] [location=590103..590855]	7.00746e-08	6.90584e-08	2.97349e-08	3.49218e-08	5.46205e-08	3.15523e-08	6.98568e-08	9.0275e-08	2.7831e-08	5.03638e-08	3.44898e-08	2.60454e-08	4.31755e-08	3.79759e-08	4.45437e-08	4.26284e-08	4.2449e-08	9.20928e-08		0.253651	0.162763
lcl|CP011126.1_prot_CleRT_08200_485 [gene=CleRT_08200] [protein=putative membrane spanning protein] [protein_id=AKQ33614.1] [location=876809..877402]	2.76236e-08	2.21187e-08	2.85713e-08	1.04394e-07	6.99775e-08	6.73726e-08	6.39269e-08	7.71044e-08	4.75413e-08	3.7639e-08	4.41869e-08	7.50787e-08	4.74126e-08	4.86532e-08	6.4201e-08	5.46137e-08	6.79799e-08	0		0.125005	-0.0968309
lcl|CP011126.1_prot_CleRT_02060_107 [gene=gcvPA] [protein=putative glycine dehydrogenase [decarboxylating] subunit 1] [protein_id=AKQ33236.1] [location=220484..221866]	5.09629e-08	4.80081e-08	4.54765e-08	5.82648e-08	4.8603e-08	5.84922e-08	5.55007e-08	4.46275e-08	4.12749e-08	4.66826e-08	4.3158e-08	5.06976e-08	4.45934e-08	3.87202e-08	3.71591e-08	4.14882e-08	4.72156e-08	3.84127e-08		1.85074	0.214873
lcl|CP011126.1_prot_CleRT_09560_544 [gene=cyoD] [protein=Cytochrome O ubiquinol oxidase subunit IV] [protein_id=AKQ33673.1] [location=complement(1027474..1027809)]	3.59155e-08	3.83442e-08	3.30202e-08	5.17069e-08	4.85242e-08	4.67179e-08	4.43286e-08	4.45552e-08	4.1208e-08	1.86427e-08	1.91502e-08	2.89231e-08	2.73976e-08	1.40572e-08	2.47326e-08	4.73382e-08	4.7139e-08	1.02268e-07		0.871497	0.474731
lcl|CP011126.1_prot_CleRT_11340_652 [gene=sufS] [protein=Cysteine desulfurase] [protein_id=AKQ33781.1] [location=complement(1241149..1242309)]	1.77778e-08	2.2776e-08	2.94203e-08	0	0	4.85623e-08	1.31653e-08	6.61631e-09	4.28348e-08	2.49155e-08	3.12813e-08	8.58998e-09	1.62738e-08	1.66997e-08	2.93817e-08	1.40592e-08	1.4e-08	0		0.267017	0.268032
lcl|CP011126.1_prot_CleRT_15150_872 [gene=pdxA] [protein=4-hydroxythreonine-4-phosphate dehydrogenase] [protein_id=AKQ34001.1] [location=1651650..1652573]	2.32257e-08	1.9837e-08	2.5624e-08	0	9.41383e-09	2.71902e-08	8.59986e-09	1.72877e-08	2.39834e-08	1.4467e-08	1.48608e-08	1.12223e-08	1.59456e-08	1.09086e-08	2.87891e-08	1.83675e-08	1.82902e-08	0		0.269517	0.176062
lcl|CP011126.1_prot_CleRT_12530_718 [gene=rplU] [protein=50S ribosomal protein L21] [protein_id=AKQ33847.1] [location=complement(1363644..1363997)]	1.14459e-07	1.09979e-07	9.47086e-08	1.73024e-07	1.15981e-07	1.11664e-07	1.48334e-07	8.51956e-08	9.84941e-08	9.80306e-08	7.32358e-08	6.91311e-08	7.8582e-08	1.07517e-07	8.27612e-08	1.13146e-07	1.80273e-07	9.7775e-08		0.766519	0.251596
lcl|CP011126.1_prot_CleRT_13650_794 [gene=rpoC] [protein=DNA-directed RNA polymerase subunit beta'] [protein_id=AKQ33923.1] [location=complement(1466272..1470492)]	1.27622e-07	1.33132e-07	1.41069e-07	1.9145e-07	1.83614e-07	1.31159e-07	1.42487e-07	1.48654e-07	1.29103e-07	1.17573e-07	1.19215e-07	1.21212e-07	1.21508e-07	1.23543e-07	9.76126e-08	1.19418e-07	1.28505e-07	1.87247e-07		1.28894	0.230974
lcl|CP011126.1_prot_CleRT_03200_170 [gene=accA] [protein=Acetyl-coenzyme A carboxylase carboxyl transferase subunit alpha] [protein_id=AKQ33299.1] [location=343070..344020]	9.4165e-08	8.2254e-08	1.00347e-07	1.01676e-07	1.04092e-07	8.35141e-08	1.03016e-07	1.19472e-07	8.83973e-08	8.33156e-08	8.55836e-08	7.75554e-08	8.8158e-08	1.00516e-07	8.84252e-08	7.61606e-08	7.58403e-08	7.31266e-08		2.06935	0.22554
lcl|CP011126.1_prot_CleRT_12200_697 [gene=adk] [protein=Adenylate kinase] [protein_id=AKQ33826.1] [location=complement(1333470..1334156)]	3.56298e-08	4.43791e-08	3.27576e-08	0	2.40691e-08	1.15866e-08	4.3976e-08	3.31506e-08	1.02201e-08	2.77417e-08	2.84969e-08	2.15198e-08	1.35899e-08	6.97272e-09	3.06699e-08	2.34809e-08	2.33821e-08	2.53636e-08		0.429355	0.336468
lcl|CP011126.1_prot_CleRT_11840_680 [gene=dnaK] [protein=Chaperone protein DnaK] [protein_id=AKQ33809.1] [location=complement(1294308..1296251)]	4.56915e-07	4.57614e-07	3.81073e-07	8.64554e-07	8.24566e-07	5.77362e-07	6.80763e-07	6.63999e-07	4.83055e-07	4.91285e-07	4.92477e-07	5.09884e-07	4.68054e-07	4.93075e-07	4.15783e-07	6.23742e-07	5.82566e-07	5.11125e-07		0.657609	0.189285
lcl|CP011126.1_prot_CleRT_10100_576 [gene=mutS] [protein=DNA mismatch repair protein MutS] [protein_id=AKQ33705.1] [location=1095766..1098342]	7.79069e-09	9.98102e-09	4.29759e-09	0	0	9.12053e-09	2.88469e-09	2.89944e-09	8.04485e-09	6.0659e-09	6.23103e-09	7.5287e-09	3.56581e-09	3.65911e-09	8.04739e-09	3.08054e-09	0	0		0.181645	0.165118
lcl|CP011126.1_prot_CleRT_08780_511 [gene=CleRT_08780] [protein=Hypoxanthine-guanine phosphoribosyltransferase] [protein_id=AKQ33640.1] [location=complement(935844..936449)]	2.07675e-08	7.39062e-09	9.54666e-09	2.98986e-08	0	1.35069e-08	2.56322e-08	2.57633e-08	2.38278e-08	1.07798e-08	5.53665e-09	2.50864e-08	2.37633e-08	1.62567e-08	2.14518e-08	0	0	2.95673e-08		0.0663323	0.0751511
lcl|CP011126.1_prot_CleRT_11630_668 [gene=CleRT_11630] [protein=D-alanyl-D-alanine serine-type carboxypeptidase] [protein_id=AKQ33797.1] [location=1271242..1272501]	1.11622e-07	1.0515e-07	9.50777e-08	1.41794e-07	1.06453e-07	1.0249e-07	1.39795e-07	1.4051e-07	9.60528e-08	8.69098e-08	8.13984e-08	9.91436e-08	1.05184e-07	1.11791e-07	1.32256e-07	1.16833e-07	9.04876e-08	5.60891e-08		1.03836	0.259144
lcl|CP011126.1_prot_CleRT_10050_571 [gene=lysC] [protein=Aspartokinase] [protein_id=AKQ33700.1] [location=complement(1089698..1090927)]	6.52089e-08	6.96185e-08	5.20637e-08	3.7058e-08	3.47769e-08	5.35718e-08	5.08319e-08	4.47053e-08	5.90669e-08	3.74111e-08	5.48993e-08	4.14579e-08	5.8907e-08	5.23885e-08	4.60867e-08	5.42831e-08	3.37842e-08	1.46589e-08		0.671595	0.305574
lcl|CP011126.1_prot_CleRT_10600_607 [gene=galU] [protein=UTP--glucose-1-phosphate uridylyltransferase] [protein_id=AKQ33736.1] [location=complement(1145486..1146367)]	1.39098e-08	9.9003e-09	1.27885e-08	0	9.39656e-09	9.04677e-09	8.58408e-09	8.62797e-09	1.59596e-08	7.22022e-09	7.41677e-09	5.60086e-09	1.06109e-08	1.08886e-08	1.43682e-08	9.16689e-09	9.12833e-09	0		0.704395	0.26082
lcl|CP011126.1_prot_CleRT_04080_232 [gene=tsf] [protein=Elongation factor Ts] [protein_id=AKQ33361.1] [location=433584..434474]	1.58255e-07	1.48477e-07	1.78565e-07	1.55344e-07	1.74938e-07	1.40355e-07	1.24298e-07	1.24934e-07	8.25344e-08	1.5309e-07	1.11231e-07	1.10066e-07	1.53647e-07	1.35143e-07	1.23841e-07	1.23256e-07	1.32179e-07	4.09659e-08		0.691955	0.296979
lcl|CP011126.1_prot_CleRT_03950_220 [gene=gltA] [protein=Citrate synthase] [protein_id=AKQ33349.1] [location=complement(417708..418994)]	5.04972e-08	5.39119e-08	5.65821e-08	5.4525e-08	5.11688e-08	4.92641e-08	3.50584e-08	5.87293e-08	4.88856e-08	3.68602e-08	3.53394e-08	4.57491e-08	3.97248e-08	4.44701e-08	5.54211e-08	4.36784e-08	4.34946e-08	4.04405e-08		1.7068	0.249907
lcl|CP011126.1_prot_CleRT_03630_198 [gene=nuoD] [protein=NADH-quinone oxidoreductase subunit D] [protein_id=AKQ33327.1] [location=385578..386831]	5.08203e-08	6.78211e-08	6.57049e-08	2.05777e-08	2.57481e-08	6.19741e-08	3.52827e-08	4.72841e-08	5.46649e-08	5.44076e-08	5.58887e-08	4.60419e-08	3.63446e-08	4.84842e-08	4.92139e-08	2.51188e-08	3.12664e-08	1.35664e-08		0.406315	0.265581
lcl|CP011126.1_prot_CleRT_05150_303 [gene=murA] [protein=UDP-N-acetylglucosamine 1-carboxyvinyltransferase] [protein_id=AKQ33432.1] [location=546418..547722]	6.52205e-09	1.39262e-08	1.34916e-08	0	6.6088e-09	2.54512e-08	1.20747e-08	6.06823e-09	2.24494e-08	7.6172e-09	5.21637e-09	1.18176e-08	7.46289e-09	1.14872e-08	1.34739e-08	1.28945e-08	1.92604e-08	0		0.189831	0.16646
lcl|CP011126.1_prot_CleRT_01950_98 [gene=CleRT_01950] [protein=Ribbon-helix-helix protein] [protein_id=AKQ33227.1] [location=206567..206734]	0	0	3.38968e-08	0	0	0	0	0	4.2302e-08	3.82754e-08	0	0	0	0	2.53892e-08	0	0	0		0.308024	0.280622
lcl|CP011126.1_prot_CleRT_05220_306 [gene=comL] [protein=Outer membrane protein assembly factor BamD] [protein_id=AKQ33435.1] [location=554594..555364]	1.05085e-07	1.2341e-07	1.81151e-07	2.15587e-07	1.49076e-07	1.33275e-07	1.75096e-07	1.56437e-07	1.53727e-07	1.02275e-07	1.17667e-07	1.77715e-07	1.20244e-07	1.11051e-07	8.14108e-08	1.14268e-07	1.34476e-07	2.01977e-07		0.952672	0.283763
lcl|CP011126.1_prot_CleRT_11910_686 [gene=CleRT_11910] [protein=Oligoketide cyclase/lipid transport protein] [protein_id=AKQ33815.1] [location=complement(1301316..1301756)]	9.08445e-09	9.69877e-09	2.50563e-08	1.96181e-08	1.84106e-08	5.31757e-08	0	0	6.25388e-08	1.41465e-08	7.26579e-09	1.09737e-08	2.07898e-08	1.06669e-08	4.69189e-08	1.79606e-08	3.577e-08	0		0.314897	0.370551
lcl|CP011126.1_prot_CleRT_12520_717 [gene=rpmA] [protein=50S ribosomal protein L27] [protein_id=AKQ33846.1] [location=complement(1363388..1363654)]	1.08581e-07	6.62423e-08	1.49742e-07	6.69955e-08	6.28718e-08	6.05314e-08	5.74356e-08	5.77292e-08	8.00884e-08	7.2465e-08	7.44377e-08	1.499e-07	5.32478e-08	5.4641e-08	3.20455e-08	6.13351e-08	9.16156e-08	0		0.229383	0.150409
lcl|CP011126.1_prot_CleRT_08900_519 [gene=vacB] [protein=Ribonuclease R] [protein_id=AKQ33648.1] [location=complement(948004..950166)]	4.03477e-08	4.50341e-08	2.52921e-08	2.77238e-08	4.08843e-08	5.3676e-08	3.05585e-08	4.09529e-08	5.68145e-08	2.14194e-08	2.34693e-08	3.76616e-08	3.77738e-08	3.44553e-08	3.40995e-08	3.26332e-08	4.69386e-08	3.13332e-08		0.767634	0.25572
lcl|CP011126.1_prot_CleRT_12500_715 [gene=rpsT] [protein=30S ribosomal protein S20] [protein_id=AKQ33844.1] [location=1361905..1362171]	9.28603e-08	8.26164e-08	6.40308e-08	1.33689e-07	2.82286e-07	6.03951e-08	1.14613e-07	2.01597e-07	2.6636e-08	2.53057e-07	2.35189e-07	5.6086e-08	8.85465e-08	7.26906e-08	4.796e-08	6.1197e-08	6.09396e-08	0		0.0887563	0.112772
lcl|CP011126.1_prot_CleRT_09580_546 [gene=cyoB] [protein=Cytochrome O ubiquinol oxidase subunit I] [protein_id=AKQ33675.1] [location=complement(1028410..1030416)]	3.44594e-08	2.81332e-08	1.67725e-08	2.62644e-08	4.10796e-08	1.58202e-08	2.62694e-08	3.39476e-08	1.04658e-08	2.68304e-08	2.59395e-08	2.20371e-08	2.55137e-08	2.38011e-08	1.67505e-08	2.80529e-08	2.39442e-08	0		0.00820795	0.00572202
lcl|CP011126.1_prot_CleRT_13280_759 [gene=ssb] [protein=Single-stranded DNA-binding protein] [protein_id=AKQ33888.1] [location=1441754..1442218]	5.27379e-08	5.63041e-08	9.69729e-08	2.6574e-07	2.3157e-07	2.401e-07	2.44093e-07	2.78053e-07	2.2691e-07	6.15933e-08	9.139e-08	6.37055e-08	1.50864e-07	1.65132e-07	1.81585e-07	2.78043e-07	2.94178e-07	1.12627e-07		0.230219	0.236931
lcl|CP011126.1_prot_CleRT_12950_735 [gene=CleRT_12950] [protein=Outer membrane protein] [protein_id=AKQ33864.1] [location=complement(1410303..1410977)]	5.05725e-08	4.72433e-08	5.23075e-08	1.36516e-07	1.15301e-07	9.8675e-08	1.17035e-07	1.29397e-07	9.79169e-08	5.90643e-08	6.06721e-08	5.34535e-08	6.51012e-08	7.42273e-08	1.11007e-07	1.49978e-07	1.24456e-07	0		0.131206	0.0981623
lcl|CP011126.1_prot_CleRT_13540_783 [gene=rplV] [protein=50S ribosomal protein L22] [protein_id=AKQ33912.1] [location=complement(1458323..1458658)]	1.37995e-07	1.07147e-07	1.38404e-07	2.43821e-07	1.01695e-07	9.79094e-08	1.16127e-07	7.00326e-08	8.63619e-08	5.8606e-08	7.02349e-08	1.51539e-07	1.00483e-07	8.83816e-08	1.42542e-07	4.96047e-08	2.4698e-08	2.14328e-07		0.644362	0.452543
lcl|CP011126.1_prot_CleRT_07300_430 [gene=CleRT_07300] [protein=Uncharacterized protein] [protein_id=AKQ33559.1] [location=764467..764802]	2.57004e-07	2.2212e-07	2.53164e-07	5.81437e-07	3.72032e-07	3.58184e-07	2.94549e-07	2.73282e-07	3.79127e-07	4.47857e-07	3.52377e-07	2.51319e-07	2.94078e-07	2.73033e-07	1.76982e-07	3.38743e-07	3.13224e-07	0		0.218159	0.10515
lcl|CP011126.1_prot_CleRT_03550_191 [gene=tldD] [protein=Protease TldD] [protein_id=AKQ33320.1] [location=378044..379477]	2.39443e-08	2.87589e-08	2.06381e-08	2.58541e-08	2.42627e-08	2.33596e-08	2.21648e-08	3.89868e-08	3.60579e-08	2.56344e-08	2.63322e-08	2.89238e-08	2.39735e-08	2.10864e-08	1.85499e-08	1.77523e-08	1.17851e-08	2.55676e-08		1.02749	0.303122
lcl|CP011126.1_prot_CleRT_08950_521 [gene=lepB1] [protein=Signal peptidase I] [protein_id=AKQ33650.1] [location=complement(954538..955317)]	1.11547e-07	9.74377e-08	1.81802e-07	1.75192e-07	2.46613e-07	1.97861e-07	1.5958e-07	1.41526e-07	1.65799e-07	9.86953e-08	8.51608e-08	1.65369e-07	9.86298e-08	1.07164e-07	1.25698e-07	1.30317e-07	1.29769e-07	2.59876e-07		0.856209	0.32915
lcl|CP011126.1_prot_CleRT_13660_795 [gene=rpoB] [protein=DNA-directed RNA polymerase subunit beta] [protein_id=AKQ33924.1] [location=complement(1470513..1474634)]	1.60038e-07	1.71921e-07	1.69984e-07	2.01782e-07	2.21594e-07	1.68737e-07	1.85871e-07	1.66474e-07	1.48836e-07	1.51696e-07	1.4549e-07	1.54896e-07	1.29666e-07	1.2839e-07	1.29374e-07	1.37568e-07	1.38946e-07	1.78318e-07		2.83505	0.299441
lcl|CP011126.1_prot_CleRT_04320_250 [gene=CleRT_04320] [protein=tRNA-specific adenosine deaminase] [protein_id=AKQ33379.1] [location=457532..457987]	2.70502e-08	3.85058e-08	7.46086e-08	1.94718e-08	1.0964e-07	7.03723e-08	6.67732e-08	6.71145e-08	7.75907e-08	6.31846e-08	4.32697e-08	6.53513e-08	5.15871e-08	3.17621e-08	4.65691e-08	5.348e-08	5.3255e-08	3.85121e-08		0.227861	0.160097
lcl|CP011126.1_prot_CleRT_09470_541 [gene=CleRT_09470] [protein=Nicotinate phosphoribosyltransferase] [protein_id=AKQ33670.1] [location=1016211..1017647]	3.35845e-08	2.68917e-08	5.4035e-08	4.23072e-08	5.10468e-08	6.55288e-08	5.18145e-08	3.64556e-08	5.29836e-08	1.74328e-08	1.5669e-08	3.04267e-08	4.48341e-08	3.94347e-08	3.75821e-08	6.08656e-08	6.61195e-08	2.39076e-08		0.793674	0.411268
lcl|CP011126.1_prot_CleRT_01240_63 [gene=psd] [protein=Phosphatidylserine decarboxylase proenzyme] [protein_id=AKQ33192.1] [location=129999..130838]	1.45335e-08	5.1721e-09	1.33619e-08	0	0	2.83572e-08	8.96897e-09	0	2.50128e-08	0	3.87466e-09	5.85199e-09	1.663e-08	1.13768e-08	2.00165e-08	9.57791e-09	9.53762e-09	0		0.487707	0.495998
lcl|CP011126.1_prot_CleRT_01460_72 [gene=glmS] [protein=Glutamine--fructose-6-phosphate aminotransferase] [protein_id=AKQ33201.1] [location=complement(156453..158282)]	4.53612e-09	4.84286e-09	3.12783e-09	0	0	8.8507e-09	0	0	1.17103e-08	5.2978e-09	3.62801e-09	2.73973e-09	2.59524e-09	5.32628e-09	7.02837e-09	0	0	0		0.610289	0.506129
lcl|CP011126.1_prot_CleRT_11520_662 [gene=engA] [protein=GTPase Der] [protein_id=AKQ33791.1] [location=complement(1259261..1260598)]	1.81359e-08	1.29082e-08	1.25054e-08	0	0	2.35908e-08	5.59606e-09	1.12493e-08	2.60106e-08	1.41208e-08	2.65929e-08	1.82563e-08	6.91738e-09	7.09837e-09	9.36676e-09	5.976e-09	0	0		0.40363	0.369334
lcl|CP011126.1_prot_CleRT_07500_441 [gene=CleRT_07500] [protein=Tetratricopeptide repeat family protein] [protein_id=AKQ33570.1] [location=788457..789623]	3.77091e-08	4.75789e-08	3.78209e-08	3.70153e-08	2.77896e-08	2.67551e-08	3.80801e-08	3.18956e-08	2.94995e-08	2.93607e-08	2.74181e-08	2.89872e-08	3.13809e-08	3.2202e-08	2.47874e-08	2.03327e-08	1.34981e-08	4.39262e-08		1.18725	0.360807
lcl|CP011126.1_prot_CleRT_05460_322 [gene=ihfA] [protein=Integration host factor subunit alpha] [protein_id=AKQ33451.1] [location=577918..578226]	1.6828e-07	2.073e-07	1.24962e-07	1.67726e-07	1.57402e-07	1.51543e-07	1.43792e-07	1.20439e-07	1.3367e-07	9.07094e-08	7.24723e-08	7.81834e-08	1.33308e-07	1.36796e-07	9.35982e-08	2.04739e-07	1.78393e-07	1.10578e-07		1.2321	0.390035
lcl|CP011126.1_prot_CleRT_13610_790 [gene=tuf1] [protein=Elongation factor Tu] [protein_id=AKQ33919.1] [location=complement(1461759..1462952)]	6.84625e-07	5.99054e-07	8.37083e-07	7.62095e-07	7.15186e-07	7.64306e-07	6.66415e-07	6.89522e-07	7.8956e-07	6.62198e-07	6.12484e-07	5.03022e-07	5.53215e-07	5.09678e-07	5.2492e-07	5.30257e-07	5.34974e-07	7.68723e-07		2.9295	0.330908
lcl|CP011126.1_prot_CleRT_03640_199 [gene=nuoE] [protein=NADH-quinone oxidoreductase subunit E] [protein_id=AKQ33328.1] [location=386831..387358]	7.03497e-08	7.51069e-08	6.46785e-08	8.4401e-08	7.92059e-08	9.1509e-08	2.8943e-08	5.81818e-08	9.41691e-08	7.30332e-08	6.87695e-08	6.60955e-08	6.26095e-08	6.42476e-08	5.65193e-08	6.1816e-08	6.1556e-08	0		0.205578	0.0941534
lcl|CP011126.1_prot_CleRT_13890_809 [gene=CleRT_13890] [protein=putative outer membrane protein] [protein_id=AKQ33938.1] [location=1501962..1504805]	7.27867e-09	6.2167e-09	1.00379e-08	0	0	1.42019e-08	5.39021e-09	5.41776e-09	1.25269e-08	6.80069e-09	8.15012e-09	8.79238e-09	4.99719e-09	5.12794e-09	3.0074e-09	5.75617e-09	5.73195e-09	0		1.02744	0.494203
lcl|CP011126.1_prot_CleRT_11620_667 [gene=CleRT_11620] [protein=OmpA-like transmembrane domain protein] [protein_id=AKQ33796.1] [location=1270414..1271130]	2.42052e-08	2.5842e-08	3.33808e-08	6.53396e-08	4.90542e-08	4.72282e-08	5.60159e-08	3.37814e-08	5.20726e-08	9.42319e-09	1.45196e-08	2.9239e-08	3.46211e-08	3.5527e-08	3.12534e-08	4.78553e-08	4.76539e-08	5.16924e-08		0.746895	0.455848
lcl|CP011126.1_prot_CleRT_13100_748 [gene=rpmG] [protein=LSU ribosomal protein L33P] [protein_id=AKQ33877.1] [location=1424324..1424536]	3.7907e-08	6.07056e-08	5.22768e-08	0	3.84112e-08	3.69814e-08	0	0	6.52396e-08	2.95148e-08	3.03182e-08	4.57904e-08	0	0	3.91561e-08	0	0	8.0954e-08		0.244613	0.172155
lcl|CP011126.1_prot_CleRT_07190_422 [gene=acpP] [protein=Acyl carrier protein] [protein_id=AKQ33551.1] [location=753530..753781]	1.15723e-07	7.0599e-08	1.13993e-07	4.99813e-07	3.35034e-07	2.90306e-07	3.97885e-07	3.0763e-07	2.84519e-07	1.54462e-07	1.32222e-07	1.39789e-07	1.7025e-07	2.13527e-07	1.87842e-07	2.94161e-07	2.92923e-07	2.82442e-07		0.224201	0.192505
lcl|CP011126.1_prot_CleRT_13590_788 [gene=rplC] [protein=50S ribosomal protein L3] [protein_id=AKQ33917.1] [location=complement(1460705..1461358)]	7.14705e-08	1.0405e-07	7.16824e-08	1.2628e-07	1.0534e-07	7.60638e-08	1.20289e-07	9.67234e-08	1.00639e-07	7.58831e-08	6.2359e-08	8.63338e-08	6.69112e-08	6.10328e-08	8.05368e-08	3.85369e-08	6.39579e-08	1.38756e-07		1.33748	0.420079
lcl|CP011126.1_prot_CleRT_04970_287 [gene=lon] [protein=Lon protease] [protein_id=AKQ33416.1] [location=533024..535477]	3.49665e-08	3.91087e-08	3.21477e-08	1.79788e-08	1.68722e-08	3.24883e-08	3.08267e-08	2.1689e-08	3.72536e-08	2.59288e-08	2.53029e-08	1.81022e-08	2.09579e-08	1.75961e-08	3.43987e-08	1.97518e-08	1.96687e-08	2.13355e-08		1.10357	0.3457
lcl|CP011126.1_prot_CleRT_01980_101 [gene=accB] [protein=Biotin carboxyl carrier protein of acetyl-CoA carboxylase] [protein_id=AKQ33230.1] [location=complement(209706..210176)]	6.3286e-08	6.75656e-08	7.48083e-08	1.75716e-07	1.46578e-07	5.29206e-08	1.84118e-07	1.85059e-07	7.77985e-08	5.63144e-08	5.06165e-08	5.46052e-08	1.0345e-07	1.06157e-07	2.80163e-08	1.96618e-07	1.95791e-07	0		0.346777	0.328136
lcl|CP011126.1_prot_CleRT_00260_17 [gene=gidA] [protein=tRNA uridine 5-carboxymethylaminomethyl modification enzyme MnmG] [protein_id=AKQ33146.1] [location=27657..29537]	2.17071e-09	2.31749e-09	8.98072e-09	0	0	4.2354e-09	4.01878e-09	4.03933e-09	1.49435e-08	1.69013e-09	1.73614e-09	5.24427e-09	2.48384e-09	2.54883e-09	8.96892e-09	4.29163e-09	4.27358e-09	0		0.465825	0.468617
lcl|CP011126.1_prot_CleRT_12140_693 [gene=lpdA] [protein=Dihydrolipoyl dehydrogenase] [protein_id=AKQ33822.1] [location=complement(1325133..1326545)]	8.42482e-08	7.70959e-08	9.9587e-08	1.62443e-07	1.34151e-07	1.11545e-07	1.1141e-07	1.28777e-07	1.19103e-07	7.02819e-08	7.21951e-08	7.63266e-08	1.03287e-07	1.09523e-07	7.45921e-08	1.13026e-07	1.30321e-07	3.85542e-08		1.24618	0.428414
lcl|CP011126.1_prot_CleRT_07140_417 [gene=rpmF] [protein=50S ribosomal protein L32] [protein_id=AKQ33546.1] [location=749527..749721]	8.11674e-08	8.66562e-08	1.3992e-07	0	0	7.91854e-08	1.12703e-07	1.88799e-07	1.04769e-07	4.73983e-08	4.86886e-08	9.80473e-08	9.28761e-08	7.14797e-08	4.19209e-08	8.02367e-08	3.99496e-08	8.66703e-08		2.06685	0.762387
lcl|CP011126.1_prot_CleRT_10460_596 [gene=rplI] [protein=50S ribosomal protein L9] [protein_id=AKQ33725.1] [location=complement(1130713..1131165)]	8.28819e-08	9.83184e-08	8.89005e-08	1.78986e-07	1.11979e-07	8.98422e-08	1.02297e-07	1.0282e-07	1.26794e-07	6.45326e-08	6.62893e-08	6.67456e-08	5.26878e-08	4.32531e-08	7.61003e-08	7.2828e-08	7.25217e-08	2.36003e-07		1.29218	0.535211
lcl|CP011126.1_prot_CleRT_08810_513 [gene=CleRT_08810] [protein=putative cytosolic protein] [protein_id=AKQ33642.1] [location=complement(938660..938998)]	1.1664e-08	1.24528e-08	0	0	0	0	0	0	0	9.08174e-09	9.32896e-09	0	0	0	0	0	0	0		1.77506	0.388852
lcl|CP011126.1_prot_CleRT_02230_123 [gene=eno] [protein=Enolase] [protein_id=AKQ33252.1] [location=237778..239052]	6.64584e-08	7.09525e-08	8.24863e-08	2.22454e-07	2.2223e-07	1.49122e-07	1.47647e-07	1.29852e-07	1.42972e-07	8.53796e-08	6.64422e-08	8.42934e-08	1.02661e-07	1.05347e-07	9.61075e-08	1.44532e-07	1.57008e-07	9.93498e-08		0.632071	0.312253
lcl|CP011126.1_prot_CleRT_11360_654 [gene=sufC] [protein=FeS assembly ATPase SufC] [protein_id=AKQ33783.1] [location=complement(1243672..1244406)]	6.23877e-08	6.66065e-08	5.47511e-08	6.12399e-08	8.04585e-08	6.63973e-08	5.25012e-08	6.33235e-08	5.85664e-08	7.94874e-08	4.53618e-08	2.05533e-08	3.89385e-08	5.32765e-08	3.51509e-08	7.8492e-08	5.58299e-08	2.42245e-08		1.37377	0.517659
lcl|CP011126.1_prot_CleRT_04230_244 [gene=lpxD] [protein=UDP-3-O-acylglucosamine N-acyltransferase] [protein_id=AKQ33373.1] [location=449754..450809]	4.81361e-08	5.99564e-08	4.42556e-08	5.19756e-08	5.69057e-08	3.13071e-08	4.45589e-08	5.97156e-08	3.45184e-08	3.12327e-08	3.84995e-08	5.81467e-08	3.672e-08	3.76807e-08	3.31481e-08	1.58614e-08	2.3692e-08	5.13996e-08		1.29127	0.459154
lcl|CP011126.1_prot_CleRT_03280_176 [gene=recO] [protein=DNA repair protein RecO] [protein_id=AKQ33305.1] [location=351293..351988]	5.69359e-09	6.0786e-09	0	0	0	0	0	0	0	8.86616e-09	0	0	0	0	0	0	0	0		0	-0.591771
lcl|CP011126.1_prot_CleRT_07490_440 [gene=CleRT_07490] [protein=putative membrane associated protein] [protein_id=AKQ33569.1] [location=788167..788457]	4.10809e-08	4.38589e-08	1.88846e-08	2.95718e-08	8.32546e-08	2.67185e-08	7.6056e-08	5.09632e-08	0	2.1324e-08	2.19045e-08	3.30829e-08	3.1338e-08	4.82369e-08	1.41448e-08	5.41465e-08	5.39187e-08	0		0.534973	0.396111
lcl|CP011126.1_prot_CleRT_01960_99 [gene=arcB] [protein=Ornithine cyclodeaminase] [protein_id=AKQ33228.1] [location=207108..208124]	1.99451e-08	1.7035e-08	3.30069e-08	6.03006e-08	4.85048e-08	4.66992e-08	4.43108e-08	3.71145e-08	3.43262e-08	2.48471e-08	1.91426e-08	2.40929e-08	3.19511e-08	2.81032e-08	4.12045e-08	4.73193e-08	3.92668e-08	0		0.353448	0.204266
lcl|CP011126.1_prot_CleRT_12270_701 [gene=trmD] [protein=tRNA (guanine-N(1)-)-methyltransferase] [protein_id=AKQ33830.1] [location=1338775..1339533]	2.70386e-08	2.8867e-08	2.98306e-08	5.83905e-08	2.19186e-08	4.22053e-08	7.00818e-08	7.044e-08	6.51483e-08	3.3684e-08	3.02758e-08	3.9194e-08	3.71268e-08	4.44479e-08	2.79295e-08	2.13828e-08	5.32322e-08	2.30974e-08		0.664774	0.340223
lcl|CP011126.1_prot_CleRT_07280_429 [gene=recJ] [protein=Single-stranded-DNA-specific exonuclease] [protein_id=AKQ33558.1] [location=762336..764069]	2.36025e-08	3.02383e-08	3.58047e-08	1.52911e-08	1.91332e-08	2.30262e-08	2.18485e-08	2.19602e-08	3.65588e-08	2.02149e-08	1.88774e-08	2.56599e-08	1.62044e-08	1.93998e-08	3.16943e-08	1.39991e-08	1.39403e-08	1.00811e-08		1.24412	0.44174
lcl|CP011126.1_prot_CleRT_10580_606 [gene=rpsO] [protein=30S ribosomal protein S15] [protein_id=AKQ33735.1] [location=complement(1144069..1144338)]	1.30508e-07	1.23852e-07	9.99896e-08	1.56576e-07	1.46938e-07	1.41468e-07	1.6108e-07	1.61903e-07	9.98267e-08	1.12906e-07	1.04381e-07	8.7583e-08	8.29637e-08	6.81076e-08	1.04851e-07	8.60079e-08	1.42743e-07	1.23872e-07		2.10351	0.43114
lcl|CP011126.1_prot_CleRT_15490_889 [gene=CleRT_15490] [protein=Uncharacterized protein] [protein_id=AKQ34018.1] [location=complement(1683691..1683936)]	4.80755e-08	8.55441e-08	2.20999e-08	3.46067e-08	3.24766e-08	3.12677e-08	2.96685e-08	2.98202e-08	2.75799e-08	7.4864e-08	8.97189e-08	3.87156e-08	1.83368e-08	0	3.31064e-08	0	0	0		0.361888	-0.319338
lcl|CP011126.1_prot_CleRT_02200_120 [gene=dcd] [protein=Deoxycytidine triphosphate deaminase] [protein_id=AKQ33249.1] [location=234197..234763]	2.16434e-08	1.54047e-08	1.98987e-08	4.67395e-08	5.84835e-08	2.81532e-08	5.34267e-08	5.36998e-08	1.24164e-08	2.80863e-08	3.4621e-08	8.71483e-09	3.30208e-08	3.38848e-08	7.45219e-09	4.27905e-08	4.26105e-08	0		0.264325	0.280883
lcl|CP011126.1_prot_CleRT_13360_765 [gene=rpsK] [protein=Ribosomal protein S11] [protein_id=AKQ33894.1] [location=complement(1450321..1450692)]	1.2799e-07	1.49067e-07	1.76508e-07	2.26143e-07	1.41482e-07	1.58918e-07	2.15415e-07	1.73213e-07	2.60325e-07	8.1535e-08	1.11673e-07	1.12441e-07	1.19825e-07	9.56356e-08	1.68263e-07	1.1502e-07	1.6035e-07	2.48485e-07		1.50694	0.466708
lcl|CP011126.1_prot_CleRT_05110_299 [gene=CleRT_05110] [protein=ABC transporter maintaining OM lipid asymmetry, inner membrane permease protein MlaE] [protein_id=AKQ33428.1] [location=544206..544988]	0	1.13711e-08	0	0	0	0	0	0	0	4.14644e-09	4.25932e-09	0	0	0	0	0	0	0		0	1.43605
lcl|CP011126.1_prot_CleRT_15200_874 [gene=sppA] [protein=Signal peptide peptidase SppA, 36K type] [protein_id=AKQ34003.1] [location=1655059..1655994]	9.59978e-08	1.02489e-07	6.61942e-08	7.53853e-08	1.14961e-07	8.51396e-08	1.13099e-07	8.9318e-08	9.76277e-08	8.49373e-08	9.07394e-08	4.7439e-08	8.48809e-08	7.17309e-08	5.85951e-08	8.627e-08	7.73164e-08	1.86375e-08		1.28221	0.541021
lcl|CP011126.1_prot_CleRT_13710_800 [gene=nusG] [protein=Transcription antitermination protein nusG] [protein_id=AKQ33929.1] [location=complement(1477240..1477776)]	1.76537e-07	1.49209e-07	1.21729e-07	1.42964e-07	1.93792e-07	1.57874e-07	1.36181e-07	1.50565e-07	1.64573e-07	1.0309e-07	8.23639e-08	8.88544e-08	1.26252e-07	1.03644e-07	1.06373e-07	1.30885e-07	1.59297e-07	1.2567e-07		2.82012	0.456035
lcl|CP011126.1_prot_CleRT_11550_664 [gene=CleRT_11550] [protein=Putative DNA-binding protein] [protein_id=AKQ33793.1] [location=complement(1262547..1263143)]	2.70798e-08	3.61388e-08	9.33629e-09	4.38596e-08	0	2.64185e-08	2.50674e-08	2.51955e-08	1.16514e-08	1.58134e-08	2.70732e-08	1.63557e-08	1.54931e-08	7.94923e-09	1.3986e-08	2.67693e-08	2.66567e-08	0		0.569864	0.397279
lcl|CP011126.1_prot_CleRT_00120_6 [gene=ftsY] [protein=Signal recognition particle receptor FtsY] [protein_id=AKQ33135.1] [location=13407..14387]	2.52605e-08	2.24739e-08	3.48362e-08	2.72753e-08	2.55965e-08	2.46436e-08	2.33833e-08	1.56685e-08	2.17372e-08	1.96681e-08	2.69379e-08	3.05138e-08	1.92696e-08	1.48304e-08	1.73952e-08	1.66472e-08	1.65772e-08	0		1.04089	0.292983
lcl|CP011126.1_prot_CleRT_02050_106 [gene=gcvH] [protein=Glycine cleavage system H protein] [protein_id=AKQ33235.1] [location=220095..220484]	6.36438e-08	5.66229e-08	4.38849e-08	6.87202e-08	1.07484e-07	4.13931e-08	9.81901e-08	9.86921e-08	9.12779e-08	4.12947e-08	5.09026e-08	5.12529e-08	6.06872e-08	6.22751e-08	5.4784e-08	8.38853e-08	8.35324e-08	0		0.552231	0.24469
lcl|CP011126.1_prot_CleRT_03760_210 [gene=infB] [protein=Translation initiation factor IF-2] [protein_id=AKQ33339.1] [location=401456..403867]	5.6717e-08	5.87174e-08	6.87362e-08	9.27892e-08	8.70777e-08	6.70691e-08	8.27305e-08	7.03606e-08	7.98645e-08	5.88805e-08	5.91087e-08	6.64359e-08	4.7199e-08	4.8434e-08	4.79338e-08	5.77656e-08	5.41389e-08	4.40452e-08		3.23452	0.449609
lcl|CP011126.1_prot_CleRT_02770_140 [gene=rpsU] [protein=30S ribosomal protein S21] [protein_id=AKQ33269.1] [location=complement(295915..296139)]	1.36034e-07	1.45233e-07	2.11052e-07	1.83606e-07	2.06765e-07	1.32712e-07	2.20368e-07	2.53137e-07	1.1706e-07	1.58876e-07	1.63201e-07	1.64324e-07	5.83716e-08	1.99663e-07	1.05387e-07	6.72371e-08	1.00431e-07	1.45257e-07		1.33267	0.526676
lcl|CP011126.1_prot_CleRT_03560_192 [gene=hupB] [protein=DNA-binding protein HU] [protein_id=AKQ33321.1] [location=379805..380089]	1.98125e-07	2.11523e-07	2.94248e-07	5.59505e-07	3.70635e-07	3.86575e-07	3.66804e-07	3.97039e-07	4.1967e-07	2.37327e-07	2.43787e-07	2.94558e-07	2.44145e-07	2.50533e-07	3.14852e-07	3.31445e-07	2.70041e-07	1.30189e-07		1.31735	0.442409
lcl|CP011126.1_prot_CleRT_14840_860 [gene=CleRT_14840] [protein=Type I secretion outer membrane protein] [protein_id=AKQ33989.1] [location=complement(1619220..1620794)]	1.32563e-08	8.49165e-09	1.82815e-08	1.71764e-08	2.68653e-08	6.20766e-08	2.45424e-08	1.97343e-08	2.73776e-08	1.44501e-08	1.6964e-08	1.92158e-08	1.51686e-08	1.55655e-08	1.64317e-08	1.57252e-08	2.08787e-08	2.26481e-08		0.490736	0.280456
lcl|CP011126.1_prot_CleRT_02090_110 [gene=dapB] [protein=Dihydrodipicolinate reductase] [protein_id=AKQ33239.1] [location=complement(223753..224478)]	9.39185e-08	7.52021e-08	5.66654e-08	6.3381e-08	7.13757e-08	8.01719e-08	1.19541e-07	9.83063e-08	9.09211e-08	5.94147e-08	3.75582e-08	9.92689e-08	6.045e-08	4.13544e-08	1.0914e-07	4.64208e-08	3.46691e-08	5.01429e-08		1.59967	0.554546
lcl|CP011126.1_prot_CleRT_13140_752 [gene=pcnB] [protein=Poly(A) polymerase] [protein_id=AKQ33881.1] [location=complement(1425932..1427248)]	3.22714e-08	2.81894e-08	5.66424e-08	1.26711e-08	2.37823e-08	4.00697e-08	1.0863e-08	1.63777e-08	3.02947e-08	2.05583e-08	1.40786e-08	3.18949e-08	1.34279e-08	1.03344e-08	2.42434e-08	2.90012e-08	1.15517e-08	2.50613e-08		0.634499	0.409438
lcl|CP011126.1_prot_CleRT_08550_505 [gene=CleRT_08550] [protein=putative exported protein] [protein_id=AKQ33634.1] [location=913472..914866]	2.32285e-07	2.6389e-07	2.09453e-07	2.63675e-07	2.71586e-07	2.03371e-07	2.2605e-07	1.88414e-07	2.51139e-07	1.46079e-07	1.45292e-07	1.33102e-07	1.60158e-07	1.57355e-07	1.1997e-07	1.8252e-07	1.75889e-07	2.79833e-07		2.93414	0.522674
lcl|CP011126.1_prot_CleRT_15810_900 [gene=CleRT_15810] [protein=Uroporphyrin-III C-methyltransferase] [protein_id=AKQ34029.1] [location=1719920..1720903]	4.19241e-08	4.9235e-08	8.67249e-08	1.17697e-07	1.10452e-07	5.72605e-08	1.39711e-07	1.40425e-07	7.21531e-08	3.59068e-08	4.02373e-08	5.57071e-08	6.23634e-08	6.89178e-08	4.33055e-08	8.28868e-08	8.25381e-08	1.07439e-07		0.900183	0.455393
lcl|CP011126.1_prot_CleRT_01840_95 [gene=ihfB] [protein=Integration host factor subunit beta] [protein_id=AKQ33224.1] [location=complement(194792..195130)]	1.40799e-07	1.37794e-07	2.10354e-07	0	0	1.14467e-07	0	0	1.41354e-07	5.48138e-08	1.87686e-08	1.41734e-07	0	0	6.05994e-08	0	0	2.50575e-07		0.761967	0.979682
lcl|CP011126.1_prot_CleRT_13350_764 [gene=rpsD] [protein=30S ribosomal protein S4] [protein_id=AKQ33893.1] [location=complement(1449686..1450306)]	1.02163e-07	1.09071e-07	2.8178e-07	3.44723e-07	2.45863e-07	2.11794e-07	2.12783e-07	1.90108e-07	2.08793e-07	1.14346e-07	1.27672e-07	1.85113e-07	1.38819e-07	1.42451e-07	1.51698e-07	1.89358e-07	1.75991e-07	1.09089e-07		1.25606	0.445965
lcl|CP011126.1_prot_CleRT_07510_442 [gene=pyrF] [protein=Orotidine 5'-phosphate decarboxylase] [protein_id=AKQ33571.1] [location=789625..790341]	0	0	1.60686e-08	1.25811e-08	2.36134e-08	4.54687e-08	1.07858e-08	2.16819e-08	4.01061e-08	1.81443e-08	1.39786e-08	2.11123e-08	0	6.84068e-09	3.61069e-08	1.15181e-08	1.14697e-08	0		0.606768	0.506056
lcl|CP011126.1_prot_CleRT_01270_65 [gene=efp] [protein=Elongation factor P] [protein_id=AKQ33194.1] [location=complement(132710..133276)]	2.18577e-08	1.55572e-08	2.00957e-08	7.86705e-08	7.38281e-08	2.8432e-08	0	2.71157e-08	2.50787e-08	2.26915e-08	2.33092e-08	2.64033e-08	2.50108e-08	2.56652e-08	2.25779e-08	2.88094e-08	2.86883e-08	0		0.412873	0.274707
lcl|CP011126.1_prot_CleRT_10040_570 [gene=csrA2] [protein=Carbon storage regulator] [protein_id=AKQ33699.1] [location=complement(1089338..1089556)]	1.88605e-08	2.01359e-08	0	8.14596e-08	7.64456e-08	7.35999e-08	1.04754e-07	3.50964e-08	6.49195e-08	0	1.50847e-08	0	4.31625e-08	4.42919e-08	0	7.45771e-08	7.42634e-08	8.05569e-08		0.0403772	0.057817
lcl|CP011126.1_prot_CleRT_01750_88 [gene=rpsI] [protein=30S ribosomal protein S9] [protein_id=AKQ33217.1] [location=188953..189372]	1.96786e-08	2.10093e-08	2.71383e-08	4.24964e-08	3.98806e-08	1.9198e-08	3.64324e-08	3.66186e-08	1.69338e-08	1.53219e-08	1.5739e-08	2.3771e-08	2.25173e-08	3.46597e-08	1.01635e-08	1.94529e-08	3.87422e-08	0		0.741787	0.392929
lcl|CP011126.1_prot_CleRT_04840_283 [gene=CleRT_04840] [protein=Agmatinase] [protein_id=AKQ33412.1] [location=521423..522304]	2.3394e-08	4.99519e-09	1.93573e-08	1.0104e-08	0	1.82582e-08	8.66219e-09	0	0	1.09289e-08	7.48425e-09	1.13036e-08	0	5.49381e-09	4.83296e-09	9.25029e-09	9.21138e-09	0		0.918428	0.631444
lcl|CP011126.1_prot_CleRT_04210_242 [gene=yaeT] [protein=Outer membrane protein assembly factor BamA] [protein_id=AKQ33371.1] [location=446761..449166]	1.031e-07	1.11877e-07	9.3235e-08	1.60598e-07	1.71265e-07	1.25316e-07	1.31423e-07	1.1637e-07	1.27989e-07	8.42228e-08	8.38119e-08	5.71666e-08	8.31613e-08	8.93064e-08	6.63427e-08	1.16955e-07	1.13136e-07	8.66283e-08		2.86602	0.554735
lcl|CP011126.1_prot_CleRT_04520_265 [gene=recR] [protein=Recombination protein RecR] [protein_id=AKQ33394.1] [location=complement(483653..484261)]	3.44889e-08	3.68211e-08	2.85377e-08	2.97919e-08	4.19371e-08	0	2.55407e-08	3.85069e-08	0	2.68534e-08	2.20675e-08	8.33228e-09	3.15713e-08	2.4298e-08	7.12506e-09	1.36374e-08	2.716e-08	0		1.78474	0.901103
lcl|CP011126.1_prot_CleRT_07910_468 [gene=CleRT_07910] [protein=Pyridine nucleotide-disulfide oxidoreductase family protein] [protein_id=AKQ33597.1] [location=837591..841094]	5.77034e-09	2.46422e-09	6.3662e-09	0	0	4.50355e-09	2.13661e-09	2.14753e-09	3.97239e-09	3.59427e-09	4.61515e-09	4.18222e-09	1.32055e-09	1.3551e-09	3.57628e-09	0	0	0		0.411247	0.371318
lcl|CP011126.1_prot_CleRT_01490_75 [gene=gap] [protein=Glyceraldehyde 3-phosphate dehydrogenase] [protein_id=AKQ33204.1] [location=160886..161896]	2.79943e-07	2.98873e-07	3.00902e-07	3.55614e-07	3.92127e-07	2.24911e-07	3.506e-07	3.52392e-07	2.19641e-07	2.11555e-07	1.97558e-07	2.28756e-07	2.40244e-07	2.41696e-07	1.65846e-07	2.44176e-07	2.02624e-07	1.58253e-07		3.296	0.543721
lcl|CP011126.1_prot_CleRT_12310_705 [gene=CleRT_12310] [protein=Aminomethyltransferase family protein] [protein_id=AKQ33834.1] [location=1341804..1342559]	4.3542e-08	4.06756e-08	3.75299e-08	2.35075e-08	2.20606e-08	3.18591e-08	4.03062e-08	2.02561e-08	4.6836e-08	3.39022e-08	2.17657e-08	2.62986e-08	1.24558e-08	1.91725e-08	2.81105e-08	2.15214e-08	2.14308e-08	2.3247e-08		1.78002	0.545555
lcl|CP011126.1_prot_CleRT_10490_599 [gene=rpsF] [protein=30S ribosomal protein S6] [protein_id=AKQ33728.1] [location=complement(1132376..1132768)]	7.07276e-08	7.55104e-08	5.57365e-08	1.96378e-07	1.63813e-07	7.88577e-08	1.12237e-07	9.40089e-08	8.69465e-08	1.02271e-07	9.69742e-08	7.32313e-08	6.93689e-08	5.93199e-08	5.21843e-08	7.99047e-08	9.94607e-08	0		0.689138	0.317683
lcl|CP011126.1_prot_CleRT_00680_37 [gene=deoC] [protein=Deoxyribose-phosphate aldolase] [protein_id=AKQ33166.1] [location=complement(72060..72797)]	1.13584e-08	1.81897e-08	1.56641e-08	0	1.15094e-08	1.1081e-08	4.20571e-08	2.1136e-08	9.7741e-09	0	9.08447e-09	0	2.59937e-08	2.00054e-08	1.75989e-08	2.24562e-08	0	0		0.217112	-0.198983
lcl|CP011126.1_prot_CleRT_07640_450 [gene=htpX] [protein=Endopeptidase] [protein_id=AKQ33579.1] [location=810159..811199]	5.02695e-08	7.43107e-08	8.53238e-08	4.17532e-08	7.05297e-08	3.01797e-08	2.14771e-08	3.59782e-08	4.65854e-08	4.21511e-08	3.7113e-08	7.00659e-08	1.76988e-08	2.72428e-08	3.59487e-08	3.05804e-08	3.04517e-08	1.65162e-08		1.10652	0.569446
lcl|CP011126.1_prot_CleRT_12990_739 [gene=rpoZ] [protein=DNA-directed RNA polymerase subunit omega] [protein_id=AKQ33868.1] [location=complement(1416057..1416344)]	4.36992e-08	6.22056e-08	1.20529e-07	1.57282e-07	1.18081e-07	1.13685e-07	1.07871e-07	1.35528e-07	1.00277e-07	3.40246e-08	3.49508e-08	5.2787e-08	8.33383e-08	8.55188e-08	1.20371e-07	5.75974e-08	1.1471e-07	6.22158e-08		1.27072	0.613074
lcl|CP011126.1_prot_CleRT_07730_457 [gene=holA] [protein=DNA polymerase III, delta subunit] [protein_id=AKQ33586.1] [location=complement(819115..820128)]	3.95819e-09	1.26776e-08	1.6376e-08	8.54782e-09	1.60434e-08	7.72307e-09	1.46562e-08	7.36554e-09	1.36244e-08	6.16377e-09	6.33156e-09	4.78136e-09	1.35875e-08	9.29537e-09	4.08861e-09	7.82561e-09	1.55854e-08	0		0.658052	0.4257
lcl|CP011126.1_prot_CleRT_04060_230 [gene=map] [protein=Methionine aminopeptidase] [protein_id=AKQ33359.1] [location=complement(431582..432367)]	3.16379e-08	2.25183e-08	4.36312e-08	4.55486e-08	8.549e-08	5.14423e-08	4.88113e-08	5.8873e-08	6.35252e-08	2.0528e-08	2.10868e-08	3.82175e-08	4.22355e-08	3.09576e-08	4.35739e-08	4.17002e-08	4.15248e-08	2.25219e-08		1.41817	0.550072
lcl|CP011126.1_prot_CleRT_01500_76 [gene=pgk] [protein=Phosphoglycerate kinase] [protein_id=AKQ33205.1] [location=162013..163188]	5.43888e-08	5.03245e-08	5.00043e-08	8.61329e-08	5.87863e-08	7.07476e-08	8.05551e-08	7.42196e-08	6.24036e-08	5.08172e-08	4.93005e-08	3.50399e-08	3.73408e-08	3.83178e-08	5.61809e-08	3.58434e-08	5.71083e-08	3.0974e-08		3.04969	0.594836
lcl|CP011126.1_prot_CleRT_04470_260 [gene=ribE] [protein=Riboflavin synthase, alpha subunit] [protein_id=AKQ33389.1] [location=479887..480495]	6.74095e-09	2.15904e-08	2.78889e-08	0	5.46448e-08	2.63054e-08	8.73599e-08	5.01752e-08	4.64058e-08	1.04971e-08	5.39144e-09	2.44285e-08	3.08534e-08	3.95759e-08	2.08892e-08	3.99819e-08	3.98137e-08	0		0.482232	0.55026
lcl|CP011126.1_prot_CleRT_12960_736 [gene=recG] [protein=ATP-dependent DNA helicase] [protein_id=AKQ33865.1] [location=complement(1411404..1413485)]	9.72039e-09	1.03777e-08	8.04311e-09	0	0	3.79321e-09	0	0	3.34584e-09	4.54104e-09	7.77442e-09	4.69676e-09	0	0	6.02441e-09	0	0	0		0.159824	0.174934
lcl|CP011126.1_prot_CleRT_11690_671 [gene=CleRT_11690] [protein=Phosphatase] [protein_id=AKQ33800.1] [location=1277002..1279074]	5.8358e-09	2.07681e-09	1.6096e-08	1.26026e-08	1.18268e-08	2.27732e-08	7.20281e-09	1.08595e-08	2.00873e-08	1.5146e-09	6.22333e-09	1.40989e-08	8.90351e-09	6.85236e-09	1.40655e-08	7.69184e-09	1.14892e-08	0		0.373292	0.420185
lcl|CP011126.1_prot_CleRT_15920_910 [gene=CleRT_15920] [protein=UPF0301 domain protein] [protein_id=AKQ34039.1] [location=1730761..1731312]	1.47965e-08	1.57971e-08	2.04055e-08	0	0	2.88704e-08	0	1.37669e-08	2.54654e-08	1.7281e-08	1.77515e-08	1.78736e-08	8.46548e-09	0	1.5284e-08	0	0	0		0.677282	0.366872
lcl|CP011126.1_prot_CleRT_13520_781 [gene=rplP] [protein=50S ribosomal protein L16] [protein_id=AKQ33910.1] [location=complement(1457189..1457602)]	1.28452e-07	1.37139e-07	2.04399e-07	2.13382e-07	1.00124e-07	1.54235e-07	7.31732e-08	7.35473e-08	1.36044e-07	7.69341e-08	7.11255e-08	1.19358e-07	7.91443e-08	8.12151e-08	8.16522e-08	9.76765e-08	1.36172e-07	4.22034e-08		1.60885	0.610722
lcl|CP011126.1_prot_CleRT_15400_884 [gene=hslV] [protein=ATP-dependent protease subunit HslV] [protein_id=AKQ34013.1] [location=1673725..1674270]	1.54035e-08	8.22254e-09	2.12426e-08	3.32642e-08	4.6825e-08	9.01639e-08	1.42588e-08	2.86633e-08	1.0604e-07	5.99664e-09	6.15988e-09	3.72137e-08	2.64382e-08	2.713e-08	4.7733e-08	1.52268e-08	3.03256e-08	3.28955e-08		0.426681	0.501966
lcl|CP011126.1_prot_CleRT_14730_851 [gene=CleRT_14730] [protein=Ubiquinone biosynthesis hydroxylase, UbiH/UbiF/VisC/COQ6 family] [protein_id=AKQ33980.1] [location=complement(1608452..1609678)]	0	3.58594e-09	9.26411e-09	0	0	6.55357e-09	6.21839e-09	6.25018e-09	1.15613e-08	5.2304e-09	0	4.05732e-09	0	0	3.46948e-09	0	0	1.43461e-08		0.217846	0.251804
lcl|CP011126.1_prot_CleRT_08790_512 [gene=CleRT_08790] [protein=Mechanosensitive ion channel] [protein_id=AKQ33641.1] [location=complement(936391..937551)]	0	0	0	0	0	6.85467e-09	0	0	6.04623e-09	0	0	4.24373e-09	0	0	3.62888e-09	0	0	0		1.41233	0.714132
lcl|CP011126.1_prot_CleRT_13630_792 [gene=rpsG] [protein=30S ribosomal protein S7] [protein_id=AKQ33921.1] [location=complement(1465081..1465665)]	2.19318e-07	1.96383e-07	2.73187e-07	4.73624e-07	3.58444e-07	3.7271e-07	2.61961e-07	2.23805e-07	3.28752e-07	1.76272e-07	1.64095e-07	2.30745e-07	1.45716e-07	1.41222e-07	2.04621e-07	1.81835e-07	1.94999e-07	2.11524e-07		3.16769	0.676565
lcl|CP011126.1_prot_CleRT_05080_296 [gene=CleRT_05080] [protein=3-deoxy-manno-octulosonate-8-phosphatase] [protein_id=AKQ33425.1] [location=complement(541870..542367)]	0	0	0	0	0	0	0	0	1.43364e-08	0	0	0	0	0	8.60454e-09	0	0	0		2.75081	0.603535
lcl|CP011126.1_prot_CleRT_12680_726 [gene=gph] [protein=Phosphoglycolate phosphatase] [protein_id=AKQ33855.1] [location=1378324..1379031]	3.49355e-08	4.35143e-08	4.81788e-08	5.02961e-08	4.72002e-08	3.40824e-08	4.31191e-08	5.41744e-08	6.01254e-08	2.72011e-08	2.32847e-08	3.51674e-08	3.33126e-08	3.41842e-08	4.81155e-08	2.30233e-08	2.29264e-08	0		2.46376	0.903711
lcl|CP011126.1_prot_CleRT_09840_556 [gene=ung] [protein=Uracil-DNA glycosylase] [protein_id=AKQ33685.1] [location=1060372..1061079]	4.56108e-08	6.69558e-08	4.71756e-08	3.69366e-08	6.93262e-08	0	6.33319e-08	6.36556e-08	1.96245e-08	2.66348e-08	3.19198e-08	2.06611e-08	3.2619e-08	2.00835e-08	1.76676e-08	2.25439e-08	2.24491e-08	4.87031e-08		1.03615	0.51389
lcl|CP011126.1_prot_CleRT_15460_888 [gene=ubiB] [protein=putative ubiquinone biosynthesis protein UbiB] [protein_id=AKQ34017.1] [location=1679918..1681540]	4.89275e-09	7.83541e-09	1.68687e-08	5.28301e-09	1.48735e-08	1.43198e-08	1.35874e-08	1.36569e-08	1.68412e-08	5.71431e-09	7.82649e-09	1.18205e-08	5.59855e-09	5.74503e-09	7.58095e-09	9.67329e-09	9.6326e-09	0		3.05558	0.877381
lcl|CP011126.1_prot_CleRT_09940_565 [gene=bioF] [protein=8-amino-7-oxononanoate synthase] [protein_id=AKQ33694.1] [location=complement(1069457..1070614)]	9.82844e-08	8.24455e-08	9.68156e-08	1.66766e-07	1.3516e-07	1.43827e-07	1.62465e-07	1.37168e-07	1.20822e-07	5.73939e-08	5.89562e-08	5.9362e-08	9.23798e-08	9.06753e-08	6.52647e-08	9.02176e-08	9.67487e-08	2.99851e-08		1.56418	0.672688
lcl|CP011126.1_prot_CleRT_12090_691 [gene=CleRT_12090] [protein=DNA-binding protein BpH2] [protein_id=AKQ33820.1] [location=complement(1321170..1321547)]	5.25395e-07	5.37552e-07	6.49086e-07	2.26921e-06	1.97425e-06	6.83421e-07	9.72701e-07	7.33256e-07	7.34684e-07	6.30662e-07	6.04057e-07	5.68549e-07	5.76136e-07	6.29768e-07	3.84417e-07	6.05933e-07	6.46483e-07	3.7401e-07		2.0844	0.882164
lcl|CP011126.1_prot_CleRT_10610_608 [gene=pgi] [protein=Glucose-6-phosphate isomerase] [protein_id=AKQ33737.1] [location=complement(1146364..1148022)]	0	0	0	0	0	4.73771e-09	0	4.51838e-09	4.17894e-09	0	1.94204e-09	2.93312e-09	0	0	2.50816e-09	0	0	0		1.55728	0.822427
lcl|CP011126.1_prot_CleRT_12980_738 [gene=spoT] [protein=GTP pyrophosphokinase] [protein_id=AKQ33867.1] [location=complement(1413900..1416023)]	1.33222e-08	1.62549e-08	7.87385e-09	4.10994e-09	1.15709e-08	1.48536e-08	3.52347e-09	1.06244e-08	1.63771e-08	2.96365e-09	6.08865e-09	9.19584e-09	4.35542e-09	6.70406e-09	7.86351e-09	3.76269e-09	3.74686e-09	8.12879e-09		1.50113	0.696654
lcl|CP011126.1_prot_CleRT_11000_634 [gene=folE] [protein=GTP cyclohydrolase 1] [protein_id=AKQ33763.1] [location=1199239..1199796]	7.96669e-08	9.27864e-08	4.99395e-08	7.82012e-08	1.61453e-07	4.23935e-08	9.38592e-08	9.4339e-08	3.73936e-08	4.51123e-08	5.21329e-08	4.37431e-08	5.80104e-08	3.40161e-08	2.24433e-08	7.1594e-08	5.70343e-08	0		0.536504	0.377552
lcl|CP011126.1_prot_CleRT_14350_833 [gene=ftsI] [protein=Division specific D,D-transpeptidase] [protein_id=AKQ33962.1] [location=complement(1568709..1570364)]	5.02711e-09	5.36706e-09	3.46639e-09	0	0	0	0	0	0	0	4.02071e-09	3.03629e-09	0	0	0	0	0	0		0	-0.091773
lcl|CP011126.1_prot_CleRT_14760_854 [gene=CleRT_14760] [protein=Uncharacterized protein] [protein_id=AKQ33983.1] [location=1612930..1613142]	3.68584e-08	1.96754e-08	0	0	0	0	0	0	0	2.86983e-08	0	0	0	0	0	0	0	0		0	0.000431061
lcl|CP011126.1_prot_CleRT_13270_758 [gene=CleRT_13270] [protein=Transporter, MFS superfamily] [protein_id=AKQ33887.1] [location=1440320..1441726]	5.92391e-09	6.3245e-09	0	0	0	0	0	0	0	0	0	0	0	0	6.1191e-09	0	0	0		2.54978	1.14202
lcl|CP011126.1_prot_CleRT_09950_566 [gene=bioB] [protein=Biotin synthase] [protein_id=AKQ33695.1] [location=complement(1070621..1071574)]	1.62587e-07	1.64445e-07	1.94717e-07	3.14151e-07	2.68801e-07	1.92009e-07	2.29717e-07	2.22929e-07	1.91454e-07	1.16597e-07	1.16349e-07	1.2921e-07	1.41978e-07	1.25597e-07	8.39719e-08	1.09968e-07	1.26352e-07	1.82747e-08		1.76676	0.645607
lcl|CP011126.1_prot_CleRT_13880_808 [gene=CleRT_13880] [protein=Outer membrane protein, OMP85 family protein] [protein_id=AKQ33937.1] [location=1500232..1501965]	6.99958e-09	9.96388e-09	6.43531e-09	0	4.72845e-09	9.10487e-09	4.31961e-09	8.68338e-09	8.03104e-09	3.63329e-09	5.5983e-09	5.63683e-09	5.33953e-09	2.73962e-09	4.82014e-09	0	0	0		2.59679	0.843848
lcl|CP011126.1_prot_CleRT_04240_245 [gene=fabZ] [protein=3-hydroxyacyl-[acyl-carrier-protein] dehydratase FabZ] [protein_id=AKQ33374.1] [location=450781..451227]	6.34462e-08	6.77365e-08	6.2498e-08	2.15307e-07	1.46949e-07	8.84241e-08	6.71213e-08	1.01197e-07	6.23962e-08	4.23427e-08	5.07445e-08	4.37947e-08	5.18561e-08	4.25703e-08	5.61743e-08	5.37588e-08	5.35327e-08	0		2.10259	0.922173
lcl|CP011126.1_prot_CleRT_13020_741 [gene=rph] [protein=Ribonuclease PH] [protein_id=AKQ33870.1] [location=1418082..1418801]	0	0	0	0	0	0	0	1.08334e-08	0	0	4.65629e-09	0	0	0	0	0	0	0		0.967999	0.817668
lcl|CP011126.1_prot_CleRT_03210_171 [gene=tilS] [protein=tRNA(Ile)-lysidine synthase] [protein_id=AKQ33300.1] [location=344025..345353]	5.96741e-09	6.37094e-09	4.11476e-09	0	0	1.16434e-08	5.52394e-09	0	1.02702e-08	4.64628e-09	0	3.60421e-09	3.41412e-09	3.50345e-09	3.08202e-09	0	0	0		0	0.500433
lcl|CP011126.1_prot_CleRT_05100_298 [gene=CleRT_05100] [protein=ABC transporter maintaining OM lipid asymmetry, ATP-binding protein MlaF] [protein_id=AKQ33427.1] [location=543421..544209]	1.05193e-08	0	0	0	0	0	0	0	0	0	4.2067e-09	0	0	0	0	0	0	0		1.68296	1.68134
lcl|CP011126.1_prot_CleRT_00920_49 [gene=gshA] [protein=Glutamate--cysteine ligase] [protein_id=AKQ33178.1] [location=complement(94608..95891)]	3.17079e-09	0	4.37276e-09	0	0	6.18672e-09	0	0	0	2.4688e-09	2.53601e-09	0	0	0	0	0	0	0		2.99515	2.42034
lcl|CP011126.1_prot_CleRT_01220_61 [gene=CleRT_01220] [protein=Uncharacterized protein] [protein_id=AKQ33190.1] [location=127622..128785]	7.00056e-09	3.73698e-09	0	0	0	0	0	0	0	0	0	0	0	0	3.61561e-09	0	0	0		0	1.20071
lcl|CP011126.1_prot_CleRT_10250_582 [gene=CleRT_10250] [protein=Thyroglobulin type-1 repeat domain protein] [protein_id=AKQ33711.1] [location=complement(1110047..1110379)]	3.50688e-08	2.49601e-08	0	0	0	0	0	0	0	9.10163e-09	9.34939e-09	0	0	0	0	0	0	0		0	0.690337
lcl|CP011126.1_prot_CleRT_03780_212 [gene=truB] [protein=tRNA pseudouridine synthase B] [protein_id=AKQ33341.1] [location=404207..405139]	2.19113e-08	1.87144e-08	0	0	0	0	0	0	0	3.41208e-09	3.50496e-09	0	0	0	4.52666e-09	0	0	0		0	2.82293
lcl|CP011126.1_prot_CleRT_14270_825 [gene=murB] [protein=UDP-N-acetylenolpyruvoylglucosamine reductase] [protein_id=AKQ33954.1] [location=complement(1558634..1559545)]	1.82466e-08	1.46103e-08	0	0	0	0	0	0	0	7.10347e-09	0	0	0	0	0	0	0	0		0	NaN
lcl|CP011126.1_prot_CleRT_07720_456 [gene=nadD] [protein=putative nicotinate-nucleotide adenylyltransferase] [protein_id=AKQ33585.1] [location=complement(818477..819118)]	0	0	8.51337e-09	0	0	1.2045e-08	0	0	1.06244e-08	0	0	0	0	0	6.37664e-09	0	0	0		0	NaN
lcl|CP011126.1_prot_CleRT_05420_318 [gene=rpmI] [protein=50S ribosomal protein L35] [protein_id=AKQ33447.1] [location=573940..574134]	1.02669e-07	1.31534e-07	0	0	0	0	0	0	0	0	1.6423e-08	0	0	0	0	0	0	0		0	NaN
lcl|CP011126.1_prot_CleRT_15830_902 [gene=CleRT_15830] [protein=hypothetical protein] [protein_id=AKQ34031.1] [location=1722146..1722880]	#N/A	#N/A	#N/A	#N/A	#N/A	#N/A	#N/A	#N/A	#N/A	8.63146e-09	0	0	1.26849e-08	6.5084e-09	1.1451e-08	0	0	0		0	NaN
lcl|CP011126.1_prot_CleRT_15450_887 [gene=CleRT_15450] [protein=Sterol-binding domain protein] [protein_id=AKQ34016.1] [location=1679307..1679921]	#N/A	#N/A	#N/A	#N/A	#N/A	#N/A	#N/A	#N/A	#N/A	5.10766e-09	0	7.92422e-09	7.50629e-09	7.70269e-09	0	0	0	0		0	NaN
lcl|CP011126.1_prot_CleRT_15160_873 [gene=rsmA] [protein=Ribosomal RNA small subunit methyltransferase A] [protein_id=AKQ34002.1] [location=1652570..1653358]	#N/A	#N/A	#N/A	#N/A	#N/A	#N/A	#N/A	#N/A	#N/A	0	0	0	5.79084e-09	5.94236e-09	5.22755e-09	0	0	0		0	NaN
lcl|CP011126.1_prot_CleRT_14610_844 [gene=CleRT_14610] [protein=Cardiolipin synthetase] [protein_id=AKQ33973.1] [location=1592129..1593280]	3.38491e-09	3.6138e-09	4.66805e-09	0	0	6.6045e-09	0	0	5.82556e-09	#N/A	#N/A	#N/A	#N/A	#N/A	#N/A	#N/A	#N/A	#N/A		0	NaN
lcl|CP011126.1_prot_CleRT_14520_841 [gene=sixA] [protein=Phosphohistidine phosphatase SixA-like protein] [protein_id=AKQ33970.1] [location=complement(1586288..1586767)]	#N/A	#N/A	#N/A	#N/A	#N/A	#N/A	#N/A	#N/A	#N/A	1.34341e-08	1.37998e-08	0	0	0	8.91124e-09	0	0	0		0	NaN
lcl|CP011126.1_prot_CleRT_14340_832 [gene=murE] [protein=UDP-N-acetylmuramoyl-L-alanyl-D-glutamate--2, 6-diaminopimelate ligase] [protein_id=AKQ33961.1] [location=complement(1567027..1568502)]	#N/A	#N/A	#N/A	#N/A	#N/A	#N/A	#N/A	#N/A	#N/A	0	0	0	0	0	2.91765e-09	0	0	0		0	NaN
lcl|CP011126.1_prot_CleRT_13960_814 [gene=CleRT_13960] [protein=Peptidoglycan-specific endopeptidase, M23 family] [protein_id=AKQ33943.1] [location=1522088..1523371]	#N/A	#N/A	#N/A	#N/A	#N/A	#N/A	#N/A	#N/A	#N/A	4.8496e-09	7.47243e-09	7.52386e-09	3.56352e-09	0	0	0	0	0		0	NaN
lcl|CP011126.1_prot_CleRT_13720_801 [gene=secE] [protein=Protein translocase subunit] [protein_id=AKQ33930.1] [location=complement(1477780..1478163)]	1.07414e-08	0	0	0	0	0	0	0	0	#N/A	#N/A	#N/A	#N/A	#N/A	#N/A	#N/A	#N/A	#N/A		0	NaN
lcl|CP011126.1_prot_CleRT_13030_742 [gene=murI] [protein=Glutamate racemase] [protein_id=AKQ33871.1] [location=1418801..1419643]	#N/A	#N/A	#N/A	#N/A	#N/A	#N/A	#N/A	#N/A	#N/A	0	0	0	0	0	5.16567e-09	0	0	0		0	NaN
lcl|CP011126.1_prot_CleRT_12910_732 [gene=CleRT_12910] [protein=Transglycosylase, Slt family] [protein_id=AKQ33861.1] [location=1404849..1406303]	#N/A	#N/A	#N/A	#N/A	#N/A	#N/A	#N/A	#N/A	#N/A	0	2.16939e-09	0	0	0	0	0	0	0		0	NaN
lcl|CP011126.1_prot_CleRT_11920_687 [gene=smpB] [protein=SsrA-binding protein] [protein_id=AKQ33816.1] [location=1301783..1302262]	1.65927e-08	0	0	0	0	0	0	0	0	#N/A	#N/A	#N/A	#N/A	#N/A	#N/A	#N/A	#N/A	#N/A		0	NaN
lcl|CP011126.1_prot_CleRT_11460_659 [gene=CleRT_11460] [protein=Non-proteolytic protein, peptidase family M22] [protein_id=AKQ33788.1] [location=complement(1253989..1254666)]	#N/A	#N/A	#N/A	#N/A	#N/A	#N/A	#N/A	#N/A	#N/A	4.83482e-09	0	0	0	0	0	0	0	0		0	NaN
lcl|CP011126.1_prot_CleRT_11390_657 [gene=CleRT_11390] [protein=Cobalt-zinc-cadmium resistance protein] [protein_id=AKQ33786.1] [location=1246544..1247707]	#N/A	#N/A	#N/A	#N/A	#N/A	#N/A	#N/A	#N/A	#N/A	0	0	0	0	0	3.66702e-09	0	0	0		0	NaN
lcl|CP011126.1_prot_CleRT_11310_649 [gene=rlmE] [protein=Ribosomal RNA large subunit methyltransferase E] [protein_id=AKQ33778.1] [location=complement(1239093..1239731)]	#N/A	#N/A	#N/A	#N/A	#N/A	#N/A	#N/A	#N/A	#N/A	4.96862e-09	0	0	0	0	0	0	0	0		0	NaN
lcl|CP011126.1_prot_CleRT_10770_620 [gene=CleRT_10770] [protein=NAD-dependent oxidoreductase] [protein_id=AKQ33749.1] [location=complement(1166928..1168535)]	#N/A	#N/A	#N/A	#N/A	#N/A	#N/A	#N/A	#N/A	#N/A	3.99453e-09	4.10327e-09	0	0	0	0	0	0	0		0	NaN
lcl|CP011126.1_prot_CleRT_10720_616 [gene=CleRT_10720] [protein=hypothetical protein] [protein_id=AKQ33745.1] [location=complement(1160628..1161818)]	#N/A	#N/A	#N/A	#N/A	#N/A	#N/A	#N/A	#N/A	#N/A	2.58706e-09	0	0	0	0	0	6.56913e-09	0	0		0	NaN
lcl|CP011126.1_prot_CleRT_10670_612 [gene=CleRT_10670] [protein=Alpha-D-QuiNAc alpha-1,3-galactosyltransferase] [protein_id=AKQ33741.1] [location=complement(1153396..1154586)]	0	0	0	0	0	0	0	0	0	2.66786e-09	2.74049e-09	0	0	0	0	0	0	0
lcl|CP011126.1_prot_CleRT_10470_597 [gene=CleRT_10470] [protein=putative membrane spanning protein] [protein_id=AKQ33726.1] [location=complement(1131180..1132070)]	#N/A	#N/A	#N/A	#N/A	#N/A	#N/A	#N/A	#N/A	#N/A	0	3.68844e-09	0	1.05539e-08	1.083e-08	4.76363e-09	1.82352e-08	9.07923e-09	0
lcl|CP011126.1_prot_CleRT_10390_591 [gene=aroC] [protein=Chorismate synthase] [protein_id=AKQ33720.1] [location=complement(1124413..1125471)]	#N/A	#N/A	#N/A	#N/A	#N/A	#N/A	#N/A	#N/A	#N/A	9.30573e-09	6.3727e-09	4.81242e-09	4.55861e-09	4.67788e-09	1.23455e-08	7.87646e-09	7.84332e-09	0
lcl|CP011126.1_prot_CleRT_10310_587 [gene=truA] [protein=tRNA pseudouridine synthase A] [protein_id=AKQ33716.1] [location=complement(1115411..1116199)]	#N/A	#N/A	#N/A	#N/A	#N/A	#N/A	#N/A	#N/A	#N/A	0	4.10042e-09	0	0	0	5.2957e-09	0	0	0
lcl|CP011126.1_prot_CleRT_10090_575 [gene=CleRT_10090] [protein=Putative competence-damage protein] [protein_id=AKQ33704.1] [location=complement(1095184..1095672)]	#N/A	#N/A	#N/A	#N/A	#N/A	#N/A	#N/A	#N/A	#N/A	0	0	0	0	1.03136e-08	0	0	0	0
lcl|CP011126.1_prot_CleRT_09830_555 [gene=CleRT_09830] [protein=Rare lipoprotein A] [protein_id=AKQ33684.1] [location=1059538..1060368]	#N/A	#N/A	#N/A	#N/A	#N/A	#N/A	#N/A	#N/A	#N/A	3.84254e-09	7.89427e-09	5.96146e-09	0	0	0	0	0	0
lcl|CP011126.1_prot_CleRT_09780_553 [gene=CleRT_09780] [protein=Phospho-2-dehydro-3-deoxyheptonate aldolase] [protein_id=AKQ33682.1] [location=1055215..1056294]	0	4.13196e-09	0	0	0	0	0	0	0	#N/A	#N/A	#N/A	#N/A	#N/A	#N/A	#N/A	#N/A	#N/A
lcl|CP011126.1_prot_CleRT_09740_552 [gene=CleRT_09740] [protein=Methylglutaconyl-CoA hydratase] [protein_id=AKQ33681.1] [location=1051442..1052209]	#N/A	#N/A	#N/A	#N/A	#N/A	#N/A	#N/A	#N/A	#N/A	0	4.26667e-09	0	0	6.2639e-09	0	0	0	0
lcl|CP011126.1_prot_CleRT_09690_549 [gene=pyrD] [protein=Dihydroorotate dehydrogenase (quinone)] [protein_id=AKQ33678.1] [location=complement(1045476..1046492)]	4.02913e-09	4.30159e-09	0	0	8.16544e-09	0	7.45942e-09	0	0	#N/A	#N/A	#N/A	#N/A	#N/A	#N/A	#N/A	#N/A	#N/A
lcl|CP011126.1_prot_CleRT_09190_532 [gene=secF] [protein=Protein-export membrane protein SecF] [protein_id=AKQ33661.1] [location=complement(978321..979235)]	#N/A	#N/A	#N/A	#N/A	#N/A	#N/A	#N/A	#N/A	#N/A	1.06118e-08	7.26713e-09	5.48786e-09	1.03968e-08	1.06689e-08	4.69276e-09	0	0	0
lcl|CP011126.1_prot_CleRT_08590_507 [gene=CleRT_08590] [protein=putative Fe(2+)-trafficking protein] [protein_id=AKQ33636.1] [location=917610..917882]	#N/A	#N/A	#N/A	#N/A	#N/A	#N/A	#N/A	#N/A	#N/A	2.22282e-08	0	0	1.63334e-08	1.67608e-08	0	0	0	0
lcl|CP011126.1_prot_CleRT_08530_504 [gene=CleRT_08530] [protein=RNA binding protein] [protein_id=AKQ33633.1] [location=complement(912277..912663)]	#N/A	#N/A	#N/A	#N/A	#N/A	#N/A	#N/A	#N/A	#N/A	8.26422e-09	0	0	0	0	0	0	0	0
lcl|CP011126.1_prot_CleRT_08510_502 [gene=CleRT_08510] [protein=ABC transporter permease protein] [protein_id=AKQ33631.1] [location=complement(910590..911369)]	#N/A	#N/A	#N/A	#N/A	#N/A	#N/A	#N/A	#N/A	#N/A	8.2528e-09	0	0	0	0	0	0	0	0
lcl|CP011126.1_prot_CleRT_08160_482 [gene=CleRT_08160] [protein=hypothetical protein] [protein_id=AKQ33611.1] [location=872920..873117]	2.34496e-07	1.13797e-07	0	0	0	0	0	0	0	#N/A	#N/A	#N/A	#N/A	#N/A	#N/A	#N/A	#N/A	#N/A
lcl|CP011126.1_prot_CleRT_08060_475 [gene=gcp] [protein=putative tRNA threonylcarbamoyladenosine biosynthesis protein Gcp] [protein_id=AKQ33604.1] [location=855959..856984]	#N/A	#N/A	#N/A	#N/A	#N/A	#N/A	#N/A	#N/A	#N/A	6.3165e-09	0	0	0	0	0	0	0	0
lcl|CP011126.1_prot_CleRT_07660_451 [gene=CleRT_07660] [protein=Membrane-bound lytic murein transglycosylase B] [protein_id=AKQ33580.1] [location=complement(812922..813923)]	#N/A	#N/A	#N/A	#N/A	#N/A	#N/A	#N/A	#N/A	#N/A	3.09623e-09	0	0	0	0	0	0	0	0
lcl|CP011126.1_prot_CleRT_07260_427 [gene=CleRT_07260] [protein=Di-/tripeptide transporter] [protein_id=AKQ33556.1] [location=complement(759808..761247)]	#N/A	#N/A	#N/A	#N/A	#N/A	#N/A	#N/A	#N/A	#N/A	6.70225e-09	6.8847e-09	0	0	0	2.96387e-09	0	0	0
lcl|CP011126.1_prot_CleRT_07100_416 [gene=rluC] [protein=Pseudouridine synthase] [protein_id=AKQ33545.1] [location=744318..745238]	4.46327e-09	9.53018e-09	0	0	0	0	0	0	0	#N/A	#N/A	#N/A	#N/A	#N/A	#N/A	#N/A	#N/A	#N/A
lcl|CP011126.1_prot_CleRT_05140_302 [gene=CleRT_05140] [protein=Putative STAS domain protein MlaB] [protein_id=AKQ33431.1] [location=546136..546411]	0	1.62507e-08	0	0	0	0	0	0	0	#N/A	#N/A	#N/A	#N/A	#N/A	#N/A	#N/A	#N/A	#N/A
lcl|CP011126.1_prot_CleRT_04590_272 [gene=CleRT_04590] [protein=Putative asparagine synthetase] [protein_id=AKQ33401.1] [location=complement(492830..494608)]	#N/A	#N/A	#N/A	#N/A	#N/A	#N/A	#N/A	#N/A	#N/A	0	0	0	0	0	4.60433e-09	0	0	0
lcl|CP011126.1_prot_CleRT_03700_205 [gene=nuoK] [protein=NADH-quinone oxidoreductase subunit K] [protein_id=AKQ33334.1] [location=393193..393498]	#N/A	#N/A	#N/A	#N/A	#N/A	#N/A	#N/A	#N/A	#N/A	0	1.09987e-08	0	0	0	0	0	0	0
lcl|CP011126.1_prot_CleRT_03670_202 [gene=nuoH] [protein=NADH-quinone oxidoreductase subunit H] [protein_id=AKQ33331.1] [location=391054..392076]	#N/A	#N/A	#N/A	#N/A	#N/A	#N/A	#N/A	#N/A	#N/A	0	0	4.83603e-09	0	0	0	0	0	0
lcl|CP011126.1_prot_CleRT_03580_193 [gene=tpiA] [protein=Triosephosphate isomerase] [protein_id=AKQ33322.1] [location=382768..383535]	#N/A	#N/A	#N/A	#N/A	#N/A	#N/A	#N/A	#N/A	#N/A	4.20826e-09	4.32282e-09	0	6.18451e-09	1.26927e-08	1.11659e-08	0	0	0
lcl|CP011126.1_prot_CleRT_02930_152 [gene=CleRT_02930] [protein=putative membrane spanning protein] [protein_id=AKQ33281.1] [location=complement(311675..312472)]	#N/A	#N/A	#N/A	#N/A	#N/A	#N/A	#N/A	#N/A	#N/A	0	0	6.1246e-09	0	0	5.23724e-09	0	0	0
lcl|CP011126.1_prot_CleRT_02830_144 [gene=CleRT_02830] [protein=putative exported protein] [protein_id=AKQ33273.1] [location=300707..301639]	#N/A	#N/A	#N/A	#N/A	#N/A	#N/A	#N/A	#N/A	#N/A	0	0	0	4.95622e-09	1.01718e-08	8.94824e-09	8.56347e-09	0	0
lcl|CP011126.1_prot_CleRT_02810_143 [gene=wrbA] [protein=NAD(P)H:quinone oxidoreductase, type IV] [protein_id=AKQ33272.1] [location=complement(299033..299629)]	#N/A	#N/A	#N/A	#N/A	#N/A	#N/A	#N/A	#N/A	#N/A	1.66927e-08	1.71471e-08	0	0	0	0	0	0	0
lcl|CP011126.1_prot_CleRT_02790_142 [gene=nhaA] [protein=Na(+)/H(+) antiporter NhaA] [protein_id=AKQ33271.1] [location=296791..297987]	#N/A	#N/A	#N/A	#N/A	#N/A	#N/A	#N/A	#N/A	#N/A	2.76726e-09	2.84259e-09	0	0	0	3.67121e-09	0	0	0
lcl|CP011126.1_prot_CleRT_02250_125 [gene=surE] [protein=5'-nucleotidase SurE] [protein_id=AKQ33254.1] [location=239518..240294]	#N/A	#N/A	#N/A	#N/A	#N/A	#N/A	#N/A	#N/A	#N/A	4.22248e-09	4.33742e-09	0	6.20541e-09	6.36777e-09	5.60179e-09	0	0	0
lcl|CP011126.1_prot_CleRT_02130_114 [gene=pyrC] [protein=Dihydroorotase] [protein_id=AKQ33243.1] [location=complement(226931..227977)]	#N/A	#N/A	#N/A	#N/A	#N/A	#N/A	#N/A	#N/A	#N/A	0	3.14848e-09	4.75523e-09	0	0	0	0	0	0
lcl|CP011126.1_prot_CleRT_02120_113 [gene=rnt] [protein=Ribonuclease T] [protein_id=AKQ33242.1] [location=complement(226215..226907)]	#N/A	#N/A	#N/A	#N/A	#N/A	#N/A	#N/A	#N/A	#N/A	9.1711e-09	4.71038e-09	0	0	0	0	0	0	0
lcl|CP011126.1_prot_CleRT_01830_94 [gene=rsmI] [protein=Ribosomal RNA small subunit methyltransferase I] [protein_id=AKQ33223.1] [location=193954..194826]	#N/A	#N/A	#N/A	#N/A	#N/A	#N/A	#N/A	#N/A	#N/A	0	3.77966e-09	0	0	0	0	0	0	0
lcl|CP011126.1_prot_CleRT_01380_68 [gene=CleRT_01380] [protein=Acyl-CoA hydrolase] [protein_id=AKQ33197.1] [location=complement(144323..144820)]	#N/A	#N/A	#N/A	#N/A	#N/A	#N/A	#N/A	#N/A	#N/A	6.30162e-09	0	9.77658e-09	9.26095e-09	9.50326e-09	8.36011e-09	0	0	0
lcl|CP011126.1_prot_CleRT_01260_64 [gene=epmA] [protein=Elongation factor P--(R)-beta-lysine ligase] [protein_id=AKQ33193.1] [location=complement(131669..132634)]	#N/A	#N/A	#N/A	#N/A	#N/A	#N/A	#N/A	#N/A	#N/A	0	0	0	0	0	1.26556e-08	0	0	0
lcl|CP011126.1_prot_CleRT_00770_42 [gene=CleRT_00770] [protein=Transporter, major facilitator family] [protein_id=AKQ33171.1] [location=80403..81629]	#N/A	#N/A	#N/A	#N/A	#N/A	#N/A	#N/A	#N/A	#N/A	0	2.65915e-09	0	0	0	0	0	0	0
lcl|CP011126.1_prot_CleRT_00650_35 [gene=csrA1] [protein=Carbon storage regulator] [protein_id=AKQ33164.1] [location=67964..68254]	#N/A	#N/A	#N/A	#N/A	#N/A	#N/A	#N/A	#N/A	#N/A	2.16011e-08	1.10946e-08	0	0	1.6288e-08	0	2.74251e-08	2.73097e-08	0
lcl|CP011126.1_prot_CleRT_00090_5 [gene=CleRT_00090] [protein=Methyltransferase] [protein_id=AKQ33134.1] [location=complement(10991..11566)]	#N/A	#N/A	#N/A	#N/A	#N/A	#N/A	#N/A	#N/A	#N/A	0	5.47671e-09	0	0	0	0	0	0	0
lcl|CP011126.1_prot_CleRT_00030_3 [gene=recF] [protein=DNA replication and repair protein RecF] [protein_id=AKQ33132.1] [location=2520..3668]	3.45534e-09	0	0	0	0	0	0	0	5.94678e-09	#N/A	#N/A	#N/A	#N/A	#N/A	#N/A	#N/A	#N/A	#N/A
